# Supplementary material for: Genomic Analysis of Colombian Leishmania panamensis strains with different level of virulence
Source: Sci Rep. 2018 Nov 26;8:17336. doi: 10.1038/s41598-018-35778-6 (PMC6255768; doi:10.1038/s41598-018-35778-6)
Supplement: Supplementary file 3 — Dataset 3 [file 41598_2018_35778_MOESM3_ESM.zip]

Archive with 3 entries (2 files):
- Urrea2018_suppl_File3.csv
- __MACOSX/
- __MACOSX/._Urrea2018_suppl_File3.csv
