# Supplementary material for: Genomic Analysis of Colombian Leishmania panamensis strains with different level of virulence
Source: Sci Rep. 2018 Nov 26;8:17336. doi: 10.1038/s41598-018-35778-6 (PMC6255768; doi:10.1038/s41598-018-35778-6)
Supplement: Supplementary file 4 — Dataset 4 [file 41598_2018_35778_MOESM4_ESM.xlsx]

## Sheet: virulenceGenes
Genomic Analysis of Colombian Leishmania panamensis strains with different level of virulence
Daniel Alfonso Urrea, Jorge Duitama, Hideo Imamura, Juan F. Álzate, Juanita Gil, Natalia Muñoz, Janny Alexander Villa, Jean-Claude Dujardin, José R. Ramirez-Pineda, Omar Triana-Chavez
Supplementary Table 1. Genes with previously validated relationship to virulence or upregulated is amastigote state
Gene id	Chromosome	Start	End	Strand	Gene annotation	Reference in virulence or upregulated is amastigote state	Non synonymous sites	Synonymous sites	NS mutations Between	Ka/Ks between species	NS mutations L. panamensis	Ka/Ks L. panamensis	UA946 CN	UA1114 CN	UA140 CN	UA1511 CN	CN Difference UA946/UA140	UA946 Het SNPs	UA1114 Het SNPs	UA140 Het SNPs	UA1511 Het SNPs
LpanUA.33.0340.HSP83-2	LpanUA_33_V6	128882	130996	-	heat shock protein 83-1	Zilberstein D, Shapira M. 1994. The role of pH and temperature in the development of Leishmania parasites. Annu Rev Microbiol 48: 449-470; Salotra P, Ralhan R, Bhatnagar R. 1994. Differential expression of stress proteins in virulent and attenuated promastigotes of Leishmania donovani. Biochem Mol Biol Int 33: 691-697.	1664.33	450.667	5	0.451298	2	0.541558	17.58	24.05	35.82	26.3	-18.24	1	1	2	2
LpanUA.33.0960	LpanUA_33_V6	301688	303019	+	beta-tubulin	Chang KP, McGwire BS. 2002. Molecular determinants and regulation of Leishmania virulence. Kinetoplastid Biol Dis 1: 1.	1033.33	298.667	0	0	11	0.117754	46.26	49.95	52.66	45.2	-6.4	56	53	53	53
LpanUA.04.0060	LpanUA_04_V6	10031	10909	+	pteridine transporter (truncated), putative	Cunningham ML, Titus RG, Turco SJ, Beverley SM. 2001. Regulation of differentiation to the infective stage of the protozoan parasite Leishmania major by tetrahydrobiopterin. Science 292: 285-287.	675.667	203.333	2	0.601875	12	0.601875	4.7	7.2	9.22	5.95	-4.52	18	11	11	11
LpanUA.35.0130	LpanUA_35_V6	498	1088	-	histone H4	Chang KP, McGwire BS. 2002. Molecular determinants and regulation of Leishmania virulence. Kinetoplastid Biol Dis 1: 1.	445.667	145.333	5	0.815258	5.8	0.305064	4.75	7.99	8.76	6.74	-4.01	8	9	14	13
LpanUA.09.1400	LpanUA_09_V6	530311	530646	-	histone H2B	Chang KP, McGwire BS. 2002. Molecular determinants and regulation of Leishmania virulence. Kinetoplastid Biol Dis 1: 1.	253	83	0	0	11	0.451087	8.3	11.77	12.29	10.08	-3.99	32	21	28	23
LpanUA.01.0795	LpanUA_01_V6	263144	264053	+	beta-tubulin	Chang KP, McGwire BS. 2002. Molecular determinants and regulation of Leishmania virulence. Kinetoplastid Biol Dis 1: 1.	683.333	225.667	11	0.908171	7	0.462341	8.52	10.29	12.33	10.24	-3.81	10	10	10	6
LpanUA.27.2750	LpanUA_27_V6	1046437	1048890	+	serine peptidase, putative	Silva-Almeida M, Pereira BA, Ribeiro-Guimarães ML, Alves CR. 2012. Proteinases as virulence factors in Leishmania spp. infection in mammals. Parasit Vectors 5: 160.	1866.67	587.333	5	0.224745	4	0.419524	3.82	4.84	6.96	4.44	-3.14	8	7	7	7
LpanUA.04.1250	LpanUA_04_V6	431743	432873	-	actin	Chang KP, McGwire BS. 2002. Molecular determinants and regulation of Leishmania virulence. Kinetoplastid Biol Dis 1: 1.	874	257	1	0.0980168	0	0	2.02	3.19	4.74	2.7	-2.72	0	0	0	0
LpanUA.16.1480	LpanUA_16_V6	577144	578928	-	paraflagellar rod protein 2C	Oliveira DM, Gouveia JJ, Diniz NB, Pacheco AC, Vasconcelos EJ, Diniz MC, Viana DA, Ferreira TD, Albuquerque MC, Fortier DC et al. 2005. Pathogenomics analysis of Leishmania spp.: flagellar gene families of putative virulence factors. OMICS 9: 173-193; Magalhães RD, Duarte MC, Mattos EC, Martins VT, Lage PS, Chávez-Fumagalli MA, Lage DP, Menezes-Souza D, Régis WC, Manso Alves MJ et al. 2014. Ident…	1384	401	3	0.124174	1	0.14487	5.82	7.56	8.09	7.02	-2.27	1	0	2	0
LpanUA.11.0405	LpanUA_11_V6	251258	252262	+	aminopeptidase, putative,metallo-peptidase, ClanMF, Family M17	Silva-Almeida M, Pereira BA, Ribeiro-Guimarães ML, Alves CR. 2012. Proteinases as virulence factors in Leishmania spp. infection in mammals. Parasit Vectors 5: 160.	750.333	254.667	19	1.28974	0	0	1.94	2.17	4.03	2.19	-2.09	1	1	1	1
LpanUA.23.0050	LpanUA_23_V6	11836	12516	+	peroxidoxin	Teixeira F, Castro H, Cruz T, Tse E, Koldewey P, Southworth DR, Tomas AM, Jakob U. 2015. Mitochondrial peroxiredoxin functions as crucial chaperone reservoir in Leishmania infantum. Proc Natl Acad Sci U S A 112: E616-624.	524.667	156.333	5	0.297967	0	0	1.95	3.43	3.97	3.09	-2.02	0	0	1	3
LpanUA.06.1250	LpanUA_06_V6	506434	508395	-	pteridine transporter, putative	Cunningham ML, Titus RG, Turco SJ, Beverley SM. 2001. Regulation of differentiation to the infective stage of the protozoan parasite Leishmania major by tetrahydrobiopterin. Science 292: 285-287.	1487.33	474.667	8	0.851038	0	0	2.07	2.64	4.01	2.43	-1.94	0	0	1	0
LpanUA.31.3470.SCG5	LpanUA_31_V6	1316511	1319762	-	phosphoglycan beta 1,3 galactosyltransferase 5	Kelleher M, Bacic A, Handman E. 1992. Identification of a macrophage-binding determinant on lipophosphoglycan from Leishmania major promastigotes. Proc Natl Acad Sci U S A 89: 6-10; Turco SJ, Descoteaux A. 1992. The lipophosphoglycan of Leishmania parasites. Annu Rev Microbiol 46: 65-94.	2479	773	12	0.267274	2	0.623639	3.7	5.57	5.58	4.81	-1.88	3	3	2	2
LpanUA.29.1810	LpanUA_29_V6	769226	769621	-	histone H2A, putative	Chang KP, McGwire BS. 2002. Molecular determinants and regulation of Leishmania virulence. Kinetoplastid Biol Dis 1: 1.	294.667	101.333	3	3.12629	10	0.382102	3.55	3.64	5.11	4.04	-1.56	17	14	13	17
LpanUA.15.0320	LpanUA_15_V6	114972	115535	+	ribonucleoprotein p18, mitochondrial precursor,putative	Magalhães RD, Duarte MC, Mattos EC, Martins VT, Lage PS, Chávez-Fumagalli MA, Lage DP, Menezes-Souza D, Régis WC, Manso Alves MJ et al. 2014. Identification of differentially expressed proteins from Leishmania amazonensis associated with the loss of virulence of the parasites. PLoS Negl Trop Dis 8: e2764.	451.333	112.667	1	0.124815	0	0	3.38	4.95	4.85	4.88	-1.47	0	3	1	0
LpanUA.29.0940	LpanUA_29_V6	331241	331780	-	ADP ribosylation factor 3, putative	Silverman JM, Chan SK, Robinson DP, Dwyer DM, Nandan D, Foster LJ, Reiner NE. 2008. Proteomic analysis of the secretome of Leishmania donovani. Genome Biol 9: R35; Porter-Kelley JM, Gerald NJ, Engel JC, Ghedin E, Dwyer DM. 2004. LdARF1 in trafficking and structural maintenance of the trans-Golgi cisternal network in the protozoan pathogen Leishmania donovani. Traffic 5: 868-883.	415.667	124.333	0	0	0	0	2.22	1.91	3.52	2.15	-1.3	0	0	0	0
LpanUA.29.1220.TXN2	LpanUA_29_V6	448980	449426	+	tryparedoxin	Teixeira PC, Velasquez LG, Lepique AP, de Rezende E, Bonatto JM, Barcinski MA, Cunha-Neto E, Stolf BS. 2015b. Regulation of Leishmania (L.) amazonensis protein expression by host T cell dependent responses: differential expression of oligopeptidase B, tryparedoxin peroxidase and HSP70 isoforms in amastigotes isolated from BALB/c and BALB/c nude mice. PLoS Negl Trop Dis 9: e0003411; Henard CA, Car…	349.667	97.3333	2	0.27836	0	0	1.7	2.03	2.95	2.18	-1.25	0	0	0	0
LpanUA.02.0580	LpanUA_02_V6	274215	274886	+	ARP2/3 complex subunit, putative	Oliveira DM, Gouveia JJ, Diniz NB, Pacheco AC, Vasconcelos EJ, Diniz MC, Viana DA, Ferreira TD, Albuquerque MC, Fortier DC et al. 2005. Pathogenomics analysis of Leishmania spp.: flagellar gene families of putative virulence factors. OMICS 9: 173-193.	511.667	160.333	3	0.940065	2	1.89912	1.85	1.94	3.08	1.64	-1.23	2	0	0	0
LpanUA.29.1350	LpanUA_29_V6	500683	503286	+	serine peptidase, putative	Silva-Almeida M, Pereira BA, Ribeiro-Guimarães ML, Alves CR. 2012. Proteinases as virulence factors in Leishmania spp. infection in mammals. Parasit Vectors 5: 160.	1973.33	630.667	6	0.106532	0	0	2.05	1.93	3.18	2.16	-1.13	0	0	0	0
LpanUA.29.2220	LpanUA_29_V6	962593	965199	-	aminopeptidase, putative,metallo-peptidase, ClanMF, Family M17	Silva-Almeida M, Pereira BA, Ribeiro-Guimarães ML, Alves CR. 2012. Proteinases as virulence factors in Leishmania spp. infection in mammals. Parasit Vectors 5: 160.	1997	610	5	0.0803837	2	0.610916	1.92	1.86	2.92	1.9	-1	2	2	0	1
LpanUA.06.0350	LpanUA_06_V6	123216	124355	+	glutamine synthetase, putative	Magalhães RD, Duarte MC, Mattos EC, Martins VT, Lage PS, Chávez-Fumagalli MA, Lage DP, Menezes-Souza D, Régis WC, Manso Alves MJ et al. 2014. Identification of differentially expressed proteins from Leishmania amazonensis associated with the loss of virulence of the parasites. PLoS Negl Trop Dis 8: e2764.	879.667	260.333	2	0.0739864	0	0	2.21	2.29	3.2	2.36	-0.99	0	0	0	0
LpanUA.06.0290	LpanUA_06_V6	99871	101619	-	folate/biopterin transporter, putative	Cunningham ML, Titus RG, Turco SJ, Beverley SM. 2001. Regulation of differentiation to the infective stage of the protozoan parasite Leishmania major by tetrahydrobiopterin. Science 292: 285-287.	1316.33	432.667	18	0.986072	1	0.164345	2.2	2.42	3.15	2.46	-0.95	0	0	0	1
LpanUA.04.0630	LpanUA_04_V6	219147	220049	-	spermidine synthase, putative	Gilroy C, Olenyik T, Roberts SC, Ullman B. 2011. Spermidine synthase is required for virulence of Leishmania donovani. Infect Immun 79: 2764-2769.	693.333	209.667	3	0.453606	0	0	1.92	1.83	2.8	2.05	-0.88	0	0	0	1
LpanUA.19.1890	LpanUA_19_V6	649690	650052	+	ATG8/AUT7/APG8/PAZ2, putative	Besteiro S, Williams RA, Morrison LS, Coombs GH, Mottram JC. 2006. Endosome sorting and autophagy are essential for differentiation and virulence of Leishmania major. J Biol Chem 281: 11384-11396.	279	84	0	0	0	0	2.24	3.07	3.03	2.78	-0.79	0	0	1	1
LpanUA.29.1210	LpanUA_29_V6	444274	445092	+	tryparedoxin-like protein	Teixeira PC, Velasquez LG, Lepique AP, de Rezende E, Bonatto JM, Barcinski MA, Cunha-Neto E, Stolf BS. 2015b. Regulation of Leishmania (L.) amazonensis protein expression by host T cell dependent responses: differential expression of oligopeptidase B, tryparedoxin peroxidase and HSP70 isoforms in amastigotes isolated from BALB/c and BALB/c nude mice. PLoS Negl Trop Dis 9: e0003411; Henard CA, Car…	627.333	191.667	4	1.2221	0	0	1.82	1.72	2.54	1.82	-0.72	3	1	1	1
LpanUA.32.4130	LpanUA_32_V6	1480284	1481504	+	AUT2/APG4/ATG4 cysteine peptidase, putative	Williams RA, Mottram JC, Coombs GH. 2013. Distinct roles in autophagy and importance in infectivity of the two ATG4 cysteine peptidases of Leishmania major. J Biol Chem 288: 3678-3690.	941.333	279.667	11	0.466866	0	0	1.95	2.46	2.55	2.19	-0.6	0	0	0	0
LpanUA.24.2285	LpanUA_24_V6	784320	784718	-	60S ribosomal protein L12, putative	Chang KP, McGwire BS. 2002. Molecular determinants and regulation of Leishmania virulence. Kinetoplastid Biol Dis 1: 1.	296.667	102.333	8	2.75955	0	0	1.99	2.71	2.54	2.22	-0.55	0	0	0	0
LpanUA.08.0820	LpanUA_08_V6	372337	373662	-	cathepsin L-like protease	Bart G, Frame MJ, Carter R, Coombs GH, Mottram JC. 1997. Cathepsin B-like cysteine proteinase-deficient mutants of Leishmania mexicana. Mol Biochem Parasitol 88: 53-61.	1018	308	28	0.941279	2	0.302554	5.29	5.92	5.82	6.48	-0.53	5	5	5	4
LpanUA.28.3030	LpanUA_28_V6	1083848	1085833	-	heat shock protein 70, putative	Zilberstein D, Shapira M. 1994. The role of pH and temperature in the development of Leishmania parasites. Annu Rev Microbiol 48: 449-470; Salotra P, Ralhan R, Bhatnagar R. 1994. Differential expression of stress proteins in virulent and attenuated promastigotes of Leishmania donovani. Biochem Mol Biol Int 33: 691-697.	1519.33	466.667	9.5	0.129687	0	0	1.79	2.3	2.32	2.19	-0.53	0	0	1	0
LpanUA.05.0280	LpanUA_05_V6	92249	93092	+	ARP2/3 complex 16kDa subunit, putative	Oliveira DM, Gouveia JJ, Diniz NB, Pacheco AC, Vasconcelos EJ, Diniz MC, Viana DA, Ferreira TD, Albuquerque MC, Fortier DC et al. 2005. Pathogenomics analysis of Leishmania spp.: flagellar gene families of putative virulence factors. OMICS 9: 173-193.	630	213	18	1.01429	1	1.02453	1.71	2.22	2.18	2.38	-0.47	0	0	0	0
LpanUA.14.1530	LpanUA_14_V6	597255	598523	+	pteridine transporter	Cunningham ML, Titus RG, Turco SJ, Beverley SM. 2001. Regulation of differentiation to the infective stage of the protozoan parasite Leishmania major by tetrahydrobiopterin. Science 292: 285-287.	959.667	309.333	16	0.644668	0	0	2.1	2.49	2.57	2.49	-0.47	0	0	1	1
LpanUA.31.0520	LpanUA_31_V6	117120	121616	-	cysteine peptidase, Clan CA, family C2,putative	Mottram JC, Coombs GH, Alexander J. 2004. Cysteine peptidases as virulence factors of Leishmania. Curr Opin Microbiol 7: 375-381.	3367.33	1129.67	28	0.268382	7	0.587087	3.64	4.13	4	4.02	-0.36	3	3	11	11
LpanUA.19.1690	LpanUA_19_V6	590202	591641	+	cysteine peptidase A (CPA)	Mottram JC, Coombs GH, Alexander J. 2004. Cysteine peptidases as virulence factors of Leishmania. Curr Opin Microbiol 7: 375-381.	1110.67	329.333	11	1.63085	0	0	1.91	2.2	2.18	2.29	-0.27	0	0	0	0
LpanUA.34.3820	LpanUA_34_V6	1461129	1461893	-	proteasome beta 2 subunit, putative	Chang KP, McGwire BS. 2002. Molecular determinants and regulation of Leishmania virulence. Kinetoplastid Biol Dis 1: 1.	583	182	1	0.945995	0	0	1.62	1.83	1.87	2.02	-0.25	4	2	1	1
LpanUA.35.4140	LpanUA_35_V6	1441827	1443140	+	S-adenosylhomocysteine hydrolase	da Fonseca Pires S, Fialho LC, Silva SO, Melo MN, de Souza CC, Tafuri WL, Bruna Romero O, de Andrade HM. 2014. Identification of virulence factors in Leishmania infantum strains by a proteomic approach. J Proteome Res 13: 1860-1872.	1007.67	306.333	7	0.236447	0	0	1.85	2.24	2.09	2.02	-0.24	0	0	0	0
LpanUA.34.5090	LpanUA_34_V6	1891597	1893483	+	biopterin transporter, putative	Cunningham ML, Titus RG, Turco SJ, Beverley SM. 2001. Regulation of differentiation to the infective stage of the protozoan parasite Leishmania major by tetrahydrobiopterin. Science 292: 285-287.	1429.67	457.333	5	0.106629	1	0.159944	1.91	2.26	2.08	2.09	-0.17	1	1	0	2
LpanUA.35.3430	LpanUA_35_V6	1242020	1242796	-	14-3-3 protein-like protein	Silverman JM, Chan SK, Robinson DP, Dwyer DM, Nandan D, Foster LJ, Reiner NE. 2008. Proteomic analysis of the secretome of Leishmania donovani. Genome Biol 9: R35.; a Fonseca Pires S, Fialho LC, Silva SO, Melo MN, de Souza CC, Tafuri WL, Bruna Romero O, de Andrade HM. 2014. Identification of virulence factors in Leishmania infantum strains by a proteomic approach. J Proteome Res 13: 1860-1872	601.333	175.667	0	0	0	0	2.02	2.17	2.19	2.21	-0.17	0	0	0	0
LpanUA.22.1120	LpanUA_22_V6	488467	490788	-	translation initiation factor IF-2, putative	Chang KP, McGwire BS. 2002. Molecular determinants and regulation of Leishmania virulence. Kinetoplastid Biol Dis 1: 1.	1752	570	3	0.0887298	1	0.985886	1.85	1.85	2.01	1.92	-0.16	1	1	1	0
LpanUA.27.1335	LpanUA_27_V6	499796	500128	-	histone H1	Chang KP, McGwire BS. 2002. Molecular determinants and regulation of Leishmania virulence. Kinetoplastid Biol Dis 1: 1.	251.333	81.6667	6	0.649867	3	0.974801	3.86	3.31	3.99	3.56	-0.13	1	1	1	4
LpanUA.34.5190	LpanUA_34_V6	1932152	1933552	+	alpha-1,2-mannosyltransferase, putative	Garami A, Mehlert A, Ilg T. 2001. Glycosylation defects and virulence phenotypes of Leishmania mexicana phosphomannomutase and dolicholphosphate-mannose synthase gene deletion mutants. Mol Cell Biol 21: 8168-8183; Garami A, Ilg T. 2001. Disruption of mannose activation in Leishmania mexicana: GDP-mannose pyrophosphorylase is required for virulence, but not for viability. EMBO J 20: 3657-3666.	1058	343	7	0.174567	3	2.94724	1.99	2.23	2.12	2.05	-0.13	1	1	0	1
LpanUA.31.3150	LpanUA_31_V6	1217378	1217914	-	ADP-ribosylation factor, putative	Silverman JM, Chan SK, Robinson DP, Dwyer DM, Nandan D, Foster LJ, Reiner NE. 2008. Proteomic analysis of the secretome of Leishmania donovani. Genome Biol 9: R35; Porter-Kelley JM, Gerald NJ, Engel JC, Ghedin E, Dwyer DM. 2004. LdARF1 in trafficking and structural maintenance of the trans-Golgi cisternal network in the protozoan pathogen Leishmania donovani. Traffic 5: 868-883.	414.333	122.667	2	0.197372	0	0	3.87	3.88	3.98	3.86	-0.11	0	0	0	0
LpanUA.26.0810	LpanUA_26_V6	227054	228073	-	glutathione peroxidase-like protein, putative	Goyal N, Roy U, Rastogi AK. 1996. Relative resistance of promastigotes of a virulent and an avirulent strain of Leishmania donovani to hydrogen peroxide. Free Radic Biol Med 21: 683-689.	775	245	4	0.316129	1	0.957967	1.77	1.92	1.87	2.09	-0.1	0	0	0	0
LpanUA.20.1483	LpanUA_20_V6	827409	828002	-	amastin-like surface protein, putative	Cruz MC, Souza-Melo N, da Silva CV, Darocha WD, Bahia D, Araujo PR, Teixeira SR, Mortara RA. 2012. Trypanosoma cruzi: role of delta-amastin on extracellular amastigote cell invasion and differentiation. PLoS One 7: e51804.	459.333	134.667	0	0	9	0.376944	1.97	1.86	2.07	2.1	-0.1	12	15	13	13
LpanUA.33.2820	LpanUA_33_V6	1048928	1050205	+	isocitrate dehydrogenase, putative	Nugent PG, Karsani SA, Wait R, Tempero J, Smith DF. 2004. Proteomic analysis of Leishmania mexicana differentiation. Mol Biochem Parasitol 136: 51-62; Magalhães RD, Duarte MC, Mattos EC, Martins VT, Lage PS, Chávez-Fumagalli MA, Lage DP, Menezes-Souza D, Régis WC, Manso Alves MJ et al. 2014. Identification of differentially expressed proteins from Leishmania amazonensis associated with the loss o…	974.667	303.333	3	0.0778044	0	0	2.02	1.84	2.1	1.89	-0.08	0	0	0	0
LpanUA.23.0300	LpanUA_23_V6	100838	101704	+	pteridine reductase 1	Cunningham ML, Titus RG, Turco SJ, Beverley SM. 2001. Regulation of differentiation to the infective stage of the protozoan parasite Leishmania major by tetrahydrobiopterin. Science 292: 285-287.	654.667	212.333	7	0.227037	1	0.982843	1.95	2.45	2.02	2.36	-0.07	0	0	0	0
LpanUA.24.1450	LpanUA_24_V6	495791	505675	+	kinesin, putative	Chang KP, McGwire BS. 2002. Molecular determinants and regulation of Leishmania virulence. Kinetoplastid Biol Dis 1: 1.	7309	2576	54.5	0.451955	6	2.11465	1.91	1.81	1.96	1.92	-0.05	2	1	2	3
LpanUA.32.4000	LpanUA_32_V6	1444710	1446536	+	enolase, putative	Avilan L, Gualdron-Lopez M, Quinones W, Gonzalez-Gonzalez L, Hannaert V, Michels PA, Concepcion JL. 2011. Enolase: a key player in the metabolism and a probable virulence factor of trypanosomatid parasites-perspectives for its use as a therapeutic target. Enzyme Res 2011: 932549; da Fonseca Pires S, Fialho LC, Silva SO, Melo MN, de Souza CC, Tafuri WL, Bruna Romero O, de Andrade HM. 2014. Identif…	1366	461	23	0.705644	2	0.674963	1.9	1.9	1.95	2.01	-0.05	0	0	2	0
LpanUA.19.0760	LpanUA_19_V6	171587	172642	+	nucleosome assembly protein, putative	Chang KP, McGwire BS. 2002. Molecular determinants and regulation of Leishmania virulence. Kinetoplastid Biol Dis 1: 1.	826	230	1	0.0464084	0	0	1.86	2.04	1.91	2.26	-0.05	0	0	0	0
LpanUA.29.2893	LpanUA_29_V6	1169315	1170004	+	40S ribosomal protein S19 protein	Chang KP, McGwire BS. 2002. Molecular determinants and regulation of Leishmania virulence. Kinetoplastid Biol Dis 1: 1.	521.667	168.333	4	0.184391	0	0	2.22	3.84	2.24	3.39	-0.02	0	0	0	0
LpanUA.10.0390	LpanUA_10_V6	153084	157523	+	folate/biopterin transporter, putative	Cunningham ML, Titus RG, Turco SJ, Beverley SM. 2001. Regulation of differentiation to the infective stage of the protozoan parasite Leishmania major by tetrahydrobiopterin. Science 292: 285-287.	465.667	161.333	7	0.346457	7	0.606299	0.35	0.33	0.36	0.36	-0.01	5	4	6	4
LpanUA.14.1330	LpanUA_14_V6	529083	530372	+	enolase	Avilan L, Gualdron-Lopez M, Quinones W, Gonzalez-Gonzalez L, Hannaert V, Michels PA, Concepcion JL. 2011. Enolase: a key player in the metabolism and a probable virulence factor of trypanosomatid parasites-perspectives for its use as a therapeutic target. Enzyme Res 2011: 932549; da Fonseca Pires S, Fialho LC, Silva SO, Melo MN, de Souza CC, Tafuri WL, Bruna Romero O, de Andrade HM. 2014. Identif…	984.333	305.667	3	0.310532	2	0.207021	3.41	3.41	3.41	3.08	0	1	0	0	1
LpanUA.28.0595	LpanUA_28_V6	198634	199155	-	GP63, leishmanolysin	Joshi PB, Kelly BL, Kamhawi S, Sacks DL, McMaster WR. 2002. Targeted gene deletion in Leishmania major identifies leishmanolysin (GP63) as a virulence factor. Mol Biochem Parasitol 120: 33-40; Brittingham A, Morrison CJ, McMaster WR, McGwire BS, Chang KP, Mosser DM. 1995. Role of the Leishmania surface protease gp63 in complement fixation, cell adhesion, and resistance to complement-mediated lysi…	393.333	128.667	10	1.63559	0	0	1.8	1.96	1.78	2.06	0.02	0	0	0	0
LpanUA.32.1670	LpanUA_32_V6	577556	579682	-	metallo-peptidase, Clan MA(E), Family M41	Silva-Almeida M, Pereira BA, Ribeiro-Guimarães ML, Alves CR. 2012. Proteinases as virulence factors in Leishmania spp. infection in mammals. Parasit Vectors 5: 160.	1632	495	5	0.303309	0	0	1.83	1.83	1.81	1.86	0.02	0	0	0	0
LpanUA.32.1620	LpanUA_32_V6	554089	563712	-	phosphatidylinositol 3-related kinase, putative	Madeira da Silva L, Beverley SM. 2010. Expansion of the target of rapamycin (TOR) kinase family and function in Leishmania shows that TOR3 is required for acidocalcisome biogenesis and animal infectivity. Proc Natl Acad Sci U S A 107: 11965-11970.	7235.67	2388.33	41	0.250615	2	0.660156	1.86	1.91	1.82	1.91	0.04	3	3	0	0
LpanUA.31.2260	LpanUA_31_V6	865972	867810	-	GP63, leishmanolysin	Joshi PB, Kelly BL, Kamhawi S, Sacks DL, McMaster WR. 2002. Targeted gene deletion in Leishmania major identifies leishmanolysin (GP63) as a virulence factor. Mol Biochem Parasitol 120: 33-40; Brittingham A, Morrison CJ, McMaster WR, McGwire BS, Chang KP, Mosser DM. 1995. Role of the Leishmania surface protease gp63 in complement fixation, cell adhesion, and resistance to complement-mediated lysi…	1373.33	465.667	8	0.169539	4	1.35631	7.68	7.98	7.63	8.49	0.05	5	5	5	5
LpanUA.25.1130	LpanUA_25_V6	455216	455926	-	alpha-tubulin	Chang KP, McGwire BS. 2002. Molecular determinants and regulation of Leishmania virulence. Kinetoplastid Biol Dis 1: 1.	530.667	180.333	5	0.339824	0	0	1.81	1.72	1.75	1.7	0.06	0	0	0	0
LpanUA.13.0860	LpanUA_13_V6	340621	345978	-	serine peptidase, clan SB, family S8-likeprotein	Silva-Almeida M, Pereira BA, Ribeiro-Guimarães ML, Alves CR. 2012. Proteinases as virulence factors in Leishmania spp. infection in mammals. Parasit Vectors 5: 160.	3965.67	1392.33	46	0.646018	1	1.06393	1.8	2.01	1.73	1.99	0.07	1	1	0	0
LpanUA.35.0940	LpanUA_35_V6	284679	285542	+	ADP-ribosylation factor-like protein	Silverman JM, Chan SK, Robinson DP, Dwyer DM, Nandan D, Foster LJ, Reiner NE. 2008. Proteomic analysis of the secretome of Leishmania donovani. Genome Biol 9: R35; Porter-Kelley JM, Gerald NJ, Engel JC, Ghedin E, Dwyer DM. 2004. LdARF1 in trafficking and structural maintenance of the trans-Golgi cisternal network in the protozoan pathogen Leishmania donovani. Traffic 5: 868-883.	665.667	198.333	2	0.148973	0	0	2.09	2.05	2	2.17	0.09	0	0	1	0
LpanUA.31.0590	LpanUA_31_V6	129086	131935	-	cysteine peptidase, Clan CA, family C2,putative	Mottram JC, Coombs GH, Alexander J. 2004. Cysteine peptidases as virulence factors of Leishmania. Curr Opin Microbiol 7: 375-381.	2157.67	692.333	26	0.556177	2	0.320871	3.72	4.07	3.63	3.92	0.09	2	2	1	1
LpanUA.19.1010	LpanUA_19_V6	298881	305801	+	kinesin, putative	Chang KP, McGwire BS. 2002. Molecular determinants and regulation of Leishmania virulence. Kinetoplastid Biol Dis 1: 1.	5263.33	1657.67	32	0.29642	4	0.209964	1.9	1.81	1.8	1.9	0.1	0	0	0	2
LpanUA.26.0910	LpanUA_26_V6	251575	254391	-	heat shock 70 protein	Zilberstein D, Shapira M. 1994. The role of pH and temperature in the development of Leishmania parasites. Annu Rev Microbiol 48: 449-470; Salotra P, Ralhan R, Bhatnagar R. 1994. Differential expression of stress proteins in virulent and attenuated promastigotes of Leishmania donovani. Biochem Mol Biol Int 33: 691-697.	2150.67	666.333	8	0.118029	0	0	1.89	1.89	1.79	1.87	0.1	0	0	0	0
LpanUA.19.0950	LpanUA_19_V6	264331	264768	+	histone H3 variant, putative	Chang KP, McGwire BS. 2002. Molecular determinants and regulation of Leishmania virulence. Kinetoplastid Biol Dis 1: 1.	333.333	104.667	4	3.80606	0	0	1.64	1.73	1.53	1.4	0.11	0	0	0	1
LpanUA.23.0490	LpanUA_23_V6	177480	178241	+	trypanothione synthetase, putative	Piacenza L, Zago MP, Peluffo G, Alvarez MN, Basombrio MA, Radi R. 2009. Enzymes of the antioxidant network as novel determiners of Trypanosoma cruzi virulence. Int J Parasitol 39: 1455-1464.	585.333	176.667	6	0.905467	0	0	1.96	2	1.85	1.75	0.11	0	0	0	0
LpanUA.35.3170	LpanUA_35_V6	1173447	1174688	-	succinyl-CoA ligase [GDP-forming] beta-chain,putative	Magalhães RD, Duarte MC, Mattos EC, Martins VT, Lage PS, Chávez-Fumagalli MA, Lage DP, Menezes-Souza D, Régis WC, Manso Alves MJ et al. 2014. Identification of differentially expressed proteins from Leishmania amazonensis associated with the loss of virulence of the parasites. PLoS Negl Trop Dis 8: e2764.	958	284	1	0.0741127	0	0	2.05	1.98	1.94	1.8	0.11	0	0	0	0
LpanUA.20.1480	LpanUA_20_V6	823981	824463	-	amastin-like surface protein, putative	Cruz MC, Souza-Melo N, da Silva CV, Darocha WD, Bahia D, Araujo PR, Teixeira SR, Mortara RA. 2012. Trypanosoma cruzi: role of delta-amastin on extracellular amastigote cell invasion and differentiation. PLoS One 7: e51804.	370	113	0	0	9	0.458108	2.14	1.91	1.99	1.89	0.15	11	15	3	3
LpanUA.26.1990	LpanUA_26_V6	754961	759025	+	cysteine peptidase, Clan CA, family C48,putative	Mottram JC, Coombs GH, Alexander J. 2004. Cysteine peptidases as virulence factors of Leishmania. Curr Opin Microbiol 7: 375-381.	3029.67	1035.33	25	0.449647	1	1.03555	1.94	1.94	1.78	1.99	0.16	1	0	0	0
LpanUA.07.0610	LpanUA_07_V6	247890	253466	+	cysteine peptidase B (CPB)	Mottram JC, Coombs GH, Alexander J. 2004. Cysteine peptidases as virulence factors of Leishmania. Curr Opin Microbiol 7: 375-381.	4107.67	1469.33	69	0.548481	3	3.25186	1.93	1.73	1.74	1.96	0.19	0	0	2	1
LpanUA.31.2530	LpanUA_31_V6	997184	999037	-	metallo-peptidase, Clan MA(E), Family M1	Silva-Almeida M, Pereira BA, Ribeiro-Guimarães ML, Alves CR. 2012. Proteinases as virulence factors in Leishmania spp. infection in mammals. Parasit Vectors 5: 160.	1402.67	451.333	15.4	0.427175	2	0.643536	3.88	3.6	3.67	3.83	0.21	2	2	0	0
LpanUA.10.0380	LpanUA_10_V6	147527	147592	+	folate/biopterin transporter, putative	Cunningham ML, Titus RG, Turco SJ, Beverley SM. 2001. Regulation of differentiation to the infective stage of the protozoan parasite Leishmania major by tetrahydrobiopterin. Science 292: 285-287.	43.3333	13.6667	1	0.955711	0	0	0.45	0.27	0.24	0.23	0.21	0	0	0	0
LpanUA.33.1200	LpanUA_33_V6	369102	372686	+	calcium-transporting ATPase, putative	Rodriguez NM, Docampo R, Lu Hg HG, Scott DA. 2002. Overexpression of the Leishmania amazonensis Ca2+-ATPase gene lmaa1 enhances virulence. Cell Microbiol 4: 117-126.	2719	866	16	0.231636	0	0	1.88	1.78	1.66	1.83	0.22	1	1	0	0
LpanUA.10.0410	LpanUA_10_V6	167721	169844	+	folate/biopterin transporter, putative	Cunningham ML, Titus RG, Turco SJ, Beverley SM. 2001. Regulation of differentiation to the infective stage of the protozoan parasite Leishmania major by tetrahydrobiopterin. Science 292: 285-287.	1616.33	507.667	13	0.314085	10	0.285532	2.08	2.01	1.85	2.24	0.23	17	9	14	14
LpanUA.23.0220	LpanUA_23_V6	59604	60077	+	endoribonuclease L-PSP (pb5), putative	da Fonseca Pires S, Fialho LC, Silva SO, Melo MN, de Souza CC, Tafuri WL, Bruna Romero O, de Andrade HM. 2014. Identification of virulence factors in Leishmania infantum strains by a proteomic approach. J Proteome Res 13: 1860-1872.	360.667	113.333	3	0.942699	0	0	2.25	1.9	2.02	1.86	0.23	0	0	0	0
LpanUA.20.1045	LpanUA_20_V6	511604	512074	+	tuzin-like, putative	Rochette A, McNicoll F, Girard J, Breton M, Leblanc E, Bergeron MG, Papadopoulou B. 2005. Characterization and developmental gene regulation of a large gene family encoding amastin surface proteins in Leishmania spp. Mol Biochem Parasitol 140: 205-220.	355.333	115.667	3	2.95924	14.5	0.449522	11.42	11.08	11.12	11.69	0.3	32	30	28	22
LpanUA.09.0850	LpanUA_09_V6	310540	312735	-	oligopeptidase b	Silva-Almeida M, Pereira BA, Ribeiro-Guimarães ML, Alves CR. 2012. Proteinases as virulence factors in Leishmania spp. infection in mammals. Parasit Vectors 5: 160.	1712.67	483.333	2	0.141105	1	0.282211	2.2	1.74	1.89	2.11	0.31	0	0	0	0
LpanUA.10.0370	LpanUA_10_V6	137631	139679	+	folate/biopterin transporter, putative	Cunningham ML, Titus RG, Turco SJ, Beverley SM. 2001. Regulation of differentiation to the infective stage of the protozoan parasite Leishmania major by tetrahydrobiopterin. Science 292: 285-287.	1561	488	7	0.437668	49.3	0.431713	4.63	4.55	4.29	4.99	0.34	83	81	81	79
LpanUA.05.0540	LpanUA_05_V6	174834	181034	+	kinetoplast-associated protein-like protein	da Fonseca Pires S, Fialho LC, Silva SO, Melo MN, de Souza CC, Tafuri WL, Bruna Romero O, de Andrade HM. 2014. Identification of virulence factors in Leishmania infantum strains by a proteomic approach. J Proteome Res 13: 1860-1872; Jardim A, Funk V, Caprioli RM, Olafson RW: Isolation and structural characterization of the Leishmania donovani kinetoplastid membrane protein-11, a major immunoreact…	4603.67	1597.33	90.5	0.58693	5	5.25712	1.95	1.63	1.59	1.75	0.36	2	2	1	1
LpanUA.14.1320	LpanUA_14_V6	530678	531085	+	enolase	Avilan L, Gualdron-Lopez M, Quinones W, Gonzalez-Gonzalez L, Hannaert V, Michels PA, Concepcion JL. 2011. Enolase: a key player in the metabolism and a probable virulence factor of trypanosomatid parasites-perspectives for its use as a therapeutic target. Enzyme Res 2011: 932549; da Fonseca Pires S, Fialho LC, Silva SO, Melo MN, de Souza CC, Tafuri WL, Bruna Romero O, de Andrade HM. 2014. Identif…	302.667	105.333	1	0.0870044	3	3.1638	3.14	2.92	2.78	2.91	0.36	0	0	0	0
LpanUA.30.3550	LpanUA_30_V6	1242275	1243453	+	S-adenosylmethionine synthetase	Magalhães RD, Duarte MC, Mattos EC, Martins VT, Lage PS, Chávez-Fumagalli MA, Lage DP, Menezes-Souza D, Régis WC, Manso Alves MJ et al. 2014. Identification of differentially expressed proteins from Leishmania amazonensis associated with the loss of virulence of the parasites. PLoS Negl Trop Dis 8: e2764; Taladriz S, Ramiro MJ, Hanke T, Larraga V. 2002. S-adenosylmethionine decarboxylase from Lei…	903	276	2	0.087328	0	0	2.77	2.64	2.4	2.37	0.37	0	0	0	0
LpanUA.31.2940	LpanUA_31_V6	1137764	1139032	-	calreticulin, putative	Debrabant A, Lee N, Pogue GP, Dwyer DM, Nakhasi HL. 2002. Expression of calreticulin P-domain results in impairment of secretory pathway in Leishmania donovani and reduced parasite survival in macrophages. Int J Parasitol 32: 1423-1434.	1010.33	258.667	7	0.298691	0	0	3.8	3.65	3.42	3.68	0.38	0	0	0	0
LpanUA.05.0645	LpanUA_05_V6	214389	217994	+	kinesin	Chang KP, McGwire BS. 2002. Molecular determinants and regulation of Leishmania virulence. Kinetoplastid Biol Dis 1: 1.	2718.67	887.333	9	0.117499	1	0.163193	2.03	1.84	1.6	1.87	0.43	1	1	2	0
LpanUA.12.1030	LpanUA_12_V6	486134	486895	+	excreted/secreted protein 38	Chenik M, Lakhal S, Ben Khalef N, Zribi L, Louzir H, Dellagi K. 2006. Approaches for the identification of potential excreted/secreted proteins of Leishmania major parasites. Parasitology 132: 493-509.	567.667	194.333	13	1.1126	4	4.14954	2.89	2.32	2.43	1.97	0.46	10	9	9	10
LpanUA.19.1140	LpanUA_19_V6	346737	347147	+	putative ATG8/AUT7/APG8/PAZ2	Besteiro S, Williams RA, Morrison LS, Coombs GH, Mottram JC. 2006. Endosome sorting and autophagy are essential for differentiation and virulence of Leishmania major. J Biol Chem 281: 11384-11396.	313.667	97.3333	0	0	0	0	1.96	1.52	1.5	1.64	0.46	0	0	0	0
LpanUA.30.0180	LpanUA_30_V6	55681	56580	-	2-hydroxy-3-oxopropionate reductase, putative	Magalhães RD, Duarte MC, Mattos EC, Martins VT, Lage PS, Chávez-Fumagalli MA, Lage DP, Menezes-Souza D, Régis WC, Manso Alves MJ et al. 2014. Identification of differentially expressed proteins from Leishmania amazonensis associated with the loss of virulence of the parasites. PLoS Negl Trop Dis 8: e2764.	680	220	1	0.161765	0	0	2.81	2.06	2.34	1.91	0.47	0	0	0	0
LpanUA.12.0760	LpanUA_12_V6	369897	371225	+	surface antigen protein, putative	Fankhauser N, Nguyen-Ha TM, Adler J, Maser P. 2007. Surface antigens and potential virulence factors from parasites detected by comparative genomics of perfect amino acid repeats. Proteome Sci 5: 20; Kedzierski L, Montgomery J, Bullen D, Curtis J, Gardiner E, Jimenez-Ruiz A, Handman E. 2004. A leucine-rich repeat motif of Leishmania parasite surface antigen 2 binds to macrophages through the comp…	974.667	354.333	11	0.666496	2	2.20329	2.06	1.49	1.38	1.5	0.68	3	0	0	0
LpanUA.28.2160	LpanUA_28_V6	770534	772816	-	elongation factor G2-like protein	Chang KP, McGwire BS. 2002. Molecular determinants and regulation of Leishmania virulence. Kinetoplastid Biol Dis 1: 1.	1705.33	577.667	4	1.35496	2	0.338741	3.74	2.61	2.94	2.78	0.8	1	1	1	1
LpanUA.30.0280.ATG4.2	LpanUA_30_V6	82462	83658	-	AUT2/APG4/ATG4 cysteine peptidase, putative	Williams RA, Mottram JC, Coombs GH. 2013. Distinct roles in autophagy and importance in infectivity of the two ATG4 cysteine peptidases of Leishmania major. J Biol Chem 288: 3678-3690.	904	293	6	0.486173	0	0	2.98	2.04	2.15	1.98	0.83	0	0	0	0
LpanUA.30.2420	LpanUA_30_V6	879931	881838	-	heat shock 70-related protein 1, mitochondrialprecursor, putative	Zilberstein D, Shapira M. 1994. The role of pH and temperature in the development of Leishmania parasites. Annu Rev Microbiol 48: 449-470; Salotra P, Ralhan R, Bhatnagar R. 1994. Differential expression of stress proteins in virulent and attenuated promastigotes of Leishmania donovani. Biochem Mol Biol Int 33: 691-697.	1455.67	452.333	4	0.31074	3	0.15537	4.51	3.93	3.58	3.61	0.93	0	0	1	4
LpanUA.20.0001	LpanUA_20_V6	188	772	-	amastin-like protein	Cruz MC, Souza-Melo N, da Silva CV, Darocha WD, Bahia D, Araujo PR, Teixeira SR, Mortara RA. 2012. Trypanosoma cruzi: role of delta-amastin on extracellular amastigote cell invasion and differentiation. PLoS One 7: e51804.	448	137	3	2.78003	53.4	0.722562	4.62	3.54	3.58	4.92	1.04	84	64	63	89
LpanUA.10.0560.GP63-4	LpanUA_00_V6	20142	22010	-	GP63, leishmanolysin	Joshi PB, Kelly BL, Kamhawi S, Sacks DL, McMaster WR. 2002. Targeted gene deletion in Leishmania major identifies leishmanolysin (GP63) as a virulence factor. Mol Biochem Parasitol 120: 33-40; Brittingham A, Morrison CJ, McMaster WR, McGwire BS, Chang KP, Mosser DM. 1995. Role of the Leishmania surface protease gp63 in complement fixation, cell adhesion, and resistance to complement-mediated lysi…	1422.67	446.333	18.6	1.71629	53	0.639527	8.09	5.64	5.67	5.73	2.42	60	52	62	50
LpanUA.10.1670.GP63-2	LpanUA_00_V6	23588	25453	-	GP63, leishmanolysin	Joshi PB, Kelly BL, Kamhawi S, Sacks DL, McMaster WR. 2002. Targeted gene deletion in Leishmania major identifies leishmanolysin (GP63) as a virulence factor. Mol Biochem Parasitol 120: 33-40; Brittingham A, Morrison CJ, McMaster WR, McGwire BS, Chang KP, Mosser DM. 1995. Role of the Leishmania surface protease gp63 in complement fixation, cell adhesion, and resistance to complement-mediated lysi…	1414.33	451.667	6.6	0.390316	100.5	0.904074	16.2	14.42	13.35	15.81	2.85	128	124	127	99
LpanUA.09.0180	LpanUA_09_V6	63619	63993	+	ATG8/AUT7/APG8/PAZ2, putative	Besteiro S, Williams RA, Morrison LS, Coombs GH, Mottram JC. 2006. Endosome sorting and autophagy are essential for differentiation and virulence of Leishmania major. J Biol Chem 281: 11384-11396.	275.667	99.3333	0	0	6.6	0.990931	17.13	11.02	12.86	11.1	4.27	10	10	10	10
LpanUA.18.0500	LpanUA_18_V6	284718	286211	+	phosphatidic acid phosphatase, putative	Katakura K, Kobayashi A. 1988. Acid phosphatase activity of virulent and avirulent clones of Leishmania donovani promastigotes. Infect Immun 56: 2856-2860; Turco SJ, Descoteaux A. 1992. The lipophosphoglycan of Leishmania parasites. Annu Rev Microbiol 46: 65-94.	1118	376	10	1.68157	2	2.03827	7.67	7.01	1.82	1.63	5.85	1	1	1	0
LpanUA.08.1025	LpanUA_08_V6	276815	277417	+	tuzin-like, putative	Rochette A, McNicoll F, Girard J, Breton M, Leblanc E, Bergeron MG, Papadopoulou B. 2005. Characterization and developmental gene regulation of a large gene family encoding amastin surface proteins in Leishmania spp. Mol Biochem Parasitol 140: 205-220.	442.333	160.667	0	0	20.2	1.07899	13.25	6.95	5.43	6.62	7.82	19	21	23	28
LpanUA.16.0605	LpanUA_16_V6	214686	214940	-	histone H3-like, putative	Chang KP, McGwire BS. 2002. Molecular determinants and regulation of Leishmania virulence. Kinetoplastid Biol Dis 1: 1.	188.333	66.6667	2	0.707965	5.5	1.29794	43.13	31.79	19.32	28.17	23.81	13	12	12	10
