# Supplementary material for: Genomic Analysis of Colombian Leishmania panamensis strains with different level of virulence
Source: Sci Rep. 2018 Nov 26;8:17336. doi: 10.1038/s41598-018-35778-6 (PMC6255768; doi:10.1038/s41598-018-35778-6)
Supplement: Supplementary file 5 — Dataset 5 [file 41598_2018_35778_MOESM5_ESM.xlsx]

## Sheet: Hoja2
Genomic Analysis of Colombian Leishmania panamensis strains with different level of virulence
Daniel Alfonso Urrea, Jorge Duitama, Hideo Imamura, Juan F. Álzate, Juanita Gil, Natalia Muñoz, Janny Alexander Villa, Jean-Claude Dujardin, José R. Ramirez-Pineda, Omar Triana-Chavez
Supplementary Table 2. New gene models and its prediction of function, structure and cell location.
No	ID	Coordinates (.embl file)	Length (bp)	CAI	L. panamensis-specific	Interpro	Pfam				Phyre2		SignalP		TargetP		SecretomeP		TMHMM
						Annotation	accession	E-value	dom	description of target	%Confidence	PDB header	?	Networks-used	Loc	RC	Non-classical	Warning	TMHs	AA in TMHs
1	Lpan.24.S88 (chro 00)	complement(41369..41776)	408	0.683		SIGNAL_PEPTIDE_H_REGION (PHOBIUS); CYTOPLASMIC_DOMAIN (PHOBIUS); SIGNAL_PEPTIDE_N_REGION (PHOBIUS); TRANSMEMBRANE (PHOBIUS); SIGNAL_PEPTIDE_C_REGION (PHOBIUS); SIGNAL_PEPTIDE (PHOBIUS); NON_CYTOPLASMIC_DOMAIN (PHOBIUS); SignalP-noTM (SIGNALP_EUK); TMhelix (TMHMM)							Y	SignalP-noTM	M	4	_	signal peptide predicted	1	22
2	LpanUA.31.S86 (chro 00)	complement(65389..66978)	1590	0.658		no IPS match							N	SignalP-noTM	M	2	Y	_	_	_
3	LpanUA.02.0325	complement(175425..176813)	1389	0.706		NON_CYTOPLASMIC_DOMAIN (PHOBIUS); TRANSMEMBRANE (PHOBIUS); CYTOPLASMIC_DOMAIN (PHOBIUS); TMhelix (TMHMM); SignalP-TM (SIGNALP_GRAM_POSITIVE)							N	SignalP-noTM	_	4	N	_	1	23
4	LpanUA.03.0355	complement(127137..127448)	312	0.664		Coil (COILS)							N	SignalP-noTM	_	2	N	_	_	_
5	LpanUA.03.0375	complement(133568..133786)	219	0.711		no IPS match							N	SignalP-noTM	_	4	Y	_	_	_
6	LpanUA.04.0269	complement(60040..60393)	354	0.622		no IPS match	PF07365.7	0.15	2	Alpha conotoxin precursor			N	SignalP-noTM	_	2	Y	_	_	_
7	LpanUA.04.0266	66595..66879	285	0.638	yes	SIGNAL_PEPTIDE (PHOBIUS); SIGNAL_PEPTIDE_C_REGION (PHOBIUS); NON_CYTOPLASMIC_DOMAIN (PHOBIUS); SIGNAL_PEPTIDE_H_REGION (PHOBIUS); SIGNAL_PEPTIDE_N_REGION (PHOBIUS); SignalP-noTM (SIGNALP_GRAM_NEGATIVE); SignalP-TM (SIGNALP_GRAM_POSITIVE); TMhelix (TMHMM)							N	SignalP-TM	M	3	_	signal peptide predicted	1	17
8	LpanUA.05.1155	complement(434653..435135)	483	0.694		NON_CYTOPLASMIC_DOMAIN (PHOBIUS); TRANSMEMBRANE (PHOBIUS); CYTOPLASMIC_DOMAIN (PHOBIUS); TMhelix (TMHMM)	PF15345.1	0.013	1	Transmembrane protein 51			N	SignalP-TM	_	5	N	_	1	24
							PF15546.1	0.029	1	Domain of unknown function (DUF4653)
							PF13994.1	0.065	2	PgaD-like protein
							PF02724.9	2.3	1	CDC45-like protein
9	LpanUA.06.0665	243563..244144	582	0.711		TRANSMEMBRANE (PHOBIUS); NON_CYTOPLASMIC_DOMAIN (PHOBIUS); NON_CYTOPLASMIC_DOMAIN (PHOBIUS); CYTOPLASMIC_DOMAIN (PHOBIUS); TRANSMEMBRANE (PHOBIUS); TRANSMEMBRANE (PHOBIUS); CYTOPLASMIC_DOMAIN (PHOBIUS); CYTOPLASMIC_DOMAIN (PHOBIUS); TRANSMEMBRANE (PHOBIUS); TMhelix (TMHMM); TMhelix (TMHMM); TMhelix (TMHMM)					45	rna binding protein / viral protein: rrm domain of mrna export adaptor ref2-i bound to hsv-1 icp27 peptide	N	SignalP-TM	_	5	Y	_	3	73
10	LpanUA.08.0185	60888..61460	573	0.667	yes	no IPS match					67	4-helical cytokines	N	SignalP-noTM	_	2	N	_	_	_
11	LpanUA.08.0375	242538..243068	636	0.659	yes	SIGNAL_PEPTIDE_N_REGION (PHOBIUS); NON_CYTOPLASMIC_DOMAIN (PHOBIUS); TRANSMEMBRANE (PHOBIUS); SIGNAL_PEPTIDE_C_REGION (PHOBIUS); CYTOPLASMIC_DOMAIN (PHOBIUS); CYTOPLASMIC_DOMAIN (PHOBIUS); SIGNAL_PEPTIDE_H_REGION (PHOBIUS); SIGNAL_PEPTIDE (PHOBIUS); TRANSMEMBRANE (PHOBIUS); TRANSMEMBRANE (PHOBIUS); NON_CYTOPLASMIC_DOMAIN (PHOBIUS); TRANSMEMBRANE (PHOBIUS); NON_CYTOPLASMIC_DOMAIN (PHOBIUS); TMheli…							N	SignalP-TM	S	3	_	signal peptide predicted	3	86
12	LpanUA.09.1065	407785..408201	417	0.625	yes	no IPS match							N	SignalP-noTM	_	4	N	_	_	_
13	LpanUA.09.1075	complement(414178..414648)	624	0.628		no IPS match							N	SignalP-noTM	_	4	N	_	_	_
14	LpanUA.09.1235	476736..477206	471	0.652		SignalP-noTM (SIGNALP_EUK)							Y	SignalP-noTM	S	3	_	signal peptide predicted	_	_
15	LpanUA.10.0445	complement(180195..180746)	552	0.716		no IPS match	PF02993.9	2.2	1	Minor capsid protein VI			N	SignalP-noTM	_	3	Y	_	_	_
							PF10152.4	7.1	1	Predicted coiled-coil domain-containing protein (DUF2360)
16	LpanUA.10.0455	complement(186744..187106)	363	0.694	yes	no IPS match							N	SignalP-noTM	_	2	Y	_	_	_
17	LpanUA.10.1355	complement(502479..503252)	774	0.681		no IPS match					45	Thioredoxin-like	N	SignalP-TM	_	3	Y	_	_	_
18	LpanUA.10.1305	complement(488076..488978)	903	0.602		CYTOPLASMIC_DOMAIN (PHOBIUS); TRANSMEMBRANE (PHOBIUS); NON_CYTOPLASMIC_DOMAIN (PHOBIUS); TMhelix (TMHMM)							N	SignalP-noTM	_	1	Y	_	1	25
19	LpanUA.11.0405	251258..252262	1005	0.641		SIGNAL_PEPTIDE_C_REGION (PHOBIUS); SIGNAL_PEPTIDE_H_REGION (PHOBIUS); TRANSMEMBRANE (PHOBIUS); SIGNAL_PEPTIDE (PHOBIUS); SIGNAL_PEPTIDE_N_REGION (PHOBIUS); CYTOPLASMIC_DOMAIN (PHOBIUS); NON_CYTOPLASMIC_DOMAIN (PHOBIUS); SignalP-TM (SIGNALP_GRAM_POSITIVE); SignalP-noTM (SIGNALP_EUK); TMhelix (TMHMM); TMhelix (TMHMM); TMhelix (TMHMM)					47	hydrolase: guanyl-specific ribonuclease sa	Y	SignalP-noTM	S	1	_	signal peptide predicted	3	70
20	LpanUA.11.0455	275980..276204	225	0.639		SIGNAL_PEPTIDE (PHOBIUS); SIGNAL_PEPTIDE_H_REGION (PHOBIUS); SIGNAL_PEPTIDE_C_REGION (PHOBIUS); NON_CYTOPLASMIC_DOMAIN (PHOBIUS); SIGNAL_PEPTIDE_N_REGION (PHOBIUS)							N	SignalP-TM	M	2	Y	_	_	_
21	LpanUA.13.1035	complement(407919..408806)	888	0.696		CYTOPLASMIC_DOMAIN (PHOBIUS); CYTOPLASMIC_DOMAIN (PHOBIUS); NON_CYTOPLASMIC_DOMAIN (PHOBIUS); TRANSMEMBRANE (PHOBIUS); NON_CYTOPLASMIC_DOMAIN (PHOBIUS); TRANSMEMBRANE (PHOBIUS); TRANSMEMBRANE (PHOBIUS); TMhelix (TMHMM)	PF11669.3	0.0019	2	WW domain-binding protein 1			N	SignalP-noTM	_	3	Y	_	1	43
							PF14316.1	0.013	1	Domain of unknown function (DUF4381)
							PF00001.16	0.037	2	7 transmembrane receptor (rhodopsin family)
							PF14927.1	0.11	1	Neurensin
22	LpanUA.13.1275	complement(520700..521452)	753	0.723	yes	no IPS match (Interpro) - hypothetical protein - Leishmania panamensis. (Annotated in PSC-1 strain)							N	SignalP-noTM	M	3	Y	_	_	_
23	LpanUA.14.0545	complement(196511..197293)	783	0.682		COILS (Interpro) - hypothetical protein - Leishmania panamensis. Annotated in PSC-1 strain)							N	SignalP-noTM	_	2	Y	_	_	_
24	LpanUA.14.1135	519093..520244	1152	0.640		no IPS match							N	SignalP-noTM	_	2	Y	_	_	_
25	LpanUA.16.1115	408007..408960	954	0.703		no IPS match							N	SignalP-noTM	_	2	Y	_	_	_
26	LpanUA.17.0225	complement(140586..141041)	456	0.653	yes	no IPS match							N	SignalP-noTM	_	2	Y	_	_	_
27	LpanUA.19.1055	complement(410950..411507)	558	0.710		TRANSMEMBRANE (PHOBIUS); NON_CYTOPLASMIC_DOMAIN (PHOBIUS); CYTOPLASMIC_DOMAIN (PHOBIUS)							N	SignalP-noTM	M	5	Y	_	_	_
28	LpanUA.19.1355	511018..511503	486	0.579		no IPS match							N	SignalP-TM	_	5	Y		_	_
29	LpanUA.19.1415	491809..492900	1092	0.643		TRANSMEMBRANE (PHOBIUS); NON_CYTOPLASMIC_DOMAIN (PHOBIUS); NON_CYTOPLASMIC_DOMAIN (PHOBIUS); CYTOPLASMIC_DOMAIN (PHOBIUS); TRANSMEMBRANE (PHOBIUS); NON_CYTOPLASMIC_DOMAIN (PHOBIUS); CYTOPLASMIC_DOMAIN (PHOBIUS); TRANSMEMBRANE (PHOBIUS); TRANSMEMBRANE (PHOBIUS); TMhelix (TMHMM); TMhelix (TMHMM); TMhelix (TMHMM); TMhelix (TMHMM)							N	SignalP-TM	M	3	N	_	4	90
30	LpanUA.20.0775	414576..415232	657	0.603		NON_CYTOPLASMIC_DOMAIN (PHOBIUS); CYTOPLASMIC_DOMAIN (PHOBIUS); TRANSMEMBRANE (PHOBIUS)					65	hydrolase: crispr-associated endoribonuclease cas2	N	SignalP-noTM	M	4	Y	_	_	_
31	LpanUA.20.1271	complement(601274..601555)	282	0.711		no IPS match					47	structural genomics, unknown function	N	SignalP-noTM	_	2	Y	_	_	_
32	LpanUA.20.1258	complement(819243..819590)	348	0.738		SIGNAL_PEPTIDE_H_REGION (PHOBIUS); SIGNAL_PEPTIDE (PHOBIUS); NON_CYTOPLASMIC_DOMAIN (PHOBIUS); SIGNAL_PEPTIDE_N_REGION (PHOBIUS); SIGNAL_PEPTIDE_C_REGION (PHOBIUS); SignalP-TM (SIGNALP_GRAM_POSITIVE); TMhelix (TMHMM)					56	Immunoglobulin-like beta-sandwich: E set domains. Class II viral fusion proteins C-terminal domain	N	SignalP-TM	S	4	Y	_	1	23
33	LpanUA.20.1257	complement(817516..818409)	894	0.721		no IPS match							N	SignalP-noTM	_	1	Y	_	_	_
34	LpanUA.20.1482	complement(825660..826064)	405	0.707		TRANSMEMBRANE (PHOBIUS); NON_CYTOPLASMIC_DOMAIN (PHOBIUS); CYTOPLASMIC_DOMAIN (PHOBIUS); SignalP-TM (SIGNALP_GRAM_POSITIVE); TMhelix (TMHMM)	PF04130.8	0.078	1	Spc97 / Spc98 family			N	SignalP-noTM	M	5	_	signal peptide predicted	1	23
35	LpanUA.20.2875	1394305..1395105	801	0.696		CYTOPLASMIC_DOMAIN (PHOBIUS); TRANSMEMBRANE (PHOBIUS); CYTOPLASMIC_DOMAIN (PHOBIUS); TRANSMEMBRANE (PHOBIUS); NON_CYTOPLASMIC_DOMAIN (PHOBIUS); TMhelix (TMHMM)							N	SignalP-noTM	_	2	Y	_	1	22
36	LpanUA.20.5645	2396533..2397168	636	0.668		TRANSMEMBRANE (PHOBIUS); CYTOPLASMIC_DOMAIN (PHOBIUS); CYTOPLASMIC_DOMAIN (PHOBIUS); TRANSMEMBRANE (PHOBIUS); NON_CYTOPLASMIC_DOMAIN (PHOBIUS)					47	Mog1p/PsbP-like	N	SignalP-noTM	M	2	Y	_	_	_
37	LpanUA.21.0305	79165..79761	597	0.675	yes	CYTOPLASMIC_DOMAIN (PHOBIUS); TRANSMEMBRANE (PHOBIUS); NON_CYTOPLASMIC_DOMAIN (PHOBIUS)							N	SignalP-noTM	_	5	Y	_	_	_
38	LpanUA.21.3055	complement(742908..743417)	510	0.612		NON_CYTOPLASMIC_DOMAIN (PHOBIUS); TRANSMEMBRANE (PHOBIUS); TRANSMEMBRANE (PHOBIUS); CYTOPLASMIC_DOMAIN (PHOBIUS); CYTOPLASMIC_DOMAIN (PHOBIUS); NON_CYTOPLASMIC_DOMAIN (PHOBIUS); TRANSMEMBRANE (PHOBIUS); TMhelix (TMHMM)	PF11837.3	1.1	2	Domain of unknown function (DUF3357)			N	SignalP-noTM	_	5	Y	_	1	30
39	LpanUA.22.1515	634977..635681	705	0.632		NON_CYTOPLASMIC_DOMAIN (PHOBIUS); TRANSMEMBRANE (PHOBIUS); CYTOPLASMIC_DOMAIN (PHOBIUS); TRANSMEMBRANE (PHOBIUS); CYTOPLASMIC_DOMAIN (PHOBIUS); TMhelix (TMHMM); TMhelix (TMHMM)							N	SignalP-noTM	S	4	N	_	3	66
40	LpanUA.23.0275	278422..278757	336	0.718		no IPS match (Interpro) - hypothetical protein - Leishmania panamensis. (Annotated in PSC-1 strain)					60	domain of unknown function			_	5	Y	_	_	_
41	LpanUA.23.1095	complement(492045..492281)	249	0.561		no IPS match							N	SignalP-noTM	_	1	Y	_	_	_
42	LpanUA.24.1125	386888..387763	876	0.717		no IPS match	PF07218.6	0.00031	1	Rhoptry-associated protein 1 (RAP-1)			N	SignalP-noTM	M	2	Y
							PF03985.8	0.096	1	Paf1
							PF09726.4	0.42	1	Transmembrane protein
43	LpanUA.24.2286	complement(785308..785640)	333	0.649		CYTOPLASMIC_DOMAIN (PHOBIUS); TRANSMEMBRANE (PHOBIUS); CYTOPLASMIC_DOMAIN (PHOBIUS); NON_CYTOPLASMIC_DOMAIN (PHOBIUS); TRANSMEMBRANE (PHOBIUS); TMhelix (TMHMM); TMhelix (TMHMM)							N	SignalP-TM	M	5	N	_	2	38
44	LpanUA.25.0405	complement(132896..133543)	648	0.710		CYTOPLASMIC_DOMAIN (PHOBIUS); TRANSMEMBRANE (PHOBIUS); NON_CYTOPLASMIC_DOMAIN (PHOBIUS); CYTOPLASMIC_DOMAIN (PHOBIUS); TRANSMEMBRANE (PHOBIUS)	PF02810.10	0.054	1	SEC-C motif	94.1	Sec-C motif	N	SignalP-TM	_	4	Y	_	_	_
45	LpanUA.25.2165	complement(194656..194961)	306	0.753	yes	CYTOPLASMIC_DOMAIN (PHOBIUS); TRANSMEMBRANE (PHOBIUS); NON_CYTOPLASMIC_DOMAIN (PHOBIUS); TMhelix (TMHMM)							N	SignalP-TM	M	3	N	_	1	20
46	LpanUA.25.1105	complement(441863..442132)	270	0.635		no IPS match							N	SignalP-noTM	_	2	Y	_	_	_
47	LpanUA.26.1511	517385..517714	330	0.726		no IPS match					97.1	transferasa: putative glutathione s-transferase	N	SignalP-noTM	M	1	Y	_	_	_
48	LpanUA.26.1515	520765..521202	438	0.680		Coil (COILS); NON_CYTOPLASMIC_DOMAIN (PHOBIUS); SIGNAL_PEPTIDE_H_REGION (PHOBIUS); SIGNAL_PEPTIDE_C_REGION (PHOBIUS); SIGNAL_PEPTIDE (PHOBIUS); SIGNAL_PEPTIDE_N_REGION (PHOBIUS); TMhelix (TMHMM)	PF06305.6	0.46	2	Protein of unknown function (DUF1049)	43	endocytosis: myc box-dependent-interacting protein 1	N	SignalP-TM	S	1	_	signal peptide predicted	1	22
49	LpanUA.29.2505	complement(1061239..1061958)	720	0.669		no IPS match					46	Sec-C motif	N	SignalP-noTM	M	3	Y	_	_	_
50	LpanUA.30.0005	complement(2146..2556)	411	0.746		F:zinc ion binding SIGNAL_PEPTIDE (PHOBIUS); SIGNAL_PEPTIDE_H_REGION (PHOBIUS); CYTOPLASMIC_DOMAIN (PHOBIUS); SIGNAL_PEPTIDE_C_REGION (PHOBIUS); TRANSMEMBRANE (PHOBIUS); SIGNAL_PEPTIDE_N_REGION (PHOBIUS); NON_CYTOPLASMIC_DOMAIN (PHOBIUS); SignalP-noTM (SIGNALP_GRAM_NEGATIVE); SignalP-TM (SIGNALP_GRAM_POSITIVE); SignalP-noTM (SIGNALP_EUK); IPR009030 (SUPERFAMILY); TMhelix (TMHMM); TMhelix (TMHMM)	PF12661.2	3.7	4	Human growth factor-like EGF DOMAIN SSF57184 (SUPERFAMILY)	98.5	viral protein: Viral cell surface receptor. (Herpes simplex virus (HSV) infection requires binding of the viral envelope glycoprotein D (gD) to cell surface receptors.)	Y	SignalP-noTM	S	1	_	signal peptide predicted	2	37
							PF02425.10	0.00026	3	Paralytic/GBP/PSP peptide
							PF12662.2	0.12	3	Complement Clr-like EGF-like
							PF01826.12	0.038	2	Trypsin Inhibitor like cysteine rich domain
51	LpanUA.30.2035	710007..710762	756	0.667		no IPS match	PF10109.4	0.04	1	Mu-like prophage FluMu protein gp41			N	SignalP-noTM	_	4	Y	_	_	_
52	LpanUA.30.3415	1183984..1184778	795	0.615		TRANSMEMBRANE (PHOBIUS); TRANSMEMBRANE (PHOBIUS); CYTOPLASMIC_DOMAIN (PHOBIUS); TRANSMEMBRANE (PHOBIUS); CYTOPLASMIC_DOMAIN (PHOBIUS); CYTOPLASMIC_DOMAIN (PHOBIUS); NON_CYTOPLASMIC_DOMAIN (PHOBIUS); NON_CYTOPLASMIC_DOMAIN (PHOBIUS); TRANSMEMBRANE (PHOBIUS); TRANSMEMBRANE (PHOBIUS); NON_CYTOPLASMIC_DOMAIN (PHOBIUS); TMhelix (TMHMM); TMhelix (TMHMM); TMhelix (TMHMM); TMhelix (TMHMM); TMhelix (TMHMM…							N	SignalP-TM	S	3	_	signal peptide predicted	7	148
53	LpanUA.31.2005	complement(744723..745880)	1158	0.633		NON_CYTOPLASMIC_DOMAIN (PHOBIUS); CYTOPLASMIC_DOMAIN (PHOBIUS); TRANSMEMBRANE (PHOBIUS)	PF06197.8	0.031	2	Protein of unknown function (DUF998)			N	SignalP-noTM	_	2	N	_
54	LpanUA.31.2085	complement(794445..794885)	441	0.622		NON_CYTOPLASMIC_DOMAIN (PHOBIUS); CYTOPLASMIC_DOMAIN (PHOBIUS); TRANSMEMBRANE (PHOBIUS); TMhelix (TMHMM)							N	SignalP-TM	S	1	_	signal peptide predicted	1	23
55	LpanUA.31.2342	complement(906708..907409)	702	0.714		IPR002716 (PFAM); IPR029060 (G3DSA:3.40.50.GENE3D)	PF13638.1	4.3e-11	1	PIN domain	97.1	rna binding protein: telomerase-binding protein est1a	N	SignalP-noTM	S	5	Y	_	_	_
56	LpanUA.31.3023	complement(1171650..1172291)	642	0.694		no IPS match							N	SignalP-noTM	S	3	Y	_	_	_
57	LpanUA.33.0005	complement(476..1069)	594	0.691		no IPS match (Interpro) - hypothetical protein - Leishmania panamensis. (Annotated in PSC-1 strain)	PF14259.1	0.061	1	RNA recognition motif (a.k.a. RRM, RBD, or RNP domain); Nucleotide-binding, alpha-beta plait; DOMAIN GO:0000166; DOMAIN G3DSA:3.30.70.330 (GENE3D)			N	SignalP-noTM	_	4	Y	_	_	_
58	LpanUA.33.1725	complement(571498..571788)	291	0.595		no IPS match							N	SignalP-noTM	_	2	Y	_	_	_
59	LpanUA.33.2091	734655..734990	336	0.706		no IPS match							N	SignalP-noTM	_	3	Y	_	_	_
60	LpanUA.33.3005	1130766..1132226	1461	0.686		IPR012677 (G3DSA:3.30.70.GENE3D); SSF54928 (SUPERFAMILY)					99.4	rna binding protein: flj20171 protein	N	SignalP-noTM	M	4	N	_	_	_
61	LpanUA.33.3185	1218985..1219308	324	0.632		TRANSMEMBRANE (PHOBIUS); NON_CYTOPLASMIC_DOMAIN (PHOBIUS); CYTOPLASMIC_DOMAIN (PHOBIUS); TMhelix (TMHMM)	PF13908.1	0.0056	1	Wnt and FGF inhibitory regulator			N	SignalP-TM	S	1	_	signal peptide predicted	1	23
							PF10883.3	0.011	1	Protein of unknown function (DUF2681)
							PF10873.3	0.039	1	Protein of unknown function (DUF2668)
							PF10349.4	0.042	1	WW-domain ligand protein
							PF02699.10	0.074	1	Preprotein translocase subunit
62	LpanUA.34.3065	complement(1207566..1208372)	807	0.670		F:calcium ion binding IPR002048 (PROSITE_PROFILES)	PF13833.1	0.00052	1	EF-hand domain pair DOMAIN PS50222 (PROSITE_PROFILES)	90	EF Hand-like	N	SignalP-noTM	_	3	N	_	_	_
							PF13499.1	0.0022	2	EF-hand domain pair DOMAIN GO:0005509
							PF00036.27	0.016	1	EF hand
63	LpanUA.34.4435	1690959..1691513	555	0.567		no IPS match	PF05470.7	0.019	1	Eukaryotic translation initiation factor 3 subunit 8 N-terminus			N	SignalP-noTM	M	4	N	_	_	_
64	LpanUA.35.0485	complement(112324..112827)	504	0.721		Coil (COILS)	PF05911.6	0.054	1	Plant protein of unknown function (DUF869)			N	SignalP-noTM	_	1	N	_	_	_
