# Supplementary material for: Genomic Analysis of Colombian Leishmania panamensis strains with different level of virulence
Source: Sci Rep. 2018 Nov 26;8:17336. doi: 10.1038/s41598-018-35778-6 (PMC6255768; doi:10.1038/s41598-018-35778-6)
Supplement: Supplementary file 6 — Dataset 6 [file 41598_2018_35778_MOESM6_ESM.xlsx]

## Sheet: Hoja 1
Genomic Analysis of Colombian Leishmania panamensis strains with different level of virulence
Daniel Alfonso Urrea, Jorge Duitama, Hideo Imamura, Juan F. Álzate, Juanita Gil, Natalia Muñoz, Janny Alexander Villa, Jean-Claude Dujardin, José R. Ramirez-Pineda, Omar Triana-Chavez
Supplementary Table 3. Reciprocal blast of the gene annotations to identify paralogous genes.
Cluster	Annotated copies	Copy number per haploid genome	Ids	Product
0	15	36.323	LpanUA.08.1050:LpanUA.20.1259:LpanUA.20.2870:LpanUA.10.1525:LpanUA.20.1483:LpanUA.08.0670:LpanUA.20.0001:LpanUA.20.4300:LpanUA.20.2370:LpanUA.08.0637:LpanUA.08.0990:LpanUA.29.1442:LpanUA.20.0483:LpanUA.20.0485:LpanUA.20.1480:	amastin surface protein putative
1	14	14.039	LpanUA.27.0765.AAT1.2:LpanUA.31.0750:LpanUA.27.0770.AAT23.2:LpanUA.31.0430.AAT1.1:LpanUA.31.0470.AAT1.4:LpanUA.31.0740:LpanUA.31.0460.AAT1.3:LpanUA.07.1240:LpanUA.22.0220:LpanUA.27.1720:LpanUA.31.1030:LpanUA.31.1031:LpanUA.31.0730:LpanUA.32.2900:	amino acid transporter aATP11
2	13	13.055	LpanUA.15.0230:LpanUA.31.2970:LpanUA.25.1290:LpanUA.20.3820:LpanUA.32.3330:LpanUA.20.0720:LpanUA.20.0730:LpanUA.28.0710:LpanUA.20.0710:LpanUA.20.0820:LpanUA.28.2880:LpanUA.31.2860:LpanUA.31.2870:	protein phosphatase putative
3	12	22.193	LpanUA.13.0096:LpanUA.04.0420:LpanUA.04.0421:LpanUA.20.5335:LpanUA.19.1695:LpanUA.04.0410:LpanUA.08.0845:LpanUA.23.1245:LpanUA.05.0955:LpanUA.08.0846:LpanUA.22.1370:LpanUA.26.1691:	hypothetical protein conserved
4	10	10.968	LpanUA.18.1230:LpanUA.07.0620:LpanUA.10.1280:LpanUA.33.2110:LpanUA.10.1270:LpanUA.13.2670:LpanUA.32.2240:LpanUA.10.1010:LpanUA.32.0600:LpanUA.27.0850:	GTP binding protein putative
5	9	9.92	LpanUA.04.0530:LpanUA.17.0080:LpanUA.34.0170:LpanUA.04.0370:LpanUA.31.2550:LpanUA.29.0940:LpanUA.30.2320:LpanUA.31.3150:LpanUA.35.6550:	ADP ribosylation factor putative
6	9	8.993	LpanUA.23.1830:LpanUA.02.0020:LpanUA.06.0015:LpanUA.15.0010:LpanUA.31.3630:LpanUA.34.0050:LpanUA.34.1230:LpanUA.35.0130:LpanUA.21.0020:	histone protein
7	8	8.7	LpanUA.10.0410:LpanUA.10.0370:LpanUA.06.1250:LpanUA.34.5090:LpanUA.10.0380:LpanUA.10.0390:LpanUA.10.0400:LpanUA.34.5100:	folate/biopterin transporter putative
8	8	10.51	LpanUA.28.3030:LpanUA.30.2500:LpanUA.30.2430:LpanUA.28.1300:LpanUA.28.2990:LpanUA.30.2440:LpanUA.26.1260:LpanUA.30.2420:	heat shock protein HSP70
9	7	15.15	LpanUA.20.2381:LpanUA.20.2380:LpanUA.20.2776:LpanUA.20.1045:LpanUA.08.1025:LpanUA.20.2775:LpanUA.20.2376:	tuzin protein
10	8	25	LpanUA.10.0560.GP63 4:LpanUA.10.1670.GP63 2:LpanUA.10.0480:LpanUA.10.0470:LpanUA.10.0520:LpanUA.10.0510:LpanUA.10.0540:	GP63 leishmanolysin metallo peptidase
11	7	7.177	LpanUA.27.1050:LpanUA.11.1040:LpanUA.11.1010:LpanUA.11.0960:LpanUA.11.1020:LpanUA.27.1060:LpanUA.11.1000:	ABC transporter
12	6	6.029	LpanUA.22.0560:LpanUA.13.0890:LpanUA.22.0510:LpanUA.35.4600:LpanUA.03.0450:LpanUA.12.0230:	proteasome protein
13	6	6.723	LpanUA.10.1380:LpanUA.10.1390:LpanUA.10.1400:LpanUA.10.1430:LpanUA.10.1410:LpanUA.10.1420:	hypothetical protein conserved
14	6	7.009	LpanUA.07.0780:LpanUA.20.1890:LpanUA.35.3910:LpanUA.09.0970:LpanUA.09.0980:LpanUA.22.1290:	calmodulin putative
15	6	6.635	LpanUA.20.5500:LpanUA.25.2240:LpanUA.20.5520:LpanUA.20.5450:LpanUA.20.5530:LpanUA.14.0820:	hypothetical protein conserved
16	6	6.63	LpanUA.16.0950:LpanUA.19.1220:LpanUA.05.0070:LpanUA.28.2330:LpanUA.32.0300:LpanUA.25.0260:	dynein chain
17	6	6.32	LpanUA.22.1330.CYP6:LpanUA.31.0050.CYP5:LpanUA.33.1900.CYP4:LpanUA.06.0100:LpanUA.25.0790:LpanUA.34.4730:	cyclophilin
18	6	6.204	LpanUA.11.0440:LpanUA.11.0430:LpanUA.31.3620:LpanUA.13.1550:LpanUA.11.0470:LpanUA.11.0450:	hypothetical protein conserved
19	6	7.22	LpanUA.31.1500:LpanUA.23.0280:LpanUA.23.0230:LpanUA.31.1520:LpanUA.31.1510:LpanUA.31.1650.PRP1:	pentamidine resistance protein 1
20	6	11.805	LpanUA.01.0495:LpanUA.19.0915:LpanUA.07.0880:LpanUA.29.2505:LpanUA.12.0665:LpanUA.25.0865:	flavoprotein subunit protein
21	5	5.463	LpanUA.35.0840:LpanUA.33.1650.MPK11:LpanUA.10.0620:LpanUA.19.1710:LpanUA.35.6810:	mitogen activated protein kinase
22	5	5.791	LpanUA.20.0481:LpanUA.13.2640:LpanUA.29.2645:LpanUA.12.0265:LpanUA.22.0756:	GENE53
23	5	8.2	LpanUA.32.0045:LpanUA.17.0006:LpanUA.24.2426:LpanUA.26.2650:LpanUA.21.2120:	glutamyltransferase 1 hybrid protein
24	4	7.078	LpanUA.21.0820:LpanUA.26.0480:LpanUA.24.0640:LpanUA.07.1180:	ATP processing protein
25	4	6.081	LpanUA.04.0490:LpanUA.20.5380:LpanUA.20.5385:LpanUA.20.5400:	calpain family
26	4	4.12	LpanUA.01.0550:LpanUA.03.0240:LpanUA.01.0540:LpanUA.01.0520:	fatty acids processing protein
27	4	5.199	LpanUA.23.1290:LpanUA.35.2800:LpanUA.28.2860:LpanUA.35.2760:	membrane protein putative
28	4	3.902	LpanUA.32.2030:LpanUA.35.2240:LpanUA.35.2250:LpanUA.30.2790:	others heat shock protein DNAJ
29	4	4.128	LpanUA.33.2260:LpanUA.31.3330:LpanUA.31.3610:LpanUA.22.0850:	protein kinase
30	4	4.08	LpanUA.30.3520:LpanUA.04.1230:LpanUA.34.1000:LpanUA.34.0990:	kinase
31	4	3.669	LpanUA.20.0020:LpanUA.20.0010:LpanUA.19.1020:LpanUA.20.0030:	malate dehydrogenase
32	4	4.27	LpanUA.27.0670:LpanUA.05.0560:LpanUA.35.0660:LpanUA.21.1310:	cell cycle associated protein
33	4	4.138	LpanUA.23.0050:LpanUA.15.1080:LpanUA.15.1100:LpanUA.15.1095:	peroxidoxin
34	4	4.016	LpanUA.15.1150:LpanUA.15.1150.1:LpanUA.30.3765:LpanUA.30.3760:	ribosomal protein
35	4	3.703	LpanUA.32.2870:LpanUA.08.0330:LpanUA.32.2000:LpanUA.32.2010:	superoxide dismutase putative
36	4	4	LpanUA.32.4140:LpanUA.34.1350:LpanUA.34.1360:LpanUA.32.4141:	ribosomal protein
37	4	4	LpanUA.09.0320:LpanUA.09.0310:LpanUA.09.0330:LpanUA.09.0320.2:	hypothetical protein conserved
38	4	4.07	LpanUA.07.0890:LpanUA.07.0891:LpanUA.07.0910:LpanUA.07.0920:	hypothetical protein conserved
39	3	3	LpanUA.20.1760:LpanUA.34.1120:LpanUA.35.5950:	RNA helicase
40	3	3.099	LpanUA.03.0170:LpanUA.33.0320:LpanUA.19.1110:	ATP processing protein
41	3	3.169	LpanUA.32.1670:LpanUA.18.0690:LpanUA.19.1850:	others metallo peptidases
42	3	3.579	LpanUA.29.1831:LpanUA.29.1832:LpanUA.16.1480:	paraflagellar rod component putative
43	3	3.073	LpanUA.31.2990:LpanUA.31.2980:LpanUA.29.1839:	acetoin dehydrogenase e3 component protein
44	3	3.209	LpanUA.31.2310:LpanUA.31.2320:LpanUA.31.2330:	hypothetical protein conserved
45	3	3.63	LpanUA.20.5920:LpanUA.31.1330:LpanUA.20.5930:	N acyl L amino acid amidohydrolase putative
46	3	3.02	LpanUA.34.0405:LpanUA.01.0740:LpanUA.28.1700:	RNA helicase
47	3	3.02	LpanUA.17.1160:LpanUA.17.1120:LpanUA.28.1740:	hydrolase alpha/beta fold family putative
48	3	3.239	LpanUA.08.0900:LpanUA.35.5650:LpanUA.33.2210:	phosphoribosylpyrophosphate synthetase putative
49	3	3.274	LpanUA.14.0670:LpanUA.14.0690:LpanUA.14.0720:	fatty acids processing protein
50	3	3.187	LpanUA.15.0050:LpanUA.22.0710:LpanUA.22.0720:	NAD protein processing
51	3	2.82	LpanUA.08.0350:LpanUA.08.0340:LpanUA.08.0360:	mitochondrial protein
52	3	3.107	LpanUA.22.1300:LpanUA.32.2600:LpanUA.20.3460:	aquaporin like protein
53	3	3.05	LpanUA.14.0630:LpanUA.14.0640:LpanUA.14.0650:	fatty acids processing protein
54	3	3.02	LpanUA.27.2140:LpanUA.27.0610:LpanUA.27.0600:	calpain family
55	3	3.704	LpanUA.28.1250:LpanUA.21.3000:LpanUA.23.0150:	vacuolar protein putative
56	3	3.139	LpanUA.31.0980:LpanUA.31.0990:LpanUA.31.1000:	hypothetical protein conserved
57	3	3.075	LpanUA.31.2770:LpanUA.31.2840:LpanUA.31.2830:	ferredoxin protein
58	3	3	LpanUA.24.2210:LpanUA.04.0880:LpanUA.34.1220:	Ubiquitinylation enzyme
59	3	3.088	LpanUA.29.1220.TXN2:LpanUA.29.1230.TXN1:LpanUA.29.1240.TXN1:	tryparedoxin protein
60	3	4.929	LpanUA.19.0950:LpanUA.10.0970:LpanUA.10.0970.3:	histone protein
61	3	2.752	LpanUA.35.1790:LpanUA.35.1760:LpanUA.35.1770:	zinc finger domain protein putative
62	3	3	LpanUA.24.1670:LpanUA.21.0040:LpanUA.34.4480:	ring box protein putative
63	3	8.908	LpanUA.15.0005.SCG1:LpanUA.21.0010.SCG2:LpanUA.07.1250:	phosphoglycan beta 1 3 galactosyltransferase
64	3	3.229	LpanUA.11.0410:LpanUA.33.2840:LpanUA.11.0400:	others metallo peptidases
65	3	5.859	LpanUA.23.0980:LpanUA.27.2550:LpanUA.23.0990:	sucrose hydrolase like protein
66	3	3.81	LpanUA.19.1690:LpanUA.08.0820:LpanUA.08.0810:	peptidase protein
67	3	2.38	LpanUA.18.0760:LpanUA.18.0770:LpanUA.18.0765:	citrate synthase putative
68	2	26	LpanUA.33.0960:LpanUA.01.0795:	tubulin beta
69	3	6.291	LpanUA.31.3490:LpanUA.28.2110:LpanUA.31.3450:	ion transport protein
70	3	3.117	LpanUA.18.0190:LpanUA.18.0210:LpanUA.18.0200:	hypothetical protein conserved
71	3	3.611	LpanUA.30.0750:LpanUA.30.0760:LpanUA.30.0770:	ribosomal protein
72	2	2	LpanUA.20.1258:LpanUA.20.1481:	tubulin beta
73	3	2.7	LpanUA.31.0270:LpanUA.31.0271:LpanUA.31.0272:	RNA polymerase protein
74	3	4.23	LpanUA.33.1520:LpanUA.34.3401:LpanUA.34.3655:	ABC transporter
75	3	8.06	LpanUA.20.0484:LpanUA.29.1441:LpanUA.29.1440:	tuzin protein
76	3	17.776	LpanUA.09.0004:LpanUA.11.1170:LpanUA.11.6090:	TATE DNA Transposon
77	3	5.03	LpanUA.20.1482:LpanUA.20.1257:LpanUA.20.2875:	hypothetical protein (new gene)
78	3	3.118	LpanUA.33.2091:LpanUA.14.1135:LpanUA.09.1235:	hypothetical protein (new gene)
79	2	1.98	LpanUA.20.4620:LpanUA.20.4610:	hypothetical protein conserved
80	2	3.748	LpanUA.17.0100:LpanUA.17.0010:	receptor type adenylate cyclase putative
81	2	2.882	LpanUA.22.0755:LpanUA.24.0480:	transmembrane protein
82	2	2.114	LpanUA.31.2030:LpanUA.31.2070:	hypothetical protein conserved
83	2	1.96	LpanUA.19.1150:LpanUA.19.1000:	kinesin
84	2	2.098	LpanUA.07.0720:LpanUA.07.0700:	vacuolar protein putative
85	2	2.97	LpanUA.15.1480.1:LpanUA.15.1480:	cAMP specific phosphodiesterase putative
86	2	2.05	LpanUA.20.4230:LpanUA.22.0210:	hypothetical protein conserved
87	2	3.099	LpanUA.29.1350:LpanUA.27.2750:	others heat shock protein DNAJ
88	2	2.066	LpanUA.30.0370:LpanUA.33.2640:	hypothetical protein conserved
89	2	1.941	LpanUA.35.1490:LpanUA.27.1140:	ATP processing protein
90	2	2.02	LpanUA.13.1470:LpanUA.01.0060:	kinesin
91	2	2.098	LpanUA.24.0780:LpanUA.24.0790:	malic enzyme putative
92	2	1.921	LpanUA.29.1610:LpanUA.29.1600:	hypothetical protein conserved
93	2	3.85	LpanUA.33.1540:LpanUA.34.3403:	expression site associated protein putative
94	2	2.802	LpanUA.21.1860:LpanUA.35.2980:	hypothetical protein conserved
95	2	2.07	LpanUA.19.0590:LpanUA.20.1770:	hypothetical protein conserved
96	2	3.198	LpanUA.31.1990.AAT1.1:LpanUA.31.2020.AAT1.3:	amino acid permease
97	2	1.096	LpanUA.06.1070:LpanUA.19.1930:	hypothetical protein conserved
98	2	2	LpanUA.29.2360:LpanUA.29.2350:	kinesin
99	2	2.082	LpanUA.15.0260:LpanUA.30.0140:	aminocayl tRNA synthetase putative
100	2	3.137	LpanUA.07.0360:LpanUA.35.2370:	RNA helicase
101	2	1.873	LpanUA.29.1930:LpanUA.24.0320:	fumarate hydratase putative
102	2	2.047	LpanUA.11.0610:LpanUA.11.0165:	hypothetical protein conserved
103	2	3.102	LpanUA.19.1280:LpanUA.19.1270:	coumarate:coa ligase like protein
104	2	1.93	LpanUA.27.2731:LpanUA.27.2730:	hypothetical protein conserved
105	2	1.914	LpanUA.30.3420:LpanUA.20.4190:	PAS domain containing phosphoglycerate kinase putative
106	2	1.909	LpanUA.19.0905:LpanUA.19.0900:	hypothetical protein conserved
107	2	1.94	LpanUA.27.1920:LpanUA.27.1925:	glycosomal phosphoenolpyruvate carboxykinase putative
108	2	1.83	LpanUA.20.0210:LpanUA.20.0200:	hypothetical protein conserved
109	2	2.82	LpanUA.06.0850:LpanUA.06.0870:	acyl CoA processing protein
110	2	2.02	LpanUA.35.1660:LpanUA.35.1670:	protein kinase
111	2	2.12	LpanUA.13.0080:LpanUA.33.2810:	others metallo peptidases
112	2	2.524	LpanUA.30.1870:LpanUA.33.2630:	succinyl CoA processing protein
113	2	1.91	LpanUA.20.2170:LpanUA.20.3080:	DNA helicase
114	2	2.153	LpanUA.31.1660:LpanUA.31.3700:	hypothetical protein conserved
115	2	2.119	LpanUA.10.0700:LpanUA.10.0690:	zinc binding dehydrogenase like protein
116	2	10.386	LpanUA.33.1880:LpanUA.31.2120:	others metallo peptidases
117	2	1.971	LpanUA.14.1490:LpanUA.28.2560.SHMT L:	serine hydroxymethyltransferase
118	2	2.039	LpanUA.14.0505:LpanUA.24.2330:	fatty acids processing protein
119	2	1.96	LpanUA.21.0550:LpanUA.27.2610:	others heat shock protein DNAJ
120	2	2	LpanUA.34.5250:LpanUA.35.2490:	developmentally regulated protein putative
121	2	2.06	LpanUA.01.0620:LpanUA.20.5890:	mitochondrial protein
122	2	3.738	LpanUA.20.2475:LpanUA.32.3410:	ribosomal protein
123	2	1.9	LpanUA.20.0540:LpanUA.21.1495:	enoyl reductase putative
124	2	2.029	LpanUA.14.0710:LpanUA.14.0700:	fatty acids processing protein
125	2	2	LpanUA.19.0490:LpanUA.34.4950:	mitogen activated protein kinase
126	2	1.984	LpanUA.25.0630:LpanUA.30.0420:	phopshatase putative
127	2	2.049	LpanUA.32.3590:LpanUA.25.0990:	others heat shock protein DNAJ
128	2	2.89	LpanUA.10.1470:LpanUA.33.3550:	fatty acids processing protein
129	2	2.03	LpanUA.22.1170:LpanUA.27.2230:	ribonucleoside diphosphate reductase chain putative
130	2	1.895	LpanUA.31.2580:LpanUA.12.0420:	nuclease putative
131	2	2	LpanUA.02.0390:LpanUA.34.1630:	kinase
132	2	2	LpanUA.28.0570:LpanUA.34.4850:	DNA damage repair protein
133	2	2.138	LpanUA.31.2750:LpanUA.33.1730:	lipase domain protein putative
134	2	2	LpanUA.34.3990:LpanUA.18.1180:	protein kinase
135	2	6.941	LpanUA.32.3910:LpanUA.32.3900:	3 hydroxyisobutyryl coenzyme a hydrolase like protein
136	2	1.891	LpanUA.35.5780:LpanUA.35.5790:	adiponectin receptor protein 1 putative
137	2	2.195	LpanUA.29.1090:LpanUA.23.0970:	hypothetical protein conserved
138	2	1.96	LpanUA.13.0540:LpanUA.35.4420:	oxidoreductase putative
139	2	1.91	LpanUA.31.2470:LpanUA.31.2490:	enoyl CoA isomerase mitochondrial precursor putative
140	2	1.941	LpanUA.35.4780:LpanUA.35.4800:	myosin protein
141	2	1.851	LpanUA.21.0720:LpanUA.26.0450:	nucleotide binding protein
142	2	2.111	LpanUA.19.0510:LpanUA.19.0520:	ADP/ATP translocase 1 putative
143	2	2.495	LpanUA.27.2510:LpanUA.35.0620:	protein phosphatase putative
144	2	2	LpanUA.34.3400:LpanUA.33.1610:	QA SNARE protein putative
145	2	1.961	LpanUA.28.2945:LpanUA.28.2950:	protein kinase
146	2	1.065	LpanUA.06.1080:LpanUA.19.1940:	hypothetical protein conserved
147	2	2.345	LpanUA.07.0030:LpanUA.20.4110:	histone protein
148	2	2.009	LpanUA.07.0960:LpanUA.18.0720:	protein kinase
149	2	2	LpanUA.35.7130:LpanUA.34.0230:	nuclear lim interactor interacting factor putative
150	2	1.98	LpanUA.31.2410.PGFS:LpanUA.32.0530:	prostaglandin f synthase putative
151	2	2	LpanUA.14.0500:LpanUA.14.0490:	hypothetical protein conserved
152	2	1.98	LpanUA.31.0960:LpanUA.31.0970:	c2 domain protein putative
153	2	1.99	LpanUA.19.0370:LpanUA.32.0520:	ribosomal protein
154	2	1.96	LpanUA.20.0830:LpanUA.15.0210:	ribosomal protein
155	2	2.125	LpanUA.35.3430:LpanUA.11.0040:	14-3-3 protein like protein
156	2	2	LpanUA.33.1830:LpanUA.34.3660:	ribulose 5 phosphate 3 epimerase putative
157	2	2	LpanUA.21.2090:LpanUA.34.1920:	ribosomal protein
158	2	1.901	LpanUA.21.3030:LpanUA.21.2010:	proteasome protein
159	2	2.059	LpanUA.28.0360:LpanUA.35.5120:	hypothetical protein conserved
160	2	2.01	LpanUA.33.1270:LpanUA.28.1050:	hypothetical protein conserved
161	2	0.975	LpanUA.06.0810:LpanUA.26.1545:	hypothetical protein conserved
162	2	2.03	LpanUA.20.0050:LpanUA.20.0060:	kinase
163	2	1.035	LpanUA.06.1060:LpanUA.19.1920:	hypothetical protein conserved
164	2	1.891	LpanUA.15.0990:LpanUA.33.1110:	ribosomal protein
165	2	2.227	LpanUA.31.1310:LpanUA.31.1320:	hypothetical protein conserved
166	2	2.088	LpanUA.18.0700:LpanUA.35.4000:	ribosomal protein
167	2	2.08	LpanUA.04.0740:LpanUA.04.0950:	ribosomal protein
168	2	2	LpanUA.34.4380:LpanUA.33.2180:	vesicle associated membrane protein putative
169	2	2.66	LpanUA.30.3680:LpanUA.34.1810:	ribosomal protein
170	2	1.862	LpanUA.13.0380:LpanUA.35.4750:	ribosomal protein
171	2	2.02	LpanUA.15.1040:LpanUA.33.0760:	ribosomal protein
172	2	2.931	LpanUA.07.0750:LpanUA.35.1380:	ribosomal protein
173	2	2.156	LpanUA.21.1280:LpanUA.30.3380:	ribosomal protein
174	2	1.772	LpanUA.04.0520:LpanUA.22.0030:	ribosomal protein
175	2	1.92	LpanUA.26.0820:LpanUA.26.0830:	glutathione processing protein putative
176	2	2	LpanUA.32.0970:LpanUA.34.0600:	ribosomal protein
177	2	2.196	LpanUA.22.1420:LpanUA.22.1460:	ribosomal protein
178	2	1.93	LpanUA.20.5810:LpanUA.21.1680:	ribosomal protein
179	2	1.842	LpanUA.35.1100:LpanUA.35.1110:	ribosomal protein
180	2	1.95	LpanUA.18.1430:LpanUA.35.3980:	ribosomal protein
181	2	1.872	LpanUA.25.0450:LpanUA.25.0440:	RNA binding protein
182	2	1.774	LpanUA.24.0040:LpanUA.32.0500:	ribosomal protein
183	2	1.83	LpanUA.11.0550:LpanUA.11.0560:	ribosomal protein
184	2	1.902	LpanUA.29.1530:LpanUA.20.1830:	clathrin coat assembly protein
185	2	5.894	LpanUA.30.1500:LpanUA.30.1520:	ama1 protein putative
186	2	2	LpanUA.24.2290:LpanUA.34.2120:	ribosomal protein
187	2	2	LpanUA.16.0455:LpanUA.20.3240:	ribosomal protein
188	2	2.01	LpanUA.15.0540:LpanUA.15.0340:	ecotin putative
189	2	1.911	LpanUA.35.1050:LpanUA.35.1060:	ribosomal protein
190	2	1.982	LpanUA.14.1440:LpanUA.35.0720:	ubiquitin protein putative
191	2	1.814	LpanUA.22.0400:LpanUA.22.0416:	ribosomal protein
192	2	1.721	LpanUA.19.0710:LpanUA.33.3420:	ribosomal protein
193	2	2.113	LpanUA.11.0890:LpanUA.11.0910:	ribosomal protein
194	2	2.019	LpanUA.10.0070:LpanUA.20.1970:	ribosomal protein
195	2	1.76	LpanUA.28.1030:LpanUA.30.3620:	ribosomal protein
196	2	2	LpanUA.24.2130:LpanUA.34.1580:	ribosomal protein
197	2	1.871	LpanUA.28.2760:LpanUA.28.2770:	ribosomal protein
198	2	2.693	LpanUA.28.0220:LpanUA.09.1400:	histone protein
199	2	2.079	LpanUA.32.2930:LpanUA.32.2950:	ribosomal protein
200	2	2.1	LpanUA.21.2030:LpanUA.34.1960:	ribosomal protein
201	2	2.01	LpanUA.29.1810:LpanUA.29.1820:	histone protein
202	2	2.992	LpanUA.29.1835:LpanUA.11.0990:	ribosomal protein
203	2	2.307	LpanUA.35.3500:LpanUA.35.4660:	ribosomal protein
204	2	4.356	LpanUA.31.2130:LpanUA.09.0640:	Ubiquitinylation enzyme
205	2	3.316	LpanUA.26.2260:LpanUA.26.2270:	ribosomal protein
206	2	1.911	LpanUA.32.1910:LpanUA.27.0140:	zinc finger domain protein putative
207	2	2.208	LpanUA.35.1200:LpanUA.35.1230:	ribosomal protein
208	2	2.22	LpanUA.06.1280:LpanUA.31.1380:	hypothetical protein conserved
209	2	1.92	LpanUA.20.0410:LpanUA.25.1160:	ribosomal protein
210	2	2.25	LpanUA.18.1070:LpanUA.34.1650:	dynein chain
211	2	1.98	LpanUA.20.3940:LpanUA.20.3960:	hypothetical protein conserved
212	2	1.97	LpanUA.28.0560:LpanUA.30.3230:	ribosomal protein
213	2	2.175	LpanUA.22.1310:LpanUA.35.0310:	peptidyl prolyl cis trans isomerase putative
214	2	1.606	LpanUA.12.0710:LpanUA.12.0720:	hypothetical protein conserved
215	2	2.592	LpanUA.03.0400:LpanUA.15.0401:	ribosomal protein
216	2	2.231	LpanUA.13.1530:LpanUA.33.3510:	ribosomal protein
217	2	2.58	LpanUA.21.0800:LpanUA.34.1820:	ribosomal protein
218	2	2	LpanUA.17.0610:LpanUA.17.0630:	hypothetical protein conserved
219	2	1.94	LpanUA.21.3020:LpanUA.35.2130:	ribosomal protein
220	2	2.248	LpanUA.26.0630:LpanUA.26.0650:	others heat shock protein DNAJ
221	2	2.029	LpanUA.13.0920:LpanUA.25.1280:	RNA polymerase protein
222	2	2.099	LpanUA.26.1650:LpanUA.26.1660:	ribosomal protein
223	2	1.989	LpanUA.18.0670:LpanUA.35.3990:	ribosomal protein
224	2	1.972	LpanUA.03.0260:LpanUA.26.2140:	ribosomal protein
225	2	2	LpanUA.33.2235:LpanUA.34.5040:	ribosomal protein
226	2	15.167	LpanUA.20.1620:LpanUA.35.3755:	ubiquitin protein putative
227	2	1.713	LpanUA.35.3620:LpanUA.35.3630:	ribosomal protein
228	2	2.06	LpanUA.28.2401:LpanUA.28.2661:	ribosomal protein
229	2	2	LpanUA.16.1210:LpanUA.29.2340:	ribosomal protein
230	2	1.98	LpanUA.28.0630:LpanUA.35.1070:	dynein chain
231	2	2.01	LpanUA.11.0010:LpanUA.11.0020:	DNA damage repair protein
232	2	12.139	LpanUA.02.0550:LpanUA.02.0555:	Retrotransposable element SLACS
233	2	1.971	LpanUA.18.1550:LpanUA.18.1730:	ATP processing protein
234	2	2	LpanUA.20.0610:LpanUA.20.0620:	hypothetical protein conserved
235	2	1.98	LpanUA.15.0360:LpanUA.15.0370:	hypothetical protein conserved
236	2	2.087	LpanUA.12.0750:LpanUA.12.0760:	surface antigen protein putative
237	2	1.8	LpanUA.19.1560:LpanUA.19.1550:	glycerol uptake protein putative
238	2	1.886	LpanUA.31.2890:LpanUA.31.2900:	hypothetical protein conserved
239	2	2.921	LpanUA.21.0680:LpanUA.21.0690:	DNA polymerase subunit
240	2	1.991	LpanUA.28.1570:LpanUA.28.1580:	DNA polymerase subunit
241	2	1.134	LpanUA.27.2720:LpanUA.27.2721:	hypothetical protein conserved
242	2	2	LpanUA.17.0670:LpanUA.17.0660:	hypothetical protein conserved
243	2	1.83	LpanUA.23.0580:LpanUA.23.0800:	acetyl CoA synthetase putative
244	2	2.108	LpanUA.29.1500:LpanUA.29.2920:	RNA binding protein
245	2	1.929	LpanUA.04.0350:LpanUA.34.0640:	fructofuranosidase putative
246	2	2	LpanUA.33.1510:LpanUA.34.3390:	hypothetical protein conserved
247	2	1.911	LpanUA.32.1340:LpanUA.32.1350:	proteasome protein
248	2	2	LpanUA.13.1270:LpanUA.13.1430:	phosphoprotein phosphatase protein
249	2	2.028	LpanUA.11.0860:LpanUA.11.0870:	zinc finger domain protein putative
250	2	2.284	LpanUA.22.1350:LpanUA.22.1380:	hypothetical protein conserved
251	2	2	LpanUA.22.1020:LpanUA.22.1030:	hypothetical protein conserved
252	2	4.98	LpanUA.14.1530:LpanUA.14.1550:	pteridin transporter putative
253	2	4.524	LpanUA.17.1610:LpanUA.21.3070:	ferrochelatase like protein
254	2	2.784	LpanUA.29.1180:LpanUA.29.1150:	ribosomal protein
255	2	2	LpanUA.20.0770:LpanUA.20.0810:	translation factor
256	2	2.816	LpanUA.18.1350:LpanUA.18.1360:	hypothetical protein conserved
257	2	12.7	LpanUA.27.1640:LpanUA.27.2840:	others metallo peptidases
258	2	7.55	LpanUA.20.1046:LpanUA.20.2375:	tuzin protein
259	2	5.414	LpanUA.04.0060:LpanUA.10.0020:	pteridin transporter putative
260	2	1.96	LpanUA.31.0890:LpanUA.31.0910:	hypothetical protein conserved
261	2	2.238	LpanUA.32.3200:LpanUA.32.3210:	nucleoside processing protein
262	2	3.343	LpanUA.24.1280:LpanUA.24.1290:	amastin surface protein putative
263	2	2.171	LpanUA.04.1040:LpanUA.04.1060:	acyltransferase like protein copy 2
264	2	1.921	LpanUA.01.0680:LpanUA.01.0670:	hypothetical protein conserved
265	2	2.72	LpanUA.20.3220:LpanUA.20.3230:	hypothetical protein conserved
266	2	1.811	LpanUA.11.0205:LpanUA.23.0275:	hypothetical protein conserved
267	2	3.8	LpanUA.20.1430:LpanUA.20.1431:	dehydrogenase like protein
268	2	2.061	LpanUA.20.2340:LpanUA.29.2893:	ribosomal protein
269	2	3.782	LpanUA.31.1050:LpanUA.31.1120:	hypothetical protein conserved
270	1	2.356	LpanUA.25.1340:	hypothetical protein conserved
271	1	1.02	LpanUA.25.1000:	hypothetical protein conserved
272	1	1.02	LpanUA.07.0290:	Ubiquitinylation enzyme
273	1	1.091	LpanUA.19.1240:	hypothetical protein conserved
274	1	0.97	LpanUA.13.1230:	hypothetical protein conserved
275	1	0.97	LpanUA.35.1580:	hypothetical protein conserved
276	1	0.993	LpanUA.30.1805:	hypothetical protein conserved
277	1	1.089	LpanUA.09.0840:	hypothetical protein conserved
278	1	1.039	LpanUA.22.1010:	dynein chain
279	1	1.03	LpanUA.09.1040:	hypothetical protein conserved
280	1	1.01	LpanUA.26.2310:	hypothetical protein conserved
281	1	1.01	LpanUA.33.3060:	hypothetical protein conserved
282	1	1.05	LpanUA.31.1440:	hypothetical protein conserved
283	1	1.04	LpanUA.02.0130:	phosphatidylinositol kinase putative
284	1	1.03	LpanUA.08.0380:	hypothetical protein conserved
285	1	0.97	LpanUA.20.1420:	hypothetical protein conserved
286	1	1.029	LpanUA.23.1430:	dynein chain
287	1	1.079	LpanUA.25.0860:	dynein chain
288	1	1.03	LpanUA.13.1510:	dynein chain
289	1	0.98	LpanUA.20.3490:	dynein chain
290	1	1.088	LpanUA.07.0540:	hypothetical protein conserved
291	1	1.089	LpanUA.27.1870:	dynein chain
292	1	1.01	LpanUA.35.1910:	hypothetical protein conserved
293	1	0.97	LpanUA.20.4460:	hypothetical protein conserved
294	1	1.059	LpanUA.14.1050:	dynein chain
295	1	0.95	LpanUA.20.3790:	dynein chain
296	1	1.02	LpanUA.28.3090:	dynein chain
297	1	1.05	LpanUA.27.2710:	dynein chain
298	1	1.02	LpanUA.26.1130:	hypothetical protein conserved
299	1	1.04	LpanUA.26.2040:	hypothetical protein conserved
300	1	1.05	LpanUA.35.3160:	hypothetical protein conserved
301	1	1.069	LpanUA.14.0770:	hypothetical protein conserved
302	1	0.98	LpanUA.35.6640:	Ubiquitinylation enzyme
303	1	1.01	LpanUA.32.4170:	hypothetical protein conserved
304	1	1.05	LpanUA.26.1040:	dynein chain
305	1	1.02	LpanUA.26.2300:	hypothetical protein conserved
306	1	1.01	LpanUA.20.4950:	protein kinase
307	1	1.039	LpanUA.07.0820:	hypothetical protein conserved
308	1	1.03	LpanUA.19.0880:	hypothetical protein conserved
309	1	1.05	LpanUA.02.0560:	hypothetical protein conserved
310	1	0.941	LpanUA.30.2340:	hypothetical protein conserved
311	1	1.019	LpanUA.17.0450:	hypothetical protein conserved
312	1	1.05	LpanUA.06.0780:	hypothetical protein conserved
313	1	1	LpanUA.06.0820:	hypothetical protein conserved
314	1	1.03	LpanUA.20.5140:	protein kinase
315	1	1.078	LpanUA.07.0400:	hypothetical protein conserved
316	1	0.99	LpanUA.23.0660:	hypothetical protein conserved
317	1	1.059	LpanUA.35.2840:	protein kinase
318	1	1.04	LpanUA.15.0720:	hypothetical protein conserved
319	1	1.11	LpanUA.20.5280:	phosphatidylinositol kinase putative
320	1	1.01	LpanUA.24.1450:	kinesin
321	1	0.97	LpanUA.27.0890:	hypothetical protein conserved
322	1	1.03	LpanUA.15.1120:	hypothetical protein conserved
323	1	0.98	LpanUA.32.1620:	phosphatidylinositol kinase putative
324	1	1	LpanUA.24.0250:	hypothetical protein conserved
325	1	1.04	LpanUA.33.1750:	hypothetical protein conserved
326	1	1.04	LpanUA.26.1250:	hypothetical protein conserved
327	1	0.971	LpanUA.12.0350:	hypothetical protein conserved
328	1	1.04	LpanUA.04.0550:	hypothetical protein conserved
329	1	1	LpanUA.19.0870:	hypothetical protein conserved
330	1	0.971	LpanUA.23.0130:	hypothetical protein conserved
331	1	1.059	LpanUA.09.0480:	hypothetical protein conserved
332	1	1.03	LpanUA.06.0640.1:	protein kinase
333	1	1	LpanUA.23.1450:	DNA polymerase subunit
334	1	1	LpanUA.29.0470:	hypothetical protein conserved
335	1	1.049	LpanUA.24.1380:	hypothetical protein conserved
336	1	1.079	LpanUA.28.1970:	hypothetical protein conserved
337	1	1.089	LpanUA.26.1800:	hypothetical protein conserved
338	1	1	LpanUA.23.1010:	hypothetical protein conserved
339	1	1.049	LpanUA.03.0730:	hypothetical protein conserved
340	1	1.04	LpanUA.02.0450:	hypothetical protein conserved
341	1	1.04	LpanUA.06.1290:	PPG protein
342	1	1	LpanUA.18.1760:	hypothetical protein conserved
343	1	1.039	LpanUA.03.0600:	hypothetical protein conserved
344	1	1.04	LpanUA.08.0390:	hypothetical protein conserved
345	1	1.049	LpanUA.22.1530:	hypothetical protein conserved
346	1	1.129	LpanUA.21.0930:	hypothetical protein conserved
347	1	1.039	LpanUA.24.0840:	Inositol processing protein putative
348	1	1.099	LpanUA.26.1720:	hypothetical protein conserved
349	1	0.94	LpanUA.20.0460:	transporter protein
350	1	1.059	LpanUA.15.1140:	protein kinase
351	1	0.98	LpanUA.33.3190:	hypothetical protein conserved
352	1	1.07	LpanUA.20.5460:	hypothetical protein conserved
353	1	1.069	LpanUA.35.3010:	hypothetical protein conserved
354	1	0.93	LpanUA.20.1390:	hypothetical protein conserved
355	1	1.068	LpanUA.18.0910:	hypothetical protein conserved
356	1	1.03	LpanUA.06.0700:	hypothetical protein conserved
357	1	1.04	LpanUA.19.1910:	hypothetical protein conserved
358	1	1.01	LpanUA.20.3550:	target of rapamycin kinase putative
359	1	1.03	LpanUA.35.2480:	hypothetical protein conserved
360	1	1.07	LpanUA.13.1590:	hypothetical protein conserved
361	1	1.05	LpanUA.20.5240:	hypothetical protein conserved
362	1	1.039	LpanUA.29.1540:	phosphatidylinositol kinase putative
363	1	1	LpanUA.35.6620:	target of rapamycin kinase putative
364	1	0.99	LpanUA.12.0280:	hypothetical protein conserved
365	1	0.93	LpanUA.20.3740:	hypothetical protein conserved
366	1	1	LpanUA.09.1290:	hypothetical protein conserved
367	1	1.079	LpanUA.25.1050:	hypothetical protein conserved
368	1	1.02	LpanUA.15.0950:	hypothetical protein conserved
369	1	1	LpanUA.35.4610:	Ubiquitinylation enzyme
370	1	1.029	LpanUA.07.1230:	hypothetical protein conserved
371	1	1.005	LpanUA.31.1080:	hypothetical protein conserved
372	1	1.04	LpanUA.35.3570:	transmembrane protein
373	1	1.05	LpanUA.26.1870:	mitotubule associated protein Gb4 putative
374	1	1.029	LpanUA.14.0370:	hypothetical protein conserved
375	1	1.04	LpanUA.15.0820:	ABC transporter
376	1	1.058	LpanUA.03.0680:	protein kinase
377	1	0.99	LpanUA.07.0970:	hypothetical protein conserved
378	1	1.029	LpanUA.22.1000:	hypothetical protein conserved
379	1	0.99	LpanUA.29.1260:	hypothetical protein conserved
380	1	1.079	LpanUA.09.0630:	phospholipid transporting ATPase protein
381	1	1.03	LpanUA.08.0640:	hypothetical protein conserved
382	1	0.98	LpanUA.30.2160:	endosomal trafficking protein RME 8 putative
383	1	1	LpanUA.20.3990:	phosphatidylinositol kinase putative
384	1	1	LpanUA.07.0990:	hypothetical protein conserved
385	1	0.96	LpanUA.20.0430:	hypothetical protein conserved
386	1	1.08	LpanUA.20.2060:	hypothetical protein conserved
387	1	1.02	LpanUA.26.1440:	hypothetical protein conserved
388	1	1.02	LpanUA.26.1750:	hypothetical protein conserved
389	1	0.94	LpanUA.20.1160:	hypothetical protein conserved
390	1	1.12	LpanUA.08.0800:	hypothetical protein conserved
391	1	1.029	LpanUA.24.1080:	hypothetical protein conserved
392	1	1.02	LpanUA.07.1000:	hypothetical protein conserved
393	1	0.91	LpanUA.20.0550:	hypothetical protein conserved
394	1	1.099	LpanUA.31.1630:	hypothetical protein conserved
395	1	1.058	LpanUA.17.0940:	RNA helicase
396	1	1.01	LpanUA.04.1200:	hypothetical protein conserved
397	1	1	LpanUA.08.0550:	hypothetical protein conserved
398	1	1.07	LpanUA.20.5250:	hypothetical protein conserved
399	1	1.01	LpanUA.10.0300:	hypothetical protein conserved
400	1	1.03	LpanUA.21.1010:	hypothetical protein conserved
401	1	1.059	LpanUA.21.1030:	hypothetical protein conserved
402	1	1.02	LpanUA.26.2080:	hypothetical protein conserved
403	1	0.941	LpanUA.35.6340:	hypothetical protein conserved
404	1	1.03	LpanUA.19.1010:	kinesin
405	1	1.04	LpanUA.02.0350:	ABC transporter
406	1	1.059	LpanUA.27.2410:	hypothetical protein conserved
407	1	1.01	LpanUA.03.0420:	hypothetical protein conserved
408	1	1.059	LpanUA.25.1220:	hypothetical protein conserved
409	1	1.03	LpanUA.31.1740:	protein kinase
410	1	1.069	LpanUA.25.2520:	hypothetical protein conserved
411	1	1.059	LpanUA.09.0820:	Ubiquitinylation enzyme
412	1	0.97	LpanUA.33.3370:	hypothetical protein conserved
413	1	1.04	LpanUA.20.2810:	RNA helicase
414	1	1.069	LpanUA.21.0890:	hypothetical protein conserved
415	1	1.467	LpanUA.23.1500:	DNA polymerase subunit
416	1	1.019	LpanUA.03.0760:	hypothetical protein conserved
417	1	1.029	LpanUA.29.1310:	hypothetical protein conserved
418	1	0.962	LpanUA.23.0390:	ribonuclease protein
419	1	1.068	LpanUA.03.0590:	hypothetical protein conserved
420	1	1	LpanUA.29.1730:	hypothetical protein conserved
421	1	1.059	LpanUA.07.0180:	hypothetical protein conserved
422	1	1	LpanUA.32.2650:	hypothetical protein conserved
423	1	1.059	LpanUA.07.0120:	hypothetical protein conserved
424	1	1.05	LpanUA.32.3440:	hypothetical protein conserved
425	1	0.941	LpanUA.35.4560:	hypothetical protein conserved
426	1	0.965	LpanUA.31.3340:	acetyl CoA carboxylase putative
427	1	0.974	LpanUA.30.1940:	cyclosome subunit like protein
428	1	0.95	LpanUA.35.5150:	hypothetical protein conserved
429	1	1.01	LpanUA.08.1000:	hypothetical protein conserved
430	1	1.069	LpanUA.21.1270:	kinesin
431	1	1.059	LpanUA.02.0730:	hypothetical protein conserved
432	1	1.01	LpanUA.06.0880:	hypothetical protein conserved
433	1	1.05	LpanUA.20.5110:	hypothetical protein conserved
434	1	1.06	LpanUA.20.5760:	hypothetical protein conserved
435	1	1.081	LpanUA.04.0380:	hypothetical protein conserved
436	1	1.02	LpanUA.28.1880:	hypothetical protein conserved
437	1	1.059	LpanUA.25.1200:	hypothetical protein conserved
438	1	0.97	LpanUA.10.0340:	hypothetical protein conserved
439	1	1.06	LpanUA.08.0730:	hypothetical protein conserved
440	1	1.109	LpanUA.15.0760:	hypothetical protein conserved
441	1	1.099	LpanUA.15.0480:	hypothetical protein conserved
442	1	0.99	LpanUA.20.0600:	ABC transporter
443	1	1.089	LpanUA.21.1230:	hypothetical protein conserved
444	1	1.019	LpanUA.12.0370:	hypothetical protein conserved
445	1	1.02	LpanUA.33.2830:	kinesin
446	1	0.99	LpanUA.28.0090:	hypothetical protein conserved
447	1	1.109	LpanUA.15.0750:	hypothetical protein conserved
448	1	1.04	LpanUA.13.0580:	hypothetical protein conserved
449	1	1.07	LpanUA.08.0570:	protein kinase
450	1	1.02	LpanUA.32.2890:	hypothetical protein conserved
451	1	1.045	LpanUA.31.2500:	hypothetical protein conserved
452	1	1.05	LpanUA.15.0560:	hypothetical protein conserved
453	1	0.98	LpanUA.24.1330:	RNA helicase
454	1	0.98	LpanUA.33.0560:	hypothetical protein conserved
455	1	1.028	LpanUA.19.0010:	hypothetical protein conserved
456	1	1.049	LpanUA.18.1480:	hypothetical protein conserved
457	1	1.1	LpanUA.13.0220:	hypothetical protein conserved
458	1	1.029	LpanUA.18.1750:	hypothetical protein conserved
459	1	1.05	LpanUA.28.1930:	protein kinase
460	1	0.95	LpanUA.32.0320:	hypothetical protein conserved
461	1	1.033	LpanUA.30.1390:	hypothetical protein conserved
462	1	1.03	LpanUA.28.1855:	sulfate transporter like protein
463	1	1.02	LpanUA.09.0400:	hypothetical protein conserved
464	1	1.079	LpanUA.33.2580:	protein kinase
465	1	0.96	LpanUA.08.0480:	hypothetical protein conserved
466	1	1.11	LpanUA.13.0320:	RNA helicase
467	1	0.96	LpanUA.35.6190:	hypothetical protein conserved
468	1	1.049	LpanUA.14.0730:	hypothetical protein conserved
469	1	1.04	LpanUA.10.1050:	hypothetical protein conserved
470	1	1	LpanUA.29.1940:	hypothetical protein conserved
471	1	1	LpanUA.33.1670:	protein kinase
472	1	1	LpanUA.29.1330:	hypothetical protein conserved
473	1	1.05	LpanUA.02.0180:	hypothetical protein conserved
474	1	0.93	LpanUA.20.1570:	hypothetical protein conserved
475	1	1.02	LpanUA.08.0440:	hypothetical protein conserved
476	1	1.01	LpanUA.31.3360:	hypothetical protein conserved
477	1	1.04	LpanUA.10.1030:	hypothetical protein conserved
478	1	1.14	LpanUA.20.3110:	hypothetical protein conserved
479	1	1.066	LpanUA.11.0420:	hypothetical protein conserved
480	1	0.98	LpanUA.30.1440:	hypothetical protein conserved
481	1	1.111	LpanUA.04.0320:	adenosine monophosphate deaminase
482	1	1.06	LpanUA.20.5260:	hypothetical protein conserved
483	1	0.914	LpanUA.23.0430:	hypothetical protein conserved
484	1	1.03	LpanUA.19.0970:	hypothetical protein conserved
485	1	1.058	LpanUA.03.0700:	kinase
486	1	0.97	LpanUA.20.1750:	hypothetical protein conserved
487	1	0.98	LpanUA.15.0280:	hypothetical protein conserved
488	1	1.04	LpanUA.35.2620:	hypothetical protein conserved
489	1	1.02	LpanUA.29.1120:	hypothetical protein conserved
490	1	0.936	LpanUA.31.0830:	hypothetical protein conserved
491	1	1.02	LpanUA.26.1100:	hypothetical protein conserved
492	1	1.01	LpanUA.03.0300:	hypothetical protein conserved
493	1	1.039	LpanUA.07.0260:	protein kinase
494	1	0.96	LpanUA.35.4970:	methionine synthase reductase
495	1	0.931	LpanUA.32.1060:	hypothetical protein conserved
496	1	1.07	LpanUA.13.2710:	hypothetical protein conserved
497	1	1.059	LpanUA.07.0760:	protein kinase
498	1	0.99	LpanUA.08.0450:	hypothetical protein conserved
499	1	1.059	LpanUA.30.3040:	protein kinase
500	1	1.079	LpanUA.26.1580:	hypothetical protein conserved
501	1	1.089	LpanUA.25.1210:	hypothetical protein conserved
502	1	1	LpanUA.19.0680:	protein kinase
503	1	1.026	LpanUA.30.1800:	hypothetical protein conserved
504	1	0.99	LpanUA.20.1950:	hypothetical protein conserved
505	1	0.99	LpanUA.20.1300:	hypothetical protein conserved
506	1	1.01	LpanUA.29.0630:	ABC transporter
507	1	1.01	LpanUA.29.1360:	lipase domain protein putative
508	1	1.109	LpanUA.25.2320:	hypothetical protein conserved
509	1	1.01	LpanUA.35.6080:	hypothetical protein conserved
510	1	1.01	LpanUA.07.0610:	peptidase protein
511	1	1.078	LpanUA.03.0790:	hypothetical protein conserved
512	1	1.029	LpanUA.12.0580:	hypothetical protein conserved
513	1	1.087	LpanUA.03.0440:	hypothetical protein conserved
514	1	1.01	LpanUA.15.1220:	hypothetical protein conserved
515	1	1.069	LpanUA.10.0910:	hypothetical protein conserved
516	1	1.02	LpanUA.35.1930:	hypothetical protein conserved
517	1	0.98	LpanUA.22.0870:	hypothetical protein conserved
518	1	1.05	LpanUA.06.0760:	RNA binding protein
519	1	1.039	LpanUA.14.0230:	hypothetical protein conserved
520	1	1.029	LpanUA.18.1780:	hypothetical protein conserved
521	1	1.1	LpanUA.06.0530:	hypothetical protein conserved
522	1	0.99	LpanUA.20.1240:	RNA helicase
523	1	0.97	LpanUA.26.0380:	hypothetical protein conserved
524	1	1.029	LpanUA.12.0590:	hypothetical protein conserved
525	1	0.96	LpanUA.35.0950:	hypothetical protein conserved
526	1	0.99	LpanUA.35.1720:	hypothetical protein conserved
527	1	0.931	LpanUA.22.0570:	hypothetical protein conserved
528	1	0.971	LpanUA.17.0730:	protein kinase
529	1	1.05	LpanUA.21.1210:	hypothetical protein conserved
530	1	1.081	LpanUA.04.0140:	hypothetical protein conserved
531	1	1.02	LpanUA.10.0800:	hypothetical protein conserved
532	1	0.934	LpanUA.11.1080:	hypothetical protein conserved
533	1	1.071	LpanUA.19.1460:	hypothetical protein conserved
534	1	1	LpanUA.20.0491:	hypothetical protein conserved
535	1	0.921	LpanUA.35.4940:	hypothetical protein conserved
536	1	0.98	LpanUA.29.2090:	hypothetical protein conserved
537	1	0.96	LpanUA.13.0860:	peptidase protein
538	1	1.039	LpanUA.24.0610:	hypothetical protein conserved
539	1	1.01	LpanUA.28.2820:	hypothetical protein conserved
540	1	1.01	LpanUA.01.0630:	hypothetical protein conserved
541	1	1.05	LpanUA.26.2030:	protein kinase
542	1	0.98	LpanUA.24.0300:	hypothetical protein conserved
543	1	1.026	LpanUA.30.1280:	hypothetical protein conserved
544	1	1.079	LpanUA.27.2860:	protein kinase
545	1	1.039	LpanUA.24.0500:	hypothetical protein conserved
546	1	0.98	LpanUA.35.6040:	hypothetical protein conserved
547	1	1.028	LpanUA.11.0660:	hypothetical protein conserved
548	1	1.049	LpanUA.17.0420:	hypothetical protein conserved
549	1	1.078	LpanUA.03.0380:	PTP1 interacting protein
550	1	1.03	LpanUA.19.0700:	hypothetical protein conserved
551	1	1.02	LpanUA.06.0710:	hypothetical protein conserved
552	1	1	LpanUA.14.1620:	hypothetical protein conserved
553	1	1.02	LpanUA.14.0890:	mitochondrial protein
554	1	1.069	LpanUA.35.2830:	hypothetical protein conserved
555	1	1.069	LpanUA.21.1330:	hypothetical protein conserved
556	1	0.97	LpanUA.26.1150:	hypothetical protein conserved
557	1	1.01	LpanUA.26.0970:	hypothetical protein conserved
558	1	1	LpanUA.21.1670:	hypothetical protein conserved
559	1	1.01	LpanUA.21.2160:	hypothetical protein conserved
560	1	1.02	LpanUA.28.2570:	peptidase protein
561	1	1.01	LpanUA.17.0310:	hypothetical protein conserved
562	1	0.97	LpanUA.25.0510:	myosin protein
563	1	1.03	LpanUA.26.0760:	hypothetical protein conserved
564	1	1.121	LpanUA.19.1390:	hypothetical protein conserved
565	1	1	LpanUA.35.3100:	hypothetical protein conserved
566	1	1.06	LpanUA.06.0560:	hypothetical protein conserved
567	1	1	LpanUA.23.1570:	hypothetical protein conserved
568	1	0.95	LpanUA.20.0487:	hypothetical protein conserved
569	1	0.99	LpanUA.18.0860:	hypothetical protein conserved
570	1	0.95	LpanUA.33.3200:	hypothetical protein conserved
571	1	1.089	LpanUA.31.1060:	hypothetical protein conserved
572	1	1.053	LpanUA.30.1620:	protein kinase
573	1	1	LpanUA.15.0580:	hypothetical protein conserved
574	1	0.96	LpanUA.27.0970:	phosphatidylinositol kinase putative
575	1	1.04	LpanUA.26.1210:	hypothetical protein conserved
576	1	1.03	LpanUA.10.0930:	protein kinase
577	1	1.01	LpanUA.12.0770:	hypothetical protein conserved
578	1	0.931	LpanUA.35.1780:	clathrin coat assembly protein
579	1	0.98	LpanUA.35.4520:	hypothetical protein conserved
580	1	0.987	LpanUA.30.2220:	hypothetical protein conserved
581	1	1.05	LpanUA.09.0520:	hypothetical protein conserved
582	1	2.96	LpanUA.04.0690:	hypothetical protein conserved
583	1	1.09	LpanUA.20.5770:	hypothetical protein conserved
584	1	1.059	LpanUA.10.0820:	hypothetical protein conserved
585	1	0.971	LpanUA.18.0780:	hypothetical protein conserved
586	1	1.02	LpanUA.19.0910:	protein kinase
587	1	1.069	LpanUA.27.2310:	hypothetical protein conserved
588	1	0.97	LpanUA.32.1560:	RNA helicase
589	1	1.059	LpanUA.21.0180:	protein kinase
590	1	1.02	LpanUA.13.0790:	AMP deaminase putative
591	1	0.931	LpanUA.35.1160:	hypothetical protein conserved
592	1	0.965	LpanUA.31.2950:	RNA polymerase protein
593	1	1.05	LpanUA.35.2090:	hypothetical protein conserved
594	1	1.06	LpanUA.06.0950:	hypothetical protein conserved
595	1	1.04	LpanUA.25.0370:	hypothetical protein conserved
596	1	0.901	LpanUA.32.0380:	hypothetical protein conserved
597	1	0.921	LpanUA.32.0860:	hypothetical protein conserved
598	1	1.039	LpanUA.03.0410:	TLD domain protein conserved
599	1	0.98	LpanUA.20.4940:	hypothetical protein conserved
600	1	0.97	LpanUA.13.1490:	mitochondrial protein
601	1	1.099	LpanUA.27.1960:	hypothetical protein conserved
602	1	1.059	LpanUA.09.1580:	hypothetical protein conserved
603	1	0.95	LpanUA.35.1130:	hypothetical protein conserved
604	1	1.039	LpanUA.17.1080:	hypothetical protein conserved
605	1	0.99	LpanUA.35.4570:	hypothetical protein conserved
606	1	0.941	LpanUA.33.1150:	hypothetical protein conserved
607	1	1.069	LpanUA.27.1700:	diacylglycerol acyltransferase putative
608	1	1.108	LpanUA.29.1050:	kinesin
609	1	1.089	LpanUA.33.2040:	hypothetical protein conserved
610	1	1.01	LpanUA.33.0980:	hypothetical protein conserved
611	1	0.99	LpanUA.33.2720:	hypothetical protein conserved
612	1	1.029	LpanUA.17.0580:	hypothetical protein conserved
613	1	0.931	LpanUA.32.1230:	hypothetical protein conserved
614	1	1.019	LpanUA.12.0210:	Ubiquitinylation enzyme
615	1	1.077	LpanUA.12.0870:	hypothetical protein conserved
616	1	0.96	LpanUA.32.1190:	hypothetical protein conserved
617	1	1.059	LpanUA.15.0630:	hypothetical protein conserved
618	1	0.99	LpanUA.25.2130:	RNA polymerase protein
619	1	0.985	LpanUA.31.3400:	hypothetical protein conserved
620	1	1.03	LpanUA.04.0620:	hypothetical protein conserved
621	1	1.02	LpanUA.01.0560:	fatty acids processing protein
622	1	0.99	LpanUA.32.2780:	AMP deaminase putative
623	1	0.96	LpanUA.21.0160:	calpain family
624	1	0.99	LpanUA.13.1210:	hypothetical protein conserved
625	1	0.99	LpanUA.29.0210:	hypothetical protein conserved
626	1	1.04	LpanUA.01.0636:	hypothetical protein conserved
627	1	0.94	LpanUA.20.1260:	hypothetical protein conserved
628	1	1.139	LpanUA.27.2350:	hypothetical protein conserved
629	1	1.129	LpanUA.01.0700:	hypothetical protein conserved
630	1	1.03	LpanUA.21.1570:	hypothetical protein conserved
631	1	0.96	LpanUA.21.1590:	hypothetical protein conserved
632	1	1.029	LpanUA.29.0810:	hypothetical protein conserved
633	1	0.98	LpanUA.13.0730:	hypothetical protein conserved
634	1	1.01	LpanUA.04.0560:	hypothetical protein conserved
635	1	1.01	LpanUA.10.1000:	hypothetical protein conserved
636	1	0.93	LpanUA.20.0330:	RNA polymerase protein
637	1	1.1	LpanUA.20.5030:	hypothetical protein conserved
638	1	0.962	LpanUA.12.0250:	hypothetical protein conserved
639	1	1.007	LpanUA.30.0300:	hypothetical protein conserved
640	1	1.09	LpanUA.20.4850:	hypothetical protein conserved
641	1	1.029	LpanUA.17.0430:	hypothetical protein conserved
642	1	0.99	LpanUA.32.0400:	hypothetical protein conserved
643	1	1.05	LpanUA.28.2740:	hypothetical protein conserved
644	1	1.069	LpanUA.26.2420:	hypothetical protein conserved
645	1	1.053	LpanUA.30.0110:	hypothetical protein conserved
646	1	1.091	LpanUA.04.0600:	hypothetical protein conserved
647	1	0.99	LpanUA.12.0330:	hypothetical protein conserved
648	1	0.99	LpanUA.03.0345:	hypothetical protein conserved
649	1	0.95	LpanUA.20.0290:	calpain family
650	1	1.119	LpanUA.25.2270:	hypothetical protein conserved
651	1	1.054	LpanUA.31.1540:	hypothetical protein conserved
652	1	1.02	LpanUA.14.0570:	hypothetical protein conserved
653	1	1.01	LpanUA.28.1140:	hypothetical protein conserved
654	1	3.089	LpanUA.27.1890:	hypothetical protein conserved
655	1	0.941	LpanUA.29.2070:	hypothetical protein conserved
656	1	1.03	LpanUA.35.1030:	mitogen activated protein kinase
657	1	0.99	LpanUA.26.2100:	hypothetical protein conserved
658	1	0.991	LpanUA.11.0710:	ATP processing protein
659	1	0.95	LpanUA.28.0600:	mitogen activated protein kinase
660	1	1.04	LpanUA.20.1680:	hypothetical protein conserved
661	1	1.01	LpanUA.03.0340:	protein kinase
662	1	1.01	LpanUA.22.1500:	hypothetical protein conserved
663	1	0.98	LpanUA.24.0990:	hypothetical protein conserved
664	1	1.019	LpanUA.23.1360:	hypothetical protein conserved
665	1	1.104	LpanUA.31.1700:	hypothetical protein conserved
666	1	0.98	LpanUA.32.1500:	mRNA cleavage and processing protein
667	1	0.98	LpanUA.35.4270:	others metallo peptidases
668	1	1.01	LpanUA.20.3890:	kinesin
669	1	2.039	LpanUA.22.0630:	a2rel related protein
670	1	1.14	LpanUA.13.0400:	hypothetical protein conserved
671	1	1.03	LpanUA.26.1280:	hypothetical protein conserved
672	1	0.99	LpanUA.18.1080:	hypothetical protein conserved
673	1	1.04	LpanUA.09.1250:	hypothetical protein conserved
674	1	0.99	LpanUA.22.0200:	hypothetical protein conserved
675	1	0.921	LpanUA.25.0430:	hypothetical protein conserved
676	1	1.07	LpanUA.06.0240:	nuclease putative
677	1	1.069	LpanUA.07.0650:	hypothetical protein conserved
678	1	1.03	LpanUA.27.2110:	hypothetical protein conserved
679	1	0.99	LpanUA.20.2190:	phospholipid transporting ATPase protein
680	1	1	LpanUA.35.4210:	hypothetical protein conserved
681	1	1.14	LpanUA.08.0720:	mitochondrial protein
682	1	1.088	LpanUA.24.1170:	mitochondrial protein
683	1	0.96	LpanUA.26.0740:	hypothetical protein conserved
684	1	1.05	LpanUA.32.3390:	hypothetical protein conserved
685	1	1.11	LpanUA.06.0600:	hypothetical protein conserved
686	1	0.965	LpanUA.31.2640:	hypothetical protein conserved
687	1	1.109	LpanUA.28.2480:	DNA topoisomerase subunit
688	1	0.96	LpanUA.35.6540:	flagellar protein
689	1	0.946	LpanUA.31.0520:	calpain family
690	1	1.01	LpanUA.27.1510:	protein kinase
691	1	1.009	LpanUA.11.0670:	kinesin
692	1	1	LpanUA.18.0130:	hypothetical protein conserved
693	1	1	LpanUA.15.1270:	hypothetical protein conserved
694	1	0.95	LpanUA.28.1240:	PPG protein
695	1	1.019	LpanUA.12.0540:	hypothetical protein conserved
696	1	0.97	LpanUA.19.0480:	hypothetical protein conserved
697	1	1.01	LpanUA.33.0210:	others metallo peptidases
698	1	1.03	LpanUA.26.1530:	hypothetical protein conserved
699	1	0.911	LpanUA.35.4980:	hypothetical protein conserved
700	1	1.03	LpanUA.33.2450:	hypothetical protein conserved
701	1	0.98	LpanUA.25.2140:	hypothetical protein conserved
702	1	0.98	LpanUA.28.3260:	nuclease putative
703	1	0.971	LpanUA.12.0310:	hypothetical protein conserved
704	1	1.01	LpanUA.31.3600:	hypothetical protein conserved
705	1	0.98	LpanUA.35.2360:	hypothetical protein conserved
706	1	0.99	LpanUA.20.1650:	translation factor
707	1	0.98	LpanUA.35.4340:	glycosyl hydrolase protein
708	1	1.105	LpanUA.23.0920:	Na/H antiporter like protein
709	1	1.019	LpanUA.11.0740:	hypothetical protein conserved
710	1	0.98	LpanUA.26.0660:	hypothetical protein conserved
711	1	0.99	LpanUA.33.0190:	hypothetical protein conserved
712	1	1.087	LpanUA.03.0500:	DNA damage repair protein
713	1	0.951	LpanUA.22.1090:	hypothetical protein conserved
714	1	0.99	LpanUA.28.0150:	pantothenate kinase subunit putative
715	1	0.941	LpanUA.35.5460:	hypothetical protein conserved
716	1	1.079	LpanUA.31.1710:	hypothetical protein conserved
717	1	1	LpanUA.35.4170:	telomerase reverse transcriptase putative
718	1	1.02	LpanUA.06.0610:	hypothetical protein conserved
719	1	1	LpanUA.30.1410:	vacuolar protein putative
720	1	0.931	LpanUA.33.0530:	hypothetical protein conserved
721	1	0.96	LpanUA.33.3380:	hypothetical protein conserved
722	1	1.139	LpanUA.02.0540:	protein kinase
723	1	1.019	LpanUA.17.0950:	formin putative
724	1	0.961	LpanUA.17.0290:	hypothetical protein conserved
725	1	1.038	LpanUA.11.0520:	hypothetical protein conserved
726	1	1	LpanUA.24.2100:	tubulin processing protein
727	1	1.089	LpanUA.32.2990:	hypothetical protein conserved
728	1	0.943	LpanUA.23.0440:	hypothetical protein conserved
729	1	1	LpanUA.25.1540:	hypothetical protein conserved
730	1	1.079	LpanUA.35.2910:	hypothetical protein conserved
731	1	1.089	LpanUA.21.1420:	hypothetical protein conserved
732	1	1.089	LpanUA.31.1920:	hypothetical protein conserved
733	1	1	LpanUA.24.2260:	basal body component putative ML protein
734	1	0.931	LpanUA.33.3320:	ABC transporter
735	1	0.981	LpanUA.12.0400:	pumilio protein putative
736	1	0.961	LpanUA.29.0310:	protein kinase
737	1	2.01	LpanUA.02.0620:	hypothetical protein conserved
738	1	0.942	LpanUA.17.1360:	hypothetical protein conserved
739	1	1	LpanUA.21.0240:	hypothetical protein conserved
740	1	1.01	LpanUA.17.1220:	kinesin
741	1	1	LpanUA.22.0860:	kinesin
742	1	0.99	LpanUA.24.1790:	kinase
743	1	1.079	LpanUA.27.1980:	hypothetical protein conserved
744	1	1.049	LpanUA.03.0770:	hypothetical protein conserved
745	1	0.961	LpanUA.29.2170:	hypothetical protein conserved
746	1	1.05	LpanUA.33.2550:	glycosyl hydrolase protein
747	1	1.089	LpanUA.28.2180:	hypothetical protein conserved
748	1	1.047	LpanUA.11.0630:	hypothetical protein conserved
749	1	1.11	LpanUA.13.0070:	mitochondrial protein
750	1	1.049	LpanUA.18.1110:	hypothetical protein conserved
751	1	1.089	LpanUA.33.2460:	hypothetical protein conserved
752	1	1.04	LpanUA.27.1170:	hypothetical protein conserved
753	1	1.03	LpanUA.06.0800:	lipin putative
754	1	0.961	LpanUA.24.0270:	protein phosphotase putative
755	1	0.931	LpanUA.26.0990:	protein kinase
756	1	1	LpanUA.23.0510:	hypothetical protein conserved
757	1	1.069	LpanUA.35.3400:	receptor type adenylate cyclase putative
758	1	1	LpanUA.12.0900:	hypothetical protein conserved
759	1	0.97	LpanUA.33.0690:	hypothetical protein conserved
760	1	0.99	LpanUA.17.0490:	hypothetical protein conserved
761	1	1.01	LpanUA.08.0470:	hypothetical protein conserved
762	1	1.015	LpanUA.31.0500:	hypothetical protein conserved
763	1	1.02	LpanUA.35.4990:	hypothetical protein conserved
764	1	0.99	LpanUA.24.1060:	DNA helicase
765	1	1.05	LpanUA.09.1270:	ATP processing protein
766	1	1.01	LpanUA.03.0780:	hypothetical protein conserved
767	1	0.97	LpanUA.33.3220:	hypothetical protein conserved
768	1	1.02	LpanUA.04.0790:	hypothetical protein conserved
769	1	1.085	LpanUA.30.1030:	Ubiquitinylation enzyme
770	1	1.038	LpanUA.12.0790:	hypothetical protein conserved
771	1	1.04	LpanUA.19.0890:	hypothetical protein conserved
772	1	1.029	LpanUA.17.1250:	hypothetical protein conserved
773	1	0.987	LpanUA.30.1808:	phosphatidylinositol kinase putative
774	1	0.97	LpanUA.33.1380:	hypothetical protein conserved
775	1	1.049	LpanUA.29.1510:	RNA binding protein
776	1	1.099	LpanUA.33.2290:	calpain family
777	1	0.941	LpanUA.33.3250:	hypothetical protein conserved
778	1	1.03	LpanUA.20.1690:	tyr/Ser-thr protein phosphatase putative
779	1	1.069	LpanUA.09.0880:	kinetoplast associated protein putative
780	1	1.147	LpanUA.24.1620:	hypothetical protein conserved
781	1	0.95	LpanUA.32.0330:	protein kinase
782	1	1.01	LpanUA.33.2645:	hypothetical protein conserved
783	1	0.971	LpanUA.29.1550:	hypothetical protein conserved
784	1	0.97	LpanUA.20.3280:	hypothetical protein conserved
785	1	1.01	LpanUA.25.0200:	hypothetical protein conserved
786	1	1.07	LpanUA.20.5190:	hypothetical protein conserved
787	1	1.01	LpanUA.20.0250:	hypothetical protein conserved
788	1	1.059	LpanUA.15.0510:	hypothetical protein conserved
789	1	0.97	LpanUA.21.1650:	hypothetical protein conserved
790	1	1.09	LpanUA.08.1070:	hypothetical protein conserved
791	1	0.94	LpanUA.20.3590:	hypothetical protein conserved
792	1	1.02	LpanUA.24.1460:	DNA damage repair protein
793	1	0.97	LpanUA.20.0970:	myosin protein
794	1	0.96	LpanUA.26.0540:	hypothetical protein conserved
795	1	1.029	LpanUA.07.0640:	hypothetical protein conserved
796	1	1.039	LpanUA.30.0320:	hypothetical protein conserved
797	1	1.02	LpanUA.30.1980:	calpain family
798	1	1.045	LpanUA.31.1470:	hypothetical protein conserved
799	1	0.97	LpanUA.28.0550:	DNA damage repair protein
800	1	1.129	LpanUA.32.3160:	Ubiquitinylation enzyme
801	1	1.038	LpanUA.12.0520:	hypothetical protein conserved
802	1	1	LpanUA.32.3040:	hypothetical protein conserved
803	1	1	LpanUA.35.7080:	hypothetical protein conserved
804	1	1	LpanUA.11.0820:	hypothetical protein conserved
805	1	0.981	LpanUA.18.0410:	hypothetical protein conserved
806	1	1.01	LpanUA.26.1990:	SUMO1/Ulp2 putative
807	1	0.882	LpanUA.22.0360:	hypothetical protein conserved
808	1	1.01	LpanUA.32.0900:	protein kinase
809	1	0.99	LpanUA.23.1220:	hypothetical protein conserved
810	1	0.97	LpanUA.09.0280:	kinesin
811	1	1.048	LpanUA.12.0930:	others metallo peptidases
812	1	0.908	LpanUA.30.3750:	CPSF domain protein putative
813	1	0.99	LpanUA.23.0860:	hypothetical protein conserved
814	1	0.97	LpanUA.27.1610:	hypothetical protein conserved
815	1	1.071	LpanUA.04.0290:	RNA pseudouridylate synthase like protein
816	1	1.058	LpanUA.18.1100:	5 oxoprolinase putative
817	1	0.99	LpanUA.20.4660:	hypothetical protein conserved
818	1	1	LpanUA.25.1560:	hypothetical protein conserved
819	1	1.04	LpanUA.01.0510:	hypothetical protein conserved
820	1	1.048	LpanUA.12.0620:	hypothetical protein conserved
821	1	1.069	LpanUA.28.1820:	hypothetical protein conserved
822	1	0.931	LpanUA.27.0860:	hypothetical protein conserved
823	1	1.05	LpanUA.28.2590:	hypothetical protein conserved
824	1	1.01	LpanUA.17.1200:	Ubiquitinylation enzyme
825	1	1.039	LpanUA.17.0530:	hypothetical protein conserved
826	1	1.091	LpanUA.04.0480:	protein kinase
827	1	0.99	LpanUA.07.1070:	DNA damage repair protein
828	1	1.067	LpanUA.12.0360:	hypothetical protein conserved
829	1	1.029	LpanUA.24.0430:	hypothetical protein conserved
830	1	1.071	LpanUA.19.1340:	hypothetical protein conserved
831	1	1.04	LpanUA.25.1020:	hypothetical protein conserved
832	1	1.109	LpanUA.32.3650:	hypothetical protein conserved
833	1	1.05	LpanUA.13.0460:	hypothetical protein conserved
834	1	1.019	LpanUA.17.0410:	hypothetical protein conserved
835	1	1.03	LpanUA.06.0770:	hypothetical protein conserved
836	1	1.01	LpanUA.07.1260:	protein kinase
837	1	1	LpanUA.13.1180:	hypothetical protein conserved
838	1	0.92	LpanUA.20.1410:	hypothetical protein conserved
839	1	1.059	LpanUA.29.0290:	hypothetical protein conserved
840	1	0.985	LpanUA.31.3110:	kinetoplast associated protein putative
841	1	1.01	LpanUA.35.5500:	hypothetical protein conserved
842	1	0.99	LpanUA.24.1850:	fatty acids processing protein
843	1	1.04	LpanUA.32.3490:	hypothetical protein conserved
844	1	1.121	LpanUA.19.1420:	hypothetical protein conserved
845	1	1.04	LpanUA.28.0640:	protein kinase
846	1	0.946	LpanUA.31.3030:	hypothetical protein conserved
847	1	1.03	LpanUA.35.1630:	hypothetical protein conserved
848	1	1.029	LpanUA.07.0930:	hypothetical protein conserved
849	1	1.01	LpanUA.13.1460:	hypothetical protein conserved
850	1	1.11	LpanUA.20.5220:	hypothetical protein conserved
851	1	0.97	LpanUA.20.1370:	hypothetical protein conserved
852	1	1.03	LpanUA.26.1470:	hypothetical protein conserved
853	1	1.013	LpanUA.30.2250:	hypothetical protein conserved
854	1	1.019	LpanUA.17.0650:	hypothetical protein conserved
855	1	0.96	LpanUA.20.3390:	hypothetical protein conserved
856	1	1.019	LpanUA.18.1380:	hypothetical protein conserved
857	1	1	LpanUA.17.0720:	hypothetical protein conserved
858	1	1.01	LpanUA.25.0760:	hypothetical protein conserved
859	1	1.059	LpanUA.28.1850:	zinc finger domain protein putative
860	1	1	LpanUA.32.2380:	hypothetical protein conserved
861	1	0.98	LpanUA.35.7260:	nucleolar protein putative
862	1	0.98	LpanUA.07.1270:	glycosyl transferase putative
863	1	1.01	LpanUA.35.5820:	hypothetical protein conserved
864	1	0.98	LpanUA.33.2800:	hypothetical protein conserved
865	1	0.99	LpanUA.07.0840:	kinase
866	1	1.01	LpanUA.35.1120:	WD repeat containing protein
867	1	0.933	LpanUA.12.0150:	hypothetical protein conserved
868	1	0.97	LpanUA.13.1110:	hypothetical protein conserved
869	1	1.074	LpanUA.31.1560:	hypothetical protein conserved
870	1	1.071	LpanUA.04.1100:	hypothetical protein conserved
871	1	0.98	LpanUA.08.0460:	hypothetical protein conserved
872	1	1.01	LpanUA.10.1240:	hypothetical protein conserved
873	1	0.95	LpanUA.15.1240:	Ubiquitinylation enzyme
874	1	1.089	LpanUA.28.2000:	DNA damage repair protein
875	1	0.97	LpanUA.35.0870:	hypothetical protein conserved
876	1	1.099	LpanUA.09.0870:	hypothetical protein conserved
877	1	1.03	LpanUA.27.1790:	hypothetical protein conserved
878	1	1.02	LpanUA.06.1090:	hypothetical protein conserved
879	1	1.07	LpanUA.20.4920:	hypothetical protein conserved
880	1	1.04	LpanUA.27.2070:	hypothetical protein conserved
881	1	1.02	LpanUA.32.2720:	hypothetical protein conserved
882	1	0.97	LpanUA.35.5440:	DNA helicase
883	1	1.02	LpanUA.27.1780:	hypothetical protein conserved
884	1	1.089	LpanUA.09.0090:	RNA helicase
885	1	1	LpanUA.20.5840:	separin putative
886	1	0.941	LpanUA.26.2370:	protein kinase
887	1	0.971	LpanUA.18.0730:	hypothetical protein conserved
888	1	3.167	LpanUA.24.1400:	undefined product
889	1	1.06	LpanUA.06.0670:	hypothetical protein conserved
890	1	1	LpanUA.19.0750:	hypothetical protein conserved
891	1	1	LpanUA.07.0330:	hypothetical protein conserved
892	1	0.98	LpanUA.35.2220:	hypothetical protein conserved
893	1	0.97	LpanUA.33.0970:	hypothetical protein conserved
894	1	1.961	LpanUA.18.1020:	hypothetical protein conserved
895	1	1.04	LpanUA.26.2600:	ABC transporter
896	1	1.101	LpanUA.04.1290:	hypothetical protein conserved
897	1	1.04	LpanUA.06.0470:	ATP processing protein
898	1	1.049	LpanUA.24.1940:	hypothetical protein conserved
899	1	0.98	LpanUA.31.0710:	hypothetical protein conserved
900	1	2.04	LpanUA.20.5620:	hypothetical protein conserved
901	1	1.069	LpanUA.07.0800:	hypothetical protein conserved
902	1	1.01	LpanUA.08.0150:	DNA damage repair protein
903	1	0.931	LpanUA.10.1140:	hypothetical protein conserved
904	1	1.03	LpanUA.31.2430:	hypothetical protein conserved
905	1	1.069	LpanUA.31.1600:	hypothetical protein conserved
906	1	1.069	LpanUA.10.0900:	hypothetical protein conserved
907	1	1.02	LpanUA.33.2360:	hypothetical protein conserved
908	1	1.02	LpanUA.14.0810:	DNA damage repair protein
909	1	1.119	LpanUA.15.1570:	condensin subunit 1 putative
910	1	1.05	LpanUA.20.0520:	hypothetical protein conserved
911	1	0.94	LpanUA.20.1290:	mitochondrial protein
912	1	1.089	LpanUA.28.2050:	hypothetical protein conserved
913	1	0.951	LpanUA.29.1490:	hypothetical protein conserved
914	1	1.01	LpanUA.35.5600:	protein kinase
915	1	1.09	LpanUA.13.0640:	hypothetical protein conserved
916	1	1.049	LpanUA.18.1280:	hypothetical protein conserved
917	1	1.099	LpanUA.25.2420:	hypothetical protein conserved
918	1	1.029	LpanUA.18.0400:	hypothetical protein conserved
919	1	1.151	LpanUA.19.0260:	protein kinase
920	1	1.01	LpanUA.04.0990:	hypothetical protein conserved
921	1	1	LpanUA.07.0090:	cobalamin dependent methionine synthase putative
922	1	1.06	LpanUA.08.0960:	hypothetical protein conserved
923	1	1.04	LpanUA.25.0040:	hypothetical protein conserved
924	1	0.98	LpanUA.30.2210:	phospholipid transporting ATPase protein
925	1	1	LpanUA.04.0860:	protein kinase
926	1	1.049	LpanUA.07.1110:	transporter protein
927	1	0.981	LpanUA.12.0180:	leucine rich repeat protein putative
928	1	0.913	LpanUA.17.0220:	hypothetical protein conserved
929	1	1.04	LpanUA.13.0350:	hypothetical protein conserved
930	1	0.941	LpanUA.29.1790:	hypothetical protein conserved
931	1	0.99	LpanUA.20.1530:	hypothetical protein conserved
932	1	0.96	LpanUA.35.4870:	hypothetical protein conserved
933	1	1.04	LpanUA.15.1230:	mitochondrial protein
934	1	0.99	LpanUA.21.1440:	hypothetical protein conserved
935	1	0.922	LpanUA.29.2600:	hypothetical protein conserved
936	1	0.975	LpanUA.31.3250:	hypothetical protein conserved
937	1	0.941	LpanUA.33.3260:	hypothetical protein conserved
938	1	1.119	LpanUA.09.0710:	hypothetical protein conserved
939	1	0.962	LpanUA.23.0420:	ATP processing protein
940	1	1	LpanUA.30.1430:	hypothetical protein conserved
941	1	0.98	LpanUA.35.2310:	streptococcal hemagglutinin like protein
942	1	0.97	LpanUA.35.4540:	hypothetical protein conserved
943	1	1.089	LpanUA.26.2220:	hypothetical protein conserved
944	1	1	LpanUA.32.2080:	hypothetical protein conserved
945	1	1	LpanUA.35.6530:	hypothetical protein conserved
946	1	1.03	LpanUA.25.0850:	hypothetical protein conserved
947	1	1.069	LpanUA.15.0980:	hypothetical protein conserved
948	1	0.98	LpanUA.29.2010:	hypothetical protein conserved
949	1	0.98	LpanUA.27.0320:	hypothetical protein conserved
950	1	1	LpanUA.19.1330:	hypothetical protein conserved
951	1	1.109	LpanUA.32.2540:	hypothetical protein conserved
952	1	0.962	LpanUA.23.0340:	hypothetical protein conserved
953	1	0.951	LpanUA.29.1580:	hypothetical protein conserved
954	1	1.079	LpanUA.15.0640:	hypothetical protein conserved
955	1	0.947	LpanUA.30.2380:	hypothetical protein conserved
956	1	1.079	LpanUA.26.1830:	hypothetical protein conserved
957	1	0.961	LpanUA.29.1740:	zinc finger domain protein putative
958	1	0.985	LpanUA.31.2690:	hypothetical protein conserved
959	1	1.08	LpanUA.06.0970:	hypothetical protein conserved
960	1	1.029	LpanUA.22.0890:	hypothetical protein conserved
961	1	1.109	LpanUA.25.0490:	hypothetical protein conserved
962	1	0.95	LpanUA.32.3840:	hypothetical protein conserved
963	1	1.02	LpanUA.24.0490:	Kelch domain protein
964	1	0.98	LpanUA.20.3030:	hypothetical protein conserved
965	1	0.97	LpanUA.04.0850:	hypothetical protein conserved
966	1	1.069	LpanUA.21.0470:	argonaut like protein putative PIWI like protein
967	1	0.941	LpanUA.24.0680:	protein kinase
968	1	1.01	LpanUA.35.1730:	hypothetical protein conserved
969	1	0.98	LpanUA.32.0340:	hypothetical protein conserved
970	1	1.04	LpanUA.06.0310:	hypothetical protein conserved
971	1	0.99	LpanUA.22.0590:	glucoamylase like protein
972	1	0.974	LpanUA.30.2000:	hypothetical protein conserved
973	1	0.95	LpanUA.35.5090:	hypothetical protein conserved
974	1	1.05	LpanUA.15.1130:	hypothetical protein conserved
975	1	0.98	LpanUA.32.1830:	hypothetical protein conserved
976	1	0.971	LpanUA.03.0720:	hypothetical protein conserved
977	1	0.981	LpanUA.17.0560:	hypothetical protein conserved
978	1	1.026	LpanUA.30.1550:	kinesin
979	1	1.01	LpanUA.10.1040:	hypothetical protein conserved
980	1	1.01	LpanUA.11.0240:	hypothetical protein conserved
981	1	1.02	LpanUA.08.0010:	clathrin coat assembly protein
982	1	1.059	LpanUA.09.0990:	hypothetical protein conserved
983	1	1.02	LpanUA.31.1950:	hypothetical protein conserved
984	1	0.98	LpanUA.20.3930:	coatomer subunit
985	1	0.99	LpanUA.17.0710:	hypothetical protein conserved
986	1	1.04	LpanUA.26.1410:	hypothetical protein conserved
987	1	1	LpanUA.33.1200:	transporter protein
988	1	0.931	LpanUA.33.2950:	hypothetical protein conserved
989	1	1.051	LpanUA.04.0770:	hypothetical protein conserved
990	1	0.928	LpanUA.30.3050:	kinesin
991	1	0.97	LpanUA.35.1520:	hypothetical protein conserved
992	1	0.99	LpanUA.23.1400:	hypothetical protein conserved
993	1	0.955	LpanUA.31.0360:	RNA helicase
994	1	0.92	LpanUA.20.4220:	hypothetical protein conserved
995	1	1.02	LpanUA.20.4860:	hypothetical protein conserved
996	1	0.961	LpanUA.22.0930:	hypothetical protein conserved
997	1	1.02	LpanUA.21.0910:	hypothetical protein conserved
998	1	1.02	LpanUA.29.0440:	hypothetical protein conserved
999	1	0.99	LpanUA.04.1010:	chloride channel protein putative
1000	1	0.961	LpanUA.24.0910:	hypothetical protein conserved
1001	1	0.97	LpanUA.25.0270:	hypothetical protein conserved
1002	1	1.05	LpanUA.32.3530:	hypothetical protein conserved
1003	1	1.029	LpanUA.17.0470:	protein kinase
1004	1	1.01	LpanUA.10.0980:	hypothetical protein conserved
1005	1	0.92	LpanUA.20.1740:	hypothetical protein conserved
1006	1	1.02	LpanUA.13.0830:	hypothetical protein conserved
1007	1	1.069	LpanUA.24.1190:	hypothetical protein conserved
1008	1	1	LpanUA.04.0265:	surface antigen protein putative
1009	1	1.05	LpanUA.20.5660:	hypothetical protein conserved
1010	1	0.96	LpanUA.30.2290:	zinc finger domain protein putative
1011	1	1.059	LpanUA.24.1120:	mRNA cleavage and processing protein
1012	1	0.971	LpanUA.17.1240:	hypothetical protein conserved
1013	1	0.95	LpanUA.20.4150:	hypothetical protein conserved
1014	1	0.98	LpanUA.24.2200:	hypothetical protein conserved
1015	1	1.139	LpanUA.10.0660:	hypothetical protein conserved
1016	1	0.961	LpanUA.29.1834:	hypothetical protein conserved
1017	1	1.05	LpanUA.25.0730:	hypothetical protein conserved
1018	1	1	LpanUA.25.2300:	hypothetical protein conserved
1019	1	1	LpanUA.26.1320:	hypothetical protein conserved
1020	1	0.987	LpanUA.30.1880:	hypothetical protein conserved
1021	1	1	LpanUA.22.0390:	hypothetical protein conserved
1022	1	1.02	LpanUA.06.0750:	hypothetical protein conserved
1023	1	1	LpanUA.13.1120:	hypothetical protein conserved
1024	1	1.059	LpanUA.35.3510:	hypothetical protein conserved
1025	1	1.039	LpanUA.17.0370:	protein kinase
1026	1	1.089	LpanUA.02.0120:	exportin protein
1027	1	0.933	LpanUA.23.0310:	hypothetical protein conserved
1028	1	1	LpanUA.25.2410:	hypothetical protein conserved
1029	1	1	LpanUA.08.0410:	hypothetical protein conserved
1030	1	1.01	LpanUA.33.2620:	hypothetical protein conserved
1031	1	0.99	LpanUA.17.1330:	hypothetical protein conserved
1032	1	1.02	LpanUA.28.0350:	hypothetical protein conserved
1033	1	1.04	LpanUA.21.0590:	hypothetical protein conserved
1034	1	1.059	LpanUA.14.0550:	hypothetical protein conserved
1035	1	0.981	LpanUA.17.0390:	hypothetical protein conserved
1036	1	1.069	LpanUA.27.2040:	hypothetical protein conserved
1037	1	1.05	LpanUA.35.5490:	glycosyl hydrolase protein
1038	1	1.03	LpanUA.09.0670:	DNA helicase
1039	1	0.934	LpanUA.11.0920:	transporter protein
1040	1	1.039	LpanUA.22.1190:	hypothetical protein conserved
1041	1	1.01	LpanUA.31.1720:	hypothetical protein conserved
1042	1	1.089	LpanUA.02.0280:	hypothetical protein conserved
1043	1	0.931	LpanUA.35.3780:	hypothetical protein conserved
1044	1	1.04	LpanUA.31.1200:	hypothetical protein conserved
1045	1	0.99	LpanUA.33.2940:	hypothetical protein conserved
1046	1	1.1	LpanUA.06.0480:	hypothetical protein conserved
1047	1	0.98	LpanUA.33.1140:	hypothetical protein conserved
1048	1	1.074	LpanUA.31.1640:	hypothetical protein conserved
1049	1	1.109	LpanUA.21.1110:	DNA damage repair protein
1050	1	0.99	LpanUA.22.0470:	hypothetical protein conserved
1051	1	0.96	LpanUA.26.0730:	hypothetical protein conserved
1052	1	1.059	LpanUA.33.2470:	hypothetical protein conserved
1053	1	1.109	LpanUA.35.3060:	hypothetical protein conserved
1054	1	0.96	LpanUA.08.0130:	hypothetical protein conserved
1055	1	1.14	LpanUA.08.0920:	hypothetical protein conserved
1056	1	1.912	LpanUA.22.0650:	hypothetical protein conserved
1057	1	1	LpanUA.22.0690:	hypothetical protein conserved
1058	1	1.059	LpanUA.24.1340:	hypothetical protein conserved
1059	1	1.119	LpanUA.27.2440:	hypothetical protein conserved
1060	1	1.059	LpanUA.32.3070:	hypothetical protein conserved
1061	1	1.02	LpanUA.20.0340:	hypothetical protein conserved
1062	1	1.066	LpanUA.30.0590:	hypothetical protein conserved
1063	1	0.97	LpanUA.32.0890:	hypothetical protein conserved
1064	1	1.06	LpanUA.08.0750:	protein kinase
1065	1	1.02	LpanUA.21.1070:	hypothetical protein conserved
1066	1	1.112	LpanUA.30.0880:	hypothetical protein conserved
1067	1	1.059	LpanUA.33.2370:	copper transporting ATPase protein putative
1068	1	1.01	LpanUA.35.1610:	hypothetical protein conserved
1069	1	0.921	LpanUA.31.0410:	hypothetical protein conserved
1070	1	1.05	LpanUA.02.0470:	hypothetical protein conserved
1071	1	0.971	LpanUA.11.0260:	hypothetical protein conserved
1072	1	0.981	LpanUA.18.0970:	hypothetical protein conserved
1073	1	1.149	LpanUA.32.2940:	hypothetical protein conserved
1074	1	1	LpanUA.35.4790:	kinase
1075	1	0.971	LpanUA.23.1350:	hypothetical protein conserved
1076	1	1.098	LpanUA.25.1360:	hypothetical protein conserved
1077	1	0.98	LpanUA.35.0900:	hypothetical protein conserved
1078	1	0.951	LpanUA.22.0320:	hypothetical protein conserved
1079	1	1.079	LpanUA.30.0260:	Ubiquitinylation enzyme
1080	1	1.132	LpanUA.11.0070:	hypothetical protein conserved
1081	1	1.01	LpanUA.20.1560:	hypothetical protein conserved
1082	1	1.069	LpanUA.21.0330:	protein kinase
1083	1	1.069	LpanUA.22.0410:	hypothetical protein conserved
1084	1	1.049	LpanUA.24.0770:	DNA damage repair protein
1085	1	1.071	LpanUA.04.0680:	hypothetical protein conserved
1086	1	0.99	LpanUA.20.4090:	RNA polymerase protein
1087	1	1.02	LpanUA.08.0090:	clathrin coat assembly protein
1088	1	1.05	LpanUA.27.2290:	hypothetical protein conserved
1089	1	1.058	LpanUA.12.0830:	hypothetical protein conserved
1090	1	1.028	LpanUA.11.0390:	hypothetical protein conserved
1091	1	1.07	LpanUA.20.0590:	hypothetical protein conserved
1092	1	1	LpanUA.28.1360:	hypothetical protein conserved
1093	1	0.98	LpanUA.25.0740:	hypothetical protein conserved
1094	1	0.99	LpanUA.32.0760:	kinesin OSM3 putative
1095	1	0.911	LpanUA.31.0420:	hypothetical protein conserved
1096	1	1.079	LpanUA.09.0560:	hypothetical protein conserved
1097	1	1.05	LpanUA.28.1770:	DNA helicase
1098	1	0.97	LpanUA.35.5550:	hypothetical protein conserved
1099	1	1	LpanUA.14.0930:	RNA processing protein putative
1100	1	1	LpanUA.20.2010:	hypothetical protein conserved
1101	1	1.087	LpanUA.17.0590:	ATP processing protein
1102	1	1.158	LpanUA.01.0780:	potassium voltage gated channel subunit
1103	1	1.02	LpanUA.21.1360:	hypothetical protein conserved
1104	1	0.961	LpanUA.22.0170:	hypothetical protein conserved
1105	1	1	LpanUA.27.0290:	hypothetical protein conserved
1106	1	0.96	LpanUA.32.0870:	protein kinase
1107	1	1.129	LpanUA.01.0790:	heat shock protein HSP70
1108	1	1.02	LpanUA.20.4180:	hypothetical protein conserved
1109	1	1.04	LpanUA.31.1610:	hypothetical protein conserved
1110	1	1.05	LpanUA.33.2310:	hypothetical protein conserved
1111	1	1.049	LpanUA.17.1260:	nuclease putative
1112	1	0.98	LpanUA.21.0350:	hypothetical protein conserved
1113	1	0.99	LpanUA.29.0600:	DNA damage repair protein
1114	1	1.109	LpanUA.32.3540:	mitogen activated protein kinase
1115	1	1.01	LpanUA.33.3030:	hypothetical protein conserved
1116	1	1.01	LpanUA.31.1350:	hypothetical protein conserved
1117	1	0.99	LpanUA.31.2910:	hypothetical protein conserved
1118	1	1	LpanUA.17.1410:	hypothetical protein conserved
1119	1	0.96	LpanUA.26.0280:	hypothetical protein conserved
1120	1	1.089	LpanUA.32.3630:	hypothetical protein conserved
1121	1	0.97	LpanUA.33.2910:	dynein chain
1122	1	0.962	LpanUA.23.0480:	permease like protein
1123	1	0.97	LpanUA.33.1970:	transcription factor
1124	1	0.971	LpanUA.18.1460:	others heat shock protein DNAJ
1125	1	1.059	LpanUA.31.2150:	hypothetical protein conserved
1126	1	0.931	LpanUA.33.3290:	hypothetical protein conserved
1127	1	1.03	LpanUA.13.1410:	hypothetical protein conserved
1128	1	1.105	LpanUA.23.1090:	hypothetical protein conserved
1129	1	1.089	LpanUA.09.0150:	kinesin
1130	1	1.039	LpanUA.18.1290:	hypothetical protein conserved
1131	1	0.95	LpanUA.35.5900:	aminocayl tRNA synthetase putative
1132	1	1.078	LpanUA.14.0040:	binding protein putative
1133	1	1.05	LpanUA.25.0620:	DNA damage repair protein
1134	1	1.01	LpanUA.12.0220:	hypothetical protein conserved
1135	1	2.09	LpanUA.13.1380:	phospholipid transporting ATPase protein
1136	1	1.069	LpanUA.21.0860:	hypothetical protein conserved
1137	1	0.99	LpanUA.24.0620:	DNA helicase
1138	1	1.071	LpanUA.04.0450:	hypothetical protein conserved
1139	1	1.03	LpanUA.06.1140:	hypothetical protein conserved
1140	1	1	LpanUA.13.0230:	hypothetical protein conserved
1141	1	0.98	LpanUA.24.1030:	hypothetical protein conserved
1142	1	1.02	LpanUA.26.1300:	hypothetical protein conserved
1143	1	0.99	LpanUA.26.1980:	hypothetical protein conserved
1144	1	0.931	LpanUA.07.1010:	hypothetical protein conserved
1145	1	1.079	LpanUA.32.3020:	hypothetical protein conserved
1146	1	1.01	LpanUA.18.1560:	kinesin
1147	1	1.039	LpanUA.29.2030:	hypothetical protein conserved
1148	1	1	LpanUA.32.1590:	hypothetical protein conserved
1149	1	1	LpanUA.23.0720:	hypothetical protein conserved
1150	1	1.059	LpanUA.32.3350:	hypothetical protein conserved
1151	1	1.059	LpanUA.09.1030:	hypothetical protein conserved
1152	1	1.01	LpanUA.24.2090:	phosphatidylinositol kinase putative
1153	1	1.039	LpanUA.24.1110:	mRNA cleavage and processing protein
1154	1	1.22	LpanUA.13.0260:	mitogen activated protein kinase
1155	1	0.99	LpanUA.20.1710:	hypothetical protein conserved
1156	1	1.039	LpanUA.30.1670:	ferric reductase putative
1157	1	1.167	LpanUA.22.1400:	RNA helicase
1158	1	0.985	LpanUA.31.3470.SCG5:	phosphoglycan beta 1 3 galactosyltransferase
1159	1	1.01	LpanUA.25.0310:	hypothetical protein conserved
1160	1	0.97	LpanUA.27.0990:	hypothetical protein conserved
1161	1	0.914	LpanUA.30.2510:	hypothetical protein conserved
1162	1	0.891	LpanUA.32.0310:	hypothetical protein conserved
1163	1	1.05	LpanUA.32.2360:	hypothetical protein conserved
1164	1	1.009	LpanUA.11.0350:	transcription factor
1165	1	1.06	LpanUA.20.5270:	hypothetical protein conserved
1166	1	0.971	LpanUA.29.1800:	MutS like protein
1167	1	1.069	LpanUA.31.3050:	phosphatidylinositol kinase putative
1168	1	1.139	LpanUA.35.3050:	mRNA cleavage and processing protein
1169	1	1.059	LpanUA.09.0430:	tyrosine phosphatase putative
1170	1	1.049	LpanUA.17.0960:	hypothetical protein conserved
1171	1	1.089	LpanUA.35.4480:	paraflagellar rod component putative
1172	1	0.971	LpanUA.29.2740:	hypothetical protein conserved
1173	1	0.96	LpanUA.32.0180:	protein kinase
1174	1	0.921	LpanUA.25.0420:	hypothetical protein conserved
1175	1	0.911	LpanUA.35.3930:	hypothetical protein conserved
1176	1	1.06	LpanUA.13.0900:	aminocayl tRNA synthetase putative
1177	1	1.079	LpanUA.31.1480:	hypothetical protein conserved
1178	1	1.07	LpanUA.13.0520:	kinesin
1179	1	1	LpanUA.20.2780:	hypothetical protein conserved
1180	1	1.059	LpanUA.02.0380:	hypothetical protein conserved
1181	1	0.93	LpanUA.13.1060:	hypothetical protein conserved
1182	1	0.97	LpanUA.35.5580:	hypothetical protein conserved
1183	1	0.97	LpanUA.33.0480:	hypothetical protein conserved
1184	1	1.019	LpanUA.03.0620:	hypothetical protein conserved
1185	1	0.921	LpanUA.28.0270:	hypothetical protein conserved
1186	1	0.961	LpanUA.03.0950:	hypothetical protein conserved
1187	1	1.03	LpanUA.08.0230:	Ubiquitinylation enzyme
1188	1	1.155	LpanUA.18.0630:	hypothetical protein conserved
1189	1	1.029	LpanUA.22.1140:	hypothetical protein conserved
1190	1	0.933	LpanUA.23.0600:	nuclease putative
1191	1	0.99	LpanUA.24.0750:	hypothetical protein conserved
1192	1	1.01	LpanUA.20.1490:	hypothetical protein conserved
1193	1	1.033	LpanUA.30.1580:	hypothetical protein conserved
1194	1	1.039	LpanUA.14.0420:	hypothetical protein conserved
1195	1	0.99	LpanUA.10.1320:	hypothetical protein conserved
1196	1	1.04	LpanUA.04.1240:	hypothetical protein conserved
1197	1	1.069	LpanUA.14.0850:	hypothetical protein conserved
1198	1	1.119	LpanUA.28.2790:	mRNA cleavage and processing protein
1199	1	1.121	LpanUA.04.0900:	hypothetical protein conserved
1200	1	1.255	LpanUA.11.0180:	hypothetical protein conserved
1201	1	1.029	LpanUA.07.0170:	protein kinase
1202	1	0.99	LpanUA.17.0380:	hypothetical protein conserved
1203	1	1.098	LpanUA.29.1140:	hypothetical protein conserved
1204	1	1.02	LpanUA.33.2870:	hypothetical protein conserved
1205	1	1.099	LpanUA.27.2170:	hypothetical protein conserved
1206	1	1.168	LpanUA.32.2370:	hypothetical protein conserved
1207	1	0.99	LpanUA.13.0510:	hypothetical protein conserved
1208	1	1.088	LpanUA.14.0340:	Inositol processing protein putative
1209	1	1.04	LpanUA.20.4870:	kinesin
1210	1	1.089	LpanUA.25.1240:	hypothetical protein conserved
1211	1	1.04	LpanUA.35.0160:	hypothetical protein conserved
1212	1	2.06	LpanUA.01.0720:	protein kinase
1213	1	1.039	LpanUA.18.0940.CYP16:	cyclosporin putative
1214	1	1.04	LpanUA.25.1530:	kinesin
1215	1	0.97	LpanUA.33.0420:	hypothetical protein conserved
1216	1	0.95	LpanUA.31.0030:	hypothetical protein conserved
1217	1	1.04	LpanUA.35.5530:	hypothetical protein conserved
1218	1	0.99	LpanUA.29.1850:	hypothetical protein conserved
1219	1	1.119	LpanUA.15.0850:	hypothetical protein conserved
1220	1	1.08	LpanUA.20.0140:	hypothetical protein conserved
1221	1	1.04	LpanUA.25.0180:	hypothetical protein conserved
1222	1	1.02	LpanUA.32.4110:	myosin protein
1223	1	0.891	LpanUA.35.4760:	hypothetical protein conserved
1224	1	0.93	LpanUA.20.3150:	hypothetical protein conserved
1225	1	1.01	LpanUA.25.0670:	hypothetical protein conserved
1226	1	0.99	LpanUA.25.0710:	hypothetical protein conserved
1227	1	0.95	LpanUA.32.1030:	hypothetical protein conserved
1228	1	0.95	LpanUA.21.1610:	hypothetical protein conserved
1229	1	1.059	LpanUA.29.0030:	transcription factor
1230	1	0.97	LpanUA.31.0840:	hypothetical protein conserved
1231	1	0.94	LpanUA.20.0570:	hypothetical protein conserved
1232	1	0.975	LpanUA.31.2350:	hypothetical protein conserved
1233	1	0.971	LpanUA.23.0700:	Ubiquitinylation enzyme
1234	1	1.05	LpanUA.25.1180:	hypothetical protein conserved
1235	1	0.99	LpanUA.10.0670:	hypothetical protein conserved
1236	1	1.009	LpanUA.19.0160:	hypothetical protein conserved
1237	1	1.069	LpanUA.33.2730:	hypothetical protein conserved
1238	1	1.03	LpanUA.20.2800:	aminophospholipid translocase
1239	1	0.99	LpanUA.25.1510:	kinesin
1240	1	0.98	LpanUA.28.1070:	hypothetical protein conserved
1241	1	0.922	LpanUA.29.2620:	hypothetical protein conserved
1242	1	1.019	LpanUA.03.0953:	hypothetical protein conserved
1243	1	1.099	LpanUA.31.1690:	hypothetical protein conserved
1244	1	1.029	LpanUA.22.0090:	methyltransferase putative
1245	1	1.01	LpanUA.32.0200:	hypothetical protein conserved
1246	1	1.029	LpanUA.12.0610:	hypothetical protein conserved
1247	1	1	LpanUA.18.1440:	hypothetical protein conserved
1248	1	1.01	LpanUA.22.1050:	hypothetical protein conserved
1249	1	1.01	LpanUA.27.0930:	hypothetical protein conserved
1250	1	1.059	LpanUA.10.0330:	transporter protein
1251	1	1.01	LpanUA.20.4930:	hypothetical protein conserved
1252	1	1.109	LpanUA.21.0390:	hypothetical protein conserved
1253	1	0.97	LpanUA.13.1260:	hypothetical protein conserved
1254	1	1.02	LpanUA.32.1200:	exportin protein
1255	1	1.01	LpanUA.33.2570:	hypothetical protein conserved
1256	1	0.991	LpanUA.19.0070:	protein kinase
1257	1	0.947	LpanUA.30.3330:	hypothetical protein conserved
1258	1	1.079	LpanUA.32.3480:	hypothetical protein conserved
1259	1	0.98	LpanUA.14.0990:	hypothetical protein conserved
1260	1	1.02	LpanUA.07.0100:	others metallo peptidases
1261	1	1.098	LpanUA.14.0100:	hypothetical protein conserved
1262	1	1.01	LpanUA.14.0360:	hypothetical protein conserved
1263	1	1.158	LpanUA.33.1960:	DNA polymerase subunit
1264	1	0.99	LpanUA.25.2470:	hypothetical protein conserved
1265	1	1.08	LpanUA.20.5210:	hypothetical protein conserved
1266	1	0.946	LpanUA.31.0870:	others metallo peptidases
1267	1	1.081	LpanUA.04.0570:	huntingtin interacting protein
1268	1	1.01	LpanUA.20.1040:	hypothetical protein conserved
1269	1	1.039	LpanUA.14.1060:	protein kinase
1270	1	1	LpanUA.29.0200:	hypothetical protein conserved
1271	1	1.039	LpanUA.30.3290:	RNA helicase
1272	1	1.081	LpanUA.04.0030:	transporter protein
1273	1	1.089	LpanUA.15.0710:	hypothetical protein conserved
1274	1	0.97	LpanUA.26.0870:	RNA binding protein
1275	1	1.099	LpanUA.26.1695:	protein kinase
1276	1	0.99	LpanUA.35.4350:	hypothetical protein conserved
1277	1	1.078	LpanUA.18.1240:	hypothetical protein conserved
1278	1	0.911	LpanUA.32.0290:	hypothetical protein conserved
1279	1	1.02	LpanUA.06.0300:	hypothetical protein conserved
1280	1	1	LpanUA.17.0500:	hypothetical protein conserved
1281	1	1.04	LpanUA.15.0680:	hypothetical protein conserved
1282	1	1.03	LpanUA.09.0460:	hypothetical protein conserved
1283	1	0.94	LpanUA.20.1438:	hypothetical protein conserved
1284	1	1.039	LpanUA.30.1130:	Ubiquitinylation enzyme
1285	1	0.95	LpanUA.35.4950:	hypothetical protein conserved
1286	1	1.089	LpanUA.15.1050:	glutamate dehydrogenase
1287	1	1.079	LpanUA.31.2400:	hypothetical protein conserved
1288	1	1.079	LpanUA.35.2960:	hypothetical protein conserved
1289	1	1.118	LpanUA.24.1150:	actin
1290	1	0.941	LpanUA.25.0690:	hypothetical protein conserved
1291	1	1.04	LpanUA.26.2020:	serine/threonine protein phosphatase
1292	1	1.005	LpanUA.31.1530:	hypothetical protein conserved
1293	1	1.09	LpanUA.20.5940:	hypothetical protein conserved
1294	1	1.01	LpanUA.32.2420:	small nuclear ribonucleoprotein putative
1295	1	0.951	LpanUA.24.0660:	hypothetical protein conserved
1296	1	0.961	LpanUA.24.0970:	hypothetical protein conserved
1297	1	1.03	LpanUA.32.2660:	hypothetical protein conserved
1298	1	0.95	LpanUA.33.3400:	hypothetical protein conserved
1299	1	1.079	LpanUA.35.2790:	cell cycle associated protein
1300	1	0.96	LpanUA.35.4200:	hypothetical protein conserved
1301	1	1.01	LpanUA.15.0060:	hypothetical protein conserved
1302	1	1.029	LpanUA.24.2250:	hypothetical protein conserved
1303	1	1.04	LpanUA.33.2350:	protein kinase
1304	1	1.07	LpanUA.06.0630:	hypothetical protein conserved
1305	1	0.96	LpanUA.15.0400:	hypothetical protein conserved
1306	1	0.99	LpanUA.19.0830:	hypothetical protein conserved
1307	1	0.99	LpanUA.28.2750:	hypothetical protein conserved
1308	1	1.069	LpanUA.35.2160:	DNA damage repair protein
1309	1	0.95	LpanUA.21.1830:	arginine N methyltransferase
1310	1	1.099	LpanUA.02.0320:	hypothetical protein conserved
1311	1	0.97	LpanUA.35.3700:	2 oxoglutarate dehydrogenase subunit putative
1312	1	1.01	LpanUA.35.1190:	nucleoplasmin like protein putative
1313	1	4.902	LpanUA.24.0710:	transmembrane protein
1314	1	1.038	LpanUA.23.1390:	hypothetical protein conserved
1315	1	0.962	LpanUA.11.0690:	hypothetical protein conserved
1316	1	1.02	LpanUA.20.1590:	hypothetical protein conserved
1317	1	0.95	LpanUA.27.0960:	2 oxoglutarate dehydrogenase subunit putative
1318	1	0.911	LpanUA.32.2700:	hypothetical protein conserved
1319	1	1.059	LpanUA.15.1420:	DNA damage repair protein
1320	1	1.07	LpanUA.20.5960:	hypothetical protein conserved
1321	1	1.02	LpanUA.30.1320:	Ubiquitinylation enzyme
1322	1	0.921	LpanUA.27.1160:	vesicle associated membrane protein putative
1323	1	1.168	LpanUA.35.2940:	hypothetical protein conserved
1324	1	1.07	LpanUA.06.0650:	lanosterol processing protein
1325	1	1.099	LpanUA.28.2240:	hypothetical protein conserved
1326	1	1.039	LpanUA.18.0020:	hypothetical protein conserved
1327	1	1.06	LpanUA.20.5560:	coatomer subunit
1328	1	1.069	LpanUA.02.0430:	RNA binding protein
1329	1	1.028	LpanUA.11.0790:	clathrin coat assembly protein
1330	1	1.04	LpanUA.15.0500:	peptidase protein
1331	1	1.099	LpanUA.21.0530:	vacuolar protein putative
1332	1	1.109	LpanUA.26.1500:	hypothetical protein conserved
1333	1	1	LpanUA.32.2840:	hypothetical protein conserved
1334	1	1.058	LpanUA.03.0952:	hypothetical protein conserved
1335	1	1.013	LpanUA.30.1850:	hypothetical protein conserved
1336	1	0.934	LpanUA.30.2240:	RNA helicase
1337	1	1.05	LpanUA.09.0830:	acyl CoA processing protein
1338	1	1	LpanUA.24.1310:	hypothetical protein conserved
1339	1	1.088	LpanUA.29.1070:	hypothetical protein conserved
1340	1	1.02	LpanUA.20.1340:	hypothetical protein conserved
1341	1	0.98	LpanUA.20.1434:	hypothetical protein conserved
1342	1	1.053	LpanUA.30.1210:	hypothetical protein conserved
1343	1	1.059	LpanUA.32.4190:	hypothetical protein conserved
1344	1	1.02	LpanUA.35.5210:	hypothetical protein conserved
1345	1	1.029	LpanUA.23.0950:	hypothetical protein conserved
1346	1	1.059	LpanUA.28.1900:	proteasome protein
1347	1	1.04	LpanUA.31.0480:	hypothetical protein conserved
1348	1	0.99	LpanUA.32.0210:	hypothetical protein conserved
1349	1	1.08	LpanUA.20.5730:	zinc finger domain protein putative
1350	1	1	LpanUA.21.0920:	hypothetical protein conserved
1351	1	0.912	LpanUA.29.2760:	hypothetical protein conserved
1352	1	1.059	LpanUA.32.2970:	hypothetical protein conserved
1353	1	1.049	LpanUA.03.0290:	hypothetical protein conserved
1354	1	1.099	LpanUA.09.0550:	leucine rich repeat protein putative
1355	1	1.058	LpanUA.03.0750:	hypothetical protein conserved
1356	1	1.01	LpanUA.09.0250:	minchromosome maintenance complex subunit putative
1357	1	0.946	LpanUA.31.3350:	hypothetical protein conserved
1358	1	0.97	LpanUA.06.0220:	hypothetical protein conserved
1359	1	1	LpanUA.33.3310:	hypothetical protein conserved
1360	1	1	LpanUA.35.4460:	hypothetical protein conserved
1361	1	1.04	LpanUA.02.0370:	hypothetical protein conserved
1362	1	2.02	LpanUA.20.0940:	protein kinase
1363	1	0.981	LpanUA.11.0080:	tubulin processing protein
1364	1	0.972	LpanUA.19.0040:	hypothetical protein conserved
1365	1	1.099	LpanUA.01.0770:	calcium/potassium channel putative
1366	1	0.967	LpanUA.30.2080:	protein kinase
1367	1	0.99	LpanUA.33.3280:	hypothetical protein conserved
1368	1	0.842	LpanUA.35.5350:	hypothetical protein conserved
1369	1	0.98	LpanUA.33.3490:	hypothetical protein conserved
1370	1	0.99	LpanUA.35.1920:	hypothetical protein conserved
1371	1	0.901	LpanUA.35.6350:	hypothetical protein conserved
1372	1	1	LpanUA.24.1050:	hypothetical protein conserved
1373	1	0.941	LpanUA.27.0710:	hypothetical protein conserved
1374	1	1.094	LpanUA.11.0590:	hypothetical protein conserved
1375	1	1.029	LpanUA.24.0900:	DNA polymerase subunit
1376	1	1.126	LpanUA.03.0030:	hypothetical protein conserved
1377	1	1.03	LpanUA.19.0690:	hypothetical protein conserved
1378	1	0.99	LpanUA.12.0470:	hypothetical protein conserved
1379	1	1.09	LpanUA.20.5740:	hypothetical protein conserved
1380	1	0.98	LpanUA.20.5750:	hypothetical protein conserved
1381	1	1.079	LpanUA.30.3430:	CAS/CSE/importin domain protein putative
1382	1	1.068	LpanUA.18.0060:	hypothetical protein conserved
1383	1	0.922	LpanUA.24.0340:	ethanolamine processing protein
1384	1	0.901	LpanUA.35.4640:	RNA helicase
1385	1	0.99	LpanUA.26.0050:	glycine dehydrogenase putative
1386	1	0.993	LpanUA.30.1820:	hypothetical protein conserved
1387	1	1.03	LpanUA.09.1230:	hypothetical protein conserved
1388	1	0.95	LpanUA.20.0420:	hypothetical protein conserved
1389	1	1.079	LpanUA.32.2460:	tRNA processing protein
1390	1	1.129	LpanUA.35.3920:	mitogen activated protein kinase
1391	1	1.163	LpanUA.12.0530:	hypothetical protein conserved
1392	1	1.029	LpanUA.12.1010:	hypothetical protein conserved
1393	1	0.95	LpanUA.25.1610:	DNA helicase
1394	1	0.97	LpanUA.26.0550:	hypothetical protein conserved
1395	1	0.941	LpanUA.29.2450:	hypothetical protein conserved
1396	1	1	LpanUA.28.1260:	hypothetical protein conserved
1397	1	1.04	LpanUA.06.0960:	hypothetical protein conserved
1398	1	1.069	LpanUA.21.0260:	major vault protein like protein
1399	1	0.99	LpanUA.25.0380:	hypothetical protein conserved
1400	1	0.99	LpanUA.28.0920:	minchromosome maintenance complex subunit putative
1401	1	1.079	LpanUA.32.3400:	hypothetical protein conserved
1402	1	1.03	LpanUA.25.2340:	hypothetical protein conserved
1403	1	0.98	LpanUA.28.1010:	oxidoreductase putative
1404	1	0.928	LpanUA.30.3120:	aminocayl tRNA synthetase putative
1405	1	1	LpanUA.28.2020:	kinesin
1406	1	0.943	LpanUA.23.1780:	hypothetical protein conserved
1407	1	1.078	LpanUA.29.1130:	KU70 protein putative
1408	1	0.99	LpanUA.31.1290:	hypothetical protein conserved
1409	1	1.129	LpanUA.35.5500.2.A:	hypothetical protein conserved
1410	1	1.069	LpanUA.14.0280:	hypothetical protein conserved
1411	1	1.029	LpanUA.29.0320:	hypothetical protein conserved
1412	1	0.98	LpanUA.19.1260:	hypothetical protein conserved
1413	1	1.108	LpanUA.22.1440:	aminocayl tRNA synthetase putative
1414	1	1.069	LpanUA.31.2090:	mannosyltransferase putative
1415	1	1	LpanUA.35.2320:	hypothetical protein conserved
1416	1	1.117	LpanUA.18.1390:	hypothetical protein conserved
1417	1	1	LpanUA.32.2310:	hypothetical protein conserved
1418	1	1.01	LpanUA.33.2420:	kinesin
1419	1	1.059	LpanUA.01.0010:	hypothetical protein conserved
1420	1	1.049	LpanUA.07.0050:	clathrin coat assembly protein
1421	1	1.03	LpanUA.01.0610:	hypothetical protein conserved
1422	1	1.09	LpanUA.06.0450:	hypothetical protein conserved
1423	1	1.04	LpanUA.09.0350:	DNA damage repair protein
1424	1	4.29	LpanUA.20.0486:	protein A14 putative
1425	1	1	LpanUA.27.2100:	protein kinase
1426	1	1	LpanUA.31.1730:	hypothetical protein conserved
1427	1	1.038	LpanUA.19.0270:	DNA helicase
1428	1	1.05	LpanUA.25.2000:	hypothetical protein conserved
1429	1	0.911	LpanUA.26.1180:	hypothetical protein conserved
1430	1	0.971	LpanUA.29.0230:	transporter protein
1431	1	1.089	LpanUA.32.2760:	hypothetical protein conserved
1432	1	1.04	LpanUA.35.4030:	hypothetical protein conserved
1433	1	0.99	LpanUA.03.0951:	hypothetical protein conserved
1434	1	0.961	LpanUA.17.1400:	hypothetical protein conserved
1435	1	1.029	LpanUA.24.0330:	hypothetical protein conserved
1436	1	0.902	LpanUA.29.2630:	DNA helicase
1437	1	1.099	LpanUA.35.3220:	RNA helicase
1438	1	0.98	LpanUA.19.0580:	hypothetical protein conserved
1439	1	1.108	LpanUA.24.1470:	transmembrane protein
1440	1	1.121	LpanUA.19.1540:	hypothetical protein conserved
1441	1	1.01	LpanUA.27.0470:	peptidase protein
1442	1	0.98	LpanUA.28.2520:	hypothetical protein conserved
1443	1	0.98	LpanUA.32.3010:	hypothetical protein conserved
1444	1	4.93	LpanUA.33.3411:	hypothetical protein conserved
1445	1	1.02	LpanUA.35.3420:	DNA topoisomerase subunit
1446	1	1	LpanUA.19.0770:	hypothetical protein conserved
1447	1	1.079	LpanUA.25.1390:	hypothetical protein conserved
1448	1	0.99	LpanUA.31.0070:	DNA helicase
1449	1	1.139	LpanUA.33.2090:	protein kinase
1450	1	0.96	LpanUA.33.3300:	hypothetical protein conserved
1451	1	1	LpanUA.35.2590:	hypothetical protein conserved
1452	1	1.01	LpanUA.02.0480:	glycerate kinase putative
1453	1	0.92	LpanUA.20.3100:	peroxisome protein putative
1454	1	0.975	LpanUA.31.0590:	calpain family
1455	1	0.931	LpanUA.33.3540:	ABC transporter
1456	1	1.129	LpanUA.10.0050:	hypothetical protein conserved
1457	1	1.02	LpanUA.15.0880:	hypothetical protein conserved
1458	1	1.02	LpanUA.20.4760:	hypothetical protein conserved
1459	1	1.088	LpanUA.24.1130:	hypothetical protein conserved
1460	1	1.079	LpanUA.28.2400:	hypothetical protein conserved
1461	1	1.078	LpanUA.03.0310:	hypothetical protein conserved
1462	1	1.09	LpanUA.06.0730.1:	hypothetical protein conserved
1463	1	0.95	LpanUA.20.4420:	hypothetical protein conserved
1464	1	1.02	LpanUA.22.1070:	hypothetical protein conserved
1465	1	1.079	LpanUA.21.1080:	hypothetical protein conserved
1466	1	1.026	LpanUA.30.1340:	hypothetical protein conserved
1467	1	1.07	LpanUA.08.0910:	suppressive immunomodulating factor putative
1468	1	1.06	LpanUA.13.0560:	hypothetical protein conserved
1469	1	0.96	LpanUA.13.1280:	hypothetical protein conserved
1470	1	1	LpanUA.24.0940:	hypothetical protein conserved
1471	1	1.03	LpanUA.28.3040:	hypothetical protein conserved
1472	1	0.921	LpanUA.30.2490:	ATP processing protein
1473	1	1.035	LpanUA.31.0800:	hypothetical protein conserved
1474	1	0.921	LpanUA.35.0990:	RNA helicase
1475	1	1.039	LpanUA.14.1390:	hypothetical protein conserved
1476	1	1.019	LpanUA.18.0920:	periodic tryptophan protein 2 like protein
1477	1	1.01	LpanUA.19.1345:	hypothetical protein conserved
1478	1	1.03	LpanUA.25.1060:	hypothetical protein conserved
1479	1	1.05	LpanUA.32.3680:	hypothetical protein conserved
1480	1	1.01	LpanUA.19.0960:	extracellular receptor putative
1481	1	0.99	LpanUA.35.2000:	hypothetical protein conserved
1482	1	1.03	LpanUA.27.1090:	hypothetical protein conserved
1483	1	1.069	LpanUA.33.0400:	DNA damage repair protein
1484	1	1.069	LpanUA.10.0830:	hypothetical protein conserved
1485	1	0.97	LpanUA.26.0850:	hypothetical protein conserved
1486	1	1.059	LpanUA.14.0870:	protein phosphatase putative
1487	1	1	LpanUA.26.0910:	heat shock protein HSP70
1488	1	0.99	LpanUA.32.1760:	DNA helicase
1489	1	1.208	LpanUA.35.2890:	transporter protein
1490	1	1.03	LpanUA.20.5080:	RNA binding protein
1491	1	1.088	LpanUA.24.1950:	cell cycle associated protein
1492	1	1.049	LpanUA.17.0520:	hypothetical protein conserved
1493	1	0.941	LpanUA.27.1260:	hypothetical protein conserved
1494	1	1.05	LpanUA.31.1220:	hypothetical protein conserved
1495	1	1.081	LpanUA.19.1400:	hypothetical protein conserved
1496	1	1.081	LpanUA.19.1680:	hypothetical protein conserved
1497	1	0.97	LpanUA.28.1920:	hypothetical protein conserved
1498	1	1.046	LpanUA.30.0970:	hypothetical protein conserved
1499	1	1.099	LpanUA.33.2410:	hypothetical protein conserved
1500	1	1.01	LpanUA.33.2880:	enoyl CoA hydratase/isomerase protein
1501	1	0.96	LpanUA.32.1040:	hypothetical protein conserved
1502	1	0.881	LpanUA.33.1210:	hypothetical protein conserved
1503	1	1.04	LpanUA.21.0520:	hypothetical protein conserved
1504	1	0.96	LpanUA.21.1790:	hypothetical protein conserved
1505	1	1.901	LpanUA.02.0110:	hypothetical protein conserved
1506	1	0.97	LpanUA.21.3050:	hypothetical protein conserved
1507	1	1.125	LpanUA.30.1040:	hypothetical protein conserved
1508	1	1.03	LpanUA.35.1680:	hypothetical protein conserved
1509	1	1.02	LpanUA.35.4910:	hypothetical protein conserved
1510	1	1	LpanUA.08.0490:	hypothetical protein conserved
1511	1	0.95	LpanUA.28.0400:	hypothetical protein conserved
1512	1	1.01	LpanUA.28.0460:	ribonuclease protein
1513	1	0.97	LpanUA.35.5040:	hypothetical protein conserved
1514	1	3.05	LpanUA.04.1120:	proton motive ATPase putative
1515	1	1.059	LpanUA.15.0670:	hypothetical protein conserved
1516	1	1.097	LpanUA.17.0810:	kinesin OSM3 putative
1517	1	2.04	LpanUA.27.2740:	hypothetical protein conserved
1518	1	1	LpanUA.10.0290:	hypothetical protein conserved
1519	1	1.069	LpanUA.27.2160:	cell cycle associated protein
1520	1	1.01	LpanUA.33.0220:	hypothetical protein conserved
1521	1	0.981	LpanUA.23.1810:	neutral sphingomyelinase activation associated factor like protein
1522	1	1.117	LpanUA.18.1170:	vacuolar protein putative
1523	1	0.99	LpanUA.20.0850:	hypothetical protein conserved
1524	1	0.975	LpanUA.31.0810:	hypothetical protein conserved
1525	1	0.98	LpanUA.32.1820:	hypothetical protein conserved
1526	1	0.99	LpanUA.17.1290:	hypothetical protein conserved
1527	1	0.97	LpanUA.27.0780:	hypothetical protein conserved
1528	1	1	LpanUA.32.2250:	hypothetical protein conserved
1529	1	1.95	LpanUA.35.1280:	nuclease putative
1530	1	0.96	LpanUA.26.2320:	hypothetical protein conserved
1531	1	1.079	LpanUA.27.2000:	hypothetical protein conserved
1532	1	0.99	LpanUA.28.0340:	rrp44p homologue putative
1533	1	1.01	LpanUA.27.1110:	hypothetical protein conserved
1534	1	0.99	LpanUA.32.1390:	hypothetical protein conserved
1535	1	0.98	LpanUA.26.0370:	hypothetical protein conserved
1536	1	1.066	LpanUA.30.0680:	protein kinase
1537	1	1.054	LpanUA.31.2420:	hypothetical protein conserved
1538	1	0.98	LpanUA.33.1040:	hypothetical protein conserved
1539	1	1.02	LpanUA.09.0240:	ubiquitin hydrolase putative
1540	1	1.02	LpanUA.32.4100:	hypothetical protein conserved
1541	1	1.079	LpanUA.02.0240:	phosphoglycan beta 1 3 galactosyltransferase
1542	1	0.99	LpanUA.12.0200:	hypothetical protein conserved
1543	1	0.962	LpanUA.23.0870:	hypothetical protein conserved
1544	1	0.953	LpanUA.11.0800:	pyruvate processing protein
1545	1	1	LpanUA.21.1190:	hypothetical protein conserved
1546	1	1.078	LpanUA.24.1440:	hypothetical protein conserved
1547	1	0.931	LpanUA.32.1730:	hypothetical protein conserved
1548	1	0.99	LpanUA.27.1570:	hypothetical protein conserved
1549	1	1.084	LpanUA.31.2390:	hypothetical protein conserved
1550	1	1.025	LpanUA.31.3040:	hypothetical protein conserved
1551	1	1.039	LpanUA.22.0790:	hypothetical protein conserved
1552	1	0.97	LpanUA.32.2750:	hypothetical protein conserved
1553	1	0.941	LpanUA.35.1640:	hypothetical protein conserved
1554	1	1.099	LpanUA.10.0650:	hypothetical protein conserved
1555	1	1	LpanUA.21.1050:	hypothetical protein conserved
1556	1	1	LpanUA.33.1260:	chloride channel protein putative
1557	1	1.12	LpanUA.06.0370:	hypothetical protein conserved
1558	1	0.95	LpanUA.28.0050:	hypothetical protein conserved
1559	1	1.05	LpanUA.35.2770:	hypothetical protein conserved
1560	1	0.96	LpanUA.25.0930:	hypothetical protein conserved
1561	1	1.02	LpanUA.29.0130:	proteasome protein
1562	1	1.029	LpanUA.17.0510:	hypothetical protein conserved
1563	1	1.01	LpanUA.20.2600:	protein kinase
1564	1	0.921	LpanUA.30.2670:	hypothetical protein conserved
1565	1	1.02	LpanUA.27.1770:	hypothetical protein conserved
1566	1	1.059	LpanUA.28.2430:	cell cycle associated protein
1567	1	0.99	LpanUA.31.2930:	hypothetical protein conserved
1568	1	1.13	LpanUA.06.0320:	peptidase protein
1569	1	0.96	LpanUA.20.2220:	hypothetical protein conserved
1570	1	0.97	LpanUA.27.1030:	hypothetical protein conserved
1571	1	1.218	LpanUA.33.1890:	hypothetical protein conserved
1572	1	0.95	LpanUA.33.3480:	prime cop protein putative
1573	1	0.97	LpanUA.35.7220:	hypothetical protein conserved
1574	1	0.98	LpanUA.20.3690:	Ubiquitinylation enzyme
1575	1	0.941	LpanUA.22.0490:	hypothetical protein conserved
1576	1	1.01	LpanUA.26.1390:	GTP binding protein putative
1577	1	1.069	LpanUA.02.0640:	hypothetical protein conserved
1578	1	0.98	LpanUA.28.1110:	hypothetical protein conserved
1579	1	1.248	LpanUA.33.1870:	hypothetical protein conserved
1580	1	1.05	LpanUA.35.2720:	nucleoporin interacting component
1581	1	1.038	LpanUA.12.0660:	serine/threonine protein phosphatase
1582	1	1.125	LpanUA.30.0600:	hypothetical protein conserved
1583	1	0.981	LpanUA.03.0120:	hypothetical protein conserved
1584	1	1.173	LpanUA.31.1460:	hypothetical protein conserved
1585	1	1.089	LpanUA.33.2000:	hypothetical protein conserved
1586	1	1.069	LpanUA.26.1970:	hypothetical protein conserved
1587	1	1.04	LpanUA.28.1410:	RNA helicase
1588	1	1.112	LpanUA.30.1270:	hypothetical protein conserved
1589	1	1	LpanUA.32.1010:	vacuolar protein putative
1590	1	1.059	LpanUA.35.1980:	nuclease putative
1591	1	1.019	LpanUA.18.0570:	aconitase putative
1592	1	0.971	LpanUA.18.0750:	hypothetical protein conserved
1593	1	0.96	LpanUA.26.0490:	hypothetical protein conserved
1594	1	0.955	LpanUA.31.1230:	hypothetical protein conserved
1595	1	1.061	LpanUA.19.1190:	hypothetical protein conserved
1596	1	0.96	LpanUA.20.1840:	aminocayl tRNA synthetase putative
1597	1	1.059	LpanUA.07.0770:	DNA topoisomerase subunit
1598	1	1.069	LpanUA.14.0910:	hypothetical protein conserved
1599	1	1.01	LpanUA.14.1630:	hypothetical protein conserved
1600	1	1.167	LpanUA.24.1520:	hypothetical protein conserved
1601	1	1.04	LpanUA.28.2390:	hypothetical protein conserved
1602	1	0.99	LpanUA.35.2010:	ras family protein protein
1603	1	1.068	LpanUA.18.0990:	hypothetical protein conserved
1604	1	0.98	LpanUA.32.0410:	hypothetical protein conserved
1605	1	0.922	LpanUA.22.0500:	kinesin
1606	1	1.176	LpanUA.24.1540:	translation factor
1607	1	1.109	LpanUA.02.0150:	hypothetical protein conserved
1608	1	1.04	LpanUA.02.0260:	phosphoglycan beta 1 3 galactosyltransferase
1609	1	1.123	LpanUA.11.0360:	hypothetical protein conserved
1610	1	0.901	LpanUA.32.0440:	hypothetical protein conserved
1611	1	0.96	LpanUA.27.0740:	hypothetical protein conserved
1612	1	0.926	LpanUA.31.0580:	calpain family
1613	1	0.941	LpanUA.35.4590:	hypothetical protein conserved
1614	1	1.088	LpanUA.07.0410:	hypothetical protein conserved
1615	1	0.942	LpanUA.12.0820:	N ethylmaleimide reductase like protein
1616	1	1.01	LpanUA.13.1040:	nuclease putative
1617	1	0.97	LpanUA.33.0500:	hypothetical protein conserved
1618	1	0.95	LpanUA.35.0970:	hypothetical protein conserved
1619	1	1.02	LpanUA.20.2430:	others metallo peptidases
1620	1	1.04	LpanUA.25.0960:	hypothetical protein conserved
1621	1	0.99	LpanUA.25.1640:	translation factor
1622	1	1.05	LpanUA.01.0240:	hypothetical protein conserved
1623	1	1	LpanUA.20.5650:	hypothetical protein conserved
1624	1	1.061	LpanUA.04.0510:	hypothetical protein conserved
1625	1	1	LpanUA.32.3300:	leucine rich repeat protein putative
1626	1	1.01	LpanUA.09.0300:	protein kinase
1627	1	1.01	LpanUA.26.2130:	hypothetical protein conserved
1628	1	1.04	LpanUA.32.3670:	chloride channel protein putative
1629	1	0.99	LpanUA.35.2280:	serine/threonine protein phosphatase
1630	1	1.02	LpanUA.35.3470:	hypothetical protein conserved
1631	1	0.97	LpanUA.06.1010:	kinesin
1632	1	1	LpanUA.12.0890:	hypothetical protein conserved
1633	1	1.057	LpanUA.19.0170:	hypothetical protein conserved
1634	1	0.98	LpanUA.32.0370:	hypothetical protein conserved
1635	1	0.871	LpanUA.33.0820:	cell cycle associated protein
1636	1	1.02	LpanUA.33.1120:	hypothetical protein conserved
1637	1	0.98	LpanUA.07.1020:	hypothetical protein conserved
1638	1	1.053	LpanUA.30.3240:	hypothetical protein conserved
1639	1	0.931	LpanUA.31.0400:	kinesin
1640	1	1.059	LpanUA.15.0960:	protein phosphatase putative
1641	1	1.061	LpanUA.19.1120:	vps53 like domain protein
1642	1	0.98	LpanUA.20.6100:	hypothetical protein conserved
1643	1	1.069	LpanUA.28.2580:	DNA replication factor
1644	1	0.98	LpanUA.29.0490:	hypothetical protein conserved
1645	1	1.01	LpanUA.29.2000:	UDP processing enzyme
1646	1	1.03	LpanUA.32.3000:	hypothetical protein conserved
1647	1	1.029	LpanUA.18.1770:	hypothetical protein conserved
1648	1	1.1	LpanUA.20.3160:	hypothetical protein conserved
1649	1	0.99	LpanUA.25.0250:	hypothetical protein conserved
1650	1	0.954	LpanUA.30.2690:	hypothetical protein conserved
1651	1	0.99	LpanUA.26.0330:	others metallo peptidases
1652	1	0.96	LpanUA.30.1490:	hypothetical protein conserved
1653	1	1.02	LpanUA.35.2020:	hypothetical protein conserved
1654	1	1.01	LpanUA.12.0860:	hypothetical protein conserved
1655	1	1.03	LpanUA.19.0560:	hypothetical protein conserved
1656	1	1.03	LpanUA.25.0920:	hypothetical protein conserved
1657	1	1.04	LpanUA.32.2320:	hypothetical protein conserved
1658	1	1.03	LpanUA.33.2980:	minchromosome maintenance complex subunit putative
1659	1	1	LpanUA.33.3040:	hypothetical protein conserved
1660	1	1	LpanUA.35.2060:	hypothetical protein conserved
1661	1	1	LpanUA.30.1807:	hypothetical protein conserved
1662	1	1.099	LpanUA.33.0620:	hypothetical protein conserved
1663	1	2.132	LpanUA.04.0470:	hypothetical protein conserved
1664	1	0.96	LpanUA.32.0540:	hypothetical protein conserved
1665	1	1.01	LpanUA.35.3020:	hypothetical protein conserved
1666	1	0.961	LpanUA.18.1490:	hypothetical protein conserved
1667	1	0.951	LpanUA.29.2520:	hypothetical protein conserved
1668	1	1.013	LpanUA.30.3460:	hypothetical protein conserved
1669	1	0.96	LpanUA.35.4630:	others tubulin
1670	1	1.071	LpanUA.19.1780:	hypothetical protein conserved
1671	1	1.089	LpanUA.25.2570:	protein kinase
1672	1	1.069	LpanUA.26.1880:	hypothetical protein conserved
1673	1	1	LpanUA.35.4180:	hypothetical protein conserved
1674	1	1.048	LpanUA.12.1000:	hypothetical protein conserved
1675	1	0.99	LpanUA.20.0470:	importin subunit putative
1676	1	1.04	LpanUA.20.2110:	hypothetical protein conserved
1677	1	1.03	LpanUA.27.2320:	hypothetical protein conserved
1678	1	0.98	LpanUA.28.2800:	leucine rich repeat protein putative
1679	1	3.129	LpanUA.32.3930:	hypothetical protein conserved
1680	1	1	LpanUA.08.0080:	RNA helicase
1681	1	1.02	LpanUA.26.1760:	hypothetical protein conserved
1682	1	0.99	LpanUA.27.0910:	hypothetical protein conserved
1683	1	1.068	LpanUA.18.0960:	dolichyl alpha mannosyltransferase putative
1684	1	1.039	LpanUA.22.0820:	hypothetical protein conserved
1685	1	1.02	LpanUA.28.2190:	protein kinase
1686	1	1.01	LpanUA.29.2220:	others metallo peptidases
1687	1	1.079	LpanUA.02.0160:	phosphoglycan beta 1 3 galactosyltransferase
1688	1	1.1	LpanUA.13.0650:	hypothetical protein conserved
1689	1	1.01	LpanUA.14.1340:	ras family protein protein
1690	1	1.02	LpanUA.33.2430:	hypothetical protein conserved
1691	1	0.99	LpanUA.17.0170:	hypothetical protein conserved
1692	1	1.059	LpanUA.26.1290:	hypothetical protein conserved
1693	1	0.98	LpanUA.28.1950:	DNA topoisomerase subunit
1694	1	1	LpanUA.17.1500:	hypothetical protein conserved
1695	1	1.111	LpanUA.19.1800:	choline/Carnitine o acyltransferase like protein
1696	1	0.96	LpanUA.35.1550:	hypothetical protein conserved
1697	1	0.97	LpanUA.02.0270:	hypothetical protein conserved
1698	1	0.951	LpanUA.03.0130:	hypothetical protein conserved
1699	1	1.089	LpanUA.27.2030:	nuclease putative
1700	1	1.01	LpanUA.17.1310:	hypothetical protein conserved
1701	1	1.069	LpanUA.25.2490:	hypothetical protein conserved
1702	1	1.11	LpanUA.13.0550:	ubiquitin protein putative
1703	1	1.03	LpanUA.20.4370:	hypothetical protein conserved
1704	1	1.099	LpanUA.28.2830:	coatomer subunit
1705	1	0.95	LpanUA.08.0280:	hypothetical protein conserved
1706	1	1.05	LpanUA.08.0890:	hypothetical protein conserved
1707	1	1.059	LpanUA.25.0334:	hypothetical protein conserved
1708	1	1.099	LpanUA.28.2730:	DNA damage repair protein
1709	1	0.955	LpanUA.31.0340:	hypothetical protein conserved
1710	1	1.03	LpanUA.33.1760:	hypothetical protein conserved
1711	1	0.94	LpanUA.20.0530:	hypothetical protein conserved
1712	1	0.941	LpanUA.24.2040:	hypothetical protein conserved
1713	1	1.05	LpanUA.25.2590:	hypothetical protein conserved
1714	1	1.039	LpanUA.29.0720:	hypothetical protein conserved
1715	1	0.993	LpanUA.30.1740:	hypothetical protein conserved
1716	1	1.02	LpanUA.24.0600:	hypothetical protein conserved
1717	1	1.059	LpanUA.25.2530:	protein kinase
1718	1	1.02	LpanUA.33.1400:	hypothetical protein conserved
1719	1	1.089	LpanUA.02.0500:	hypothetical protein conserved
1720	1	0.99	LpanUA.09.0340:	hypothetical protein conserved
1721	1	1.02	LpanUA.20.1540:	RNA helicase
1722	1	1.072	LpanUA.30.3740:	hypothetical protein conserved
1723	1	1.02	LpanUA.14.1130:	hypothetical protein conserved
1724	1	1.01	LpanUA.27.1590:	hypothetical protein conserved
1725	1	0.921	LpanUA.35.0880:	hypothetical protein conserved
1726	1	1.01	LpanUA.22.0950:	hypothetical protein conserved
1727	1	0.975	LpanUA.31.0650:	hypothetical protein conserved
1728	1	1.079	LpanUA.35.3120:	hypothetical protein conserved
1729	1	1.069	LpanUA.15.0870:	hypothetical protein conserved
1730	1	1.04	LpanUA.06.0550:	hypothetical protein conserved
1731	1	1	LpanUA.13.0720:	hypothetical protein conserved
1732	1	0.99	LpanUA.35.5590:	hypothetical protein conserved
1733	1	1.019	LpanUA.18.0810:	hypothetical protein conserved
1734	1	0.97	LpanUA.28.1180:	hypothetical protein conserved
1735	1	1	LpanUA.28.1710:	hypothetical protein conserved
1736	1	0.993	LpanUA.30.2100:	hypothetical protein conserved
1737	1	1.069	LpanUA.35.2630:	peptidase putative
1738	1	1.06	LpanUA.06.0260:	hypothetical protein conserved
1739	1	0.941	LpanUA.33.3070:	GTP binding protein putative
1740	1	1.079	LpanUA.35.5510:	clathrin coat assembly protein
1741	1	0.99	LpanUA.18.1450:	pumilio protein putative
1742	1	1	LpanUA.21.1060:	hypothetical protein conserved
1743	1	0.96	LpanUA.28.1790:	hypothetical protein conserved
1744	1	0.947	LpanUA.30.2980:	hypothetical protein conserved
1745	1	1.069	LpanUA.33.2300:	hypothetical protein conserved
1746	1	1.089	LpanUA.35.0180:	hypothetical protein conserved
1747	1	0.97	LpanUA.35.1690:	hypothetical protein conserved
1748	1	1.079	LpanUA.01.0660:	hypothetical protein conserved
1749	1	0.95	LpanUA.33.0710:	protein phosphatase putative
1750	1	1.02	LpanUA.14.1680:	Inositol processing protein putative
1751	1	1.089	LpanUA.28.1830:	hypothetical protein conserved
1752	1	0.941	LpanUA.14.0900:	immunodominant antigen putative tc40 antigen like
1753	1	1	LpanUA.23.1660:	hypothetical protein conserved
1754	1	1	LpanUA.25.0800:	hypothetical protein conserved
1755	1	0.921	LpanUA.26.0390:	hypothetical protein conserved
1756	1	0.97	LpanUA.26.2280:	hypothetical protein conserved
1757	1	1.01	LpanUA.20.1720:	hypothetical protein conserved
1758	1	3.594	LpanUA.35.0270:	translation factor
1759	1	1.02	LpanUA.35.5270:	hypothetical protein conserved
1760	1	0.891	LpanUA.35.6760:	transporter protein
1761	1	1.115	LpanUA.12.0700:	hypothetical protein conserved
1762	1	1.048	LpanUA.23.1770:	hypothetical protein conserved
1763	1	1.03	LpanUA.25.1170:	modification methylase like protein
1764	1	0.96	LpanUA.26.0750:	hypothetical protein conserved
1765	1	2.25	LpanUA.08.2140:	protein kinase
1766	1	1.127	LpanUA.24.1530:	hypothetical protein conserved
1767	1	1.01	LpanUA.25.0220:	hypothetical protein conserved
1768	1	1.039	LpanUA.30.1640:	hypothetical protein conserved
1769	1	1.01	LpanUA.07.0310:	hypothetical protein conserved
1770	1	1	LpanUA.27.1910:	hypothetical protein conserved
1771	1	1.01	LpanUA.33.2960:	hypothetical protein conserved
1772	1	1.13	LpanUA.08.0790:	hypothetical protein conserved
1773	1	0.951	LpanUA.14.0430:	hypothetical protein conserved
1774	1	1.01	LpanUA.18.1540:	hypothetical protein conserved
1775	1	1.02	LpanUA.19.0570:	kinesin
1776	1	1.05	LpanUA.21.1470:	hypothetical protein conserved
1777	1	1.05	LpanUA.26.0950:	hypothetical protein conserved
1778	1	1.051	LpanUA.04.0800:	tyrosine phosphatase putative
1779	1	1.01	LpanUA.13.1130:	hypothetical protein conserved
1780	1	0.99	LpanUA.18.1210:	methyltransferase putative
1781	1	1.01	LpanUA.24.1780:	cell cycle associated protein
1782	1	1.081	LpanUA.04.0360:	mitochondrial protein
1783	1	1.02	LpanUA.07.0340:	hypothetical protein conserved
1784	1	0.96	LpanUA.31.0700:	hypothetical protein conserved
1785	1	0.941	LpanUA.35.4100:	hypothetical protein conserved
1786	1	1.069	LpanUA.02.0530:	hypothetical protein conserved
1787	1	1.039	LpanUA.03.0430:	hypothetical protein conserved
1788	1	1.029	LpanUA.07.0160:	protein kinase
1789	1	1.069	LpanUA.21.1260:	hypothetical protein conserved
1790	1	1	LpanUA.24.1140:	hypothetical protein conserved
1791	1	2.851	LpanUA.33.2695:	hypothetical protein conserved
1792	1	0.921	LpanUA.25.0520:	hypothetical protein conserved
1793	1	1.069	LpanUA.28.2350:	hypothetical protein conserved
1794	1	1.069	LpanUA.28.2420:	2,3 bisphosphoglycerate independent phosphoglycerate mutase
1795	1	1.01	LpanUA.20.3600:	clathrin coat assembly protein
1796	1	0.95	LpanUA.26.2590:	hypothetical protein conserved
1797	1	0.96	LpanUA.35.4450:	hypothetical protein conserved
1798	1	1.039	LpanUA.17.1140:	hypothetical protein conserved
1799	1	0.97	LpanUA.20.0500:	GTP binding protein putative
1800	1	0.98	LpanUA.29.0140:	hypothetical protein conserved
1801	1	1.039	LpanUA.29.0580:	hypothetical protein conserved
1802	1	1.015	LpanUA.31.2670:	hypothetical protein conserved
1803	1	0.99	LpanUA.01.0290:	hypothetical protein conserved
1804	1	1.029	LpanUA.03.0080:	hypothetical protein conserved
1805	1	1	LpanUA.25.0170:	mRNA cleavage and processing protein
1806	1	1.078	LpanUA.07.0350:	hypothetical protein conserved
1807	1	1.087	LpanUA.12.0510:	hypothetical protein conserved
1808	1	1	LpanUA.32.2590:	hypothetical protein conserved
1809	1	1.049	LpanUA.07.0390:	hypothetical protein conserved
1810	1	0.954	LpanUA.30.2600:	hypothetical protein conserved
1811	1	0.965	LpanUA.31.3550:	hypothetical protein conserved
1812	1	0.99	LpanUA.32.1120:	protein kinase
1813	1	0.901	LpanUA.35.5830:	others metallo peptidases
1814	1	2.544	LpanUA.10.1190:	hypothetical protein conserved
1815	1	1.01	LpanUA.17.0780:	hypothetical protein conserved
1816	1	0.92	LpanUA.20.0190:	hypothetical protein conserved
1817	1	1.04	LpanUA.01.0430:	hypothetical protein conserved
1818	1	1.059	LpanUA.09.0220:	hypothetical protein conserved
1819	1	6.416	LpanUA.28.3180:	hypothetical protein conserved
1820	1	0.97	LpanUA.15.1260.MCGT1:	magnesium transporter
1821	1	1.059	LpanUA.32.3340:	hypothetical protein conserved
1822	1	0.941	LpanUA.35.6310:	l6202.3 like protein
1823	1	1.107	LpanUA.18.1090:	hypothetical protein conserved
1824	1	1.04	LpanUA.20.5780:	cell cycle associated protein
1825	1	0.875	LpanUA.30.2050:	hypothetical protein conserved
1826	1	0.95	LpanUA.35.4530:	hypothetical protein conserved
1827	1	0.99	LpanUA.24.1970:	hypothetical protein conserved
1828	1	0.99	LpanUA.33.0010:	hypothetical protein conserved
1829	1	1	LpanUA.07.0600:	hypothetical protein conserved
1830	1	1.05	LpanUA.26.2520:	hypothetical protein conserved
1831	1	1.02	LpanUA.07.1150:	hypothetical protein conserved
1832	1	1.058	LpanUA.18.1400:	others heat shock protein DNAJ
1833	1	0.96	LpanUA.35.3530:	hypothetical protein conserved
1834	1	0.971	LpanUA.17.0240:	hypothetical protein conserved
1835	1	1.03	LpanUA.32.0680:	hypothetical protein conserved
1836	1	1.129	LpanUA.02.0100:	hypothetical protein conserved
1837	1	1.059	LpanUA.25.1040:	transporter protein
1838	1	0.97	LpanUA.33.1360.PUF6:	pumilio protein putative
1839	1	1.078	LpanUA.17.0350:	hypothetical protein conserved
1840	1	0.99	LpanUA.26.0720:	sphingosine processing protein
1841	1	1.02	LpanUA.33.3020:	translation factor
1842	1	0.97	LpanUA.35.5730:	hypothetical protein conserved
1843	1	1.051	LpanUA.04.0940:	hypothetical protein conserved
1844	1	0.98	LpanUA.20.1960:	hypothetical protein conserved
1845	1	1.095	LpanUA.23.0790:	hypothetical protein conserved
1846	1	1.059	LpanUA.31.0790:	hypothetical protein conserved
1847	1	0.97	LpanUA.32.3450:	hypothetical protein conserved
1848	1	1.099	LpanUA.32.3570:	hypothetical protein conserved
1849	1	1.069	LpanUA.07.0320:	hypothetical protein conserved
1850	1	1.03	LpanUA.20.3760:	hypothetical protein conserved
1851	1	1	LpanUA.21.1620:	hypothetical protein conserved
1852	1	1.371	LpanUA.31.2340:	hypothetical protein conserved
1853	1	1.02	LpanUA.35.3730:	hypothetical protein conserved
1854	1	1	LpanUA.01.0440:	hypothetical protein conserved
1855	1	0.98	LpanUA.09.1540:	binding protein
1856	1	1.029	LpanUA.24.2360:	transcription factor
1857	1	0.99	LpanUA.28.2490:	hypothetical protein conserved
1858	1	0.933	LpanUA.12.0140:	hypothetical protein conserved
1859	1	1	LpanUA.18.0110:	glucosidase II subunit putative
1860	1	1.039	LpanUA.24.0180:	hypothetical protein conserved
1861	1	0.971	LpanUA.29.1990:	protein kinase
1862	1	1.064	LpanUA.31.2140:	hypothetical protein conserved
1863	1	0.98	LpanUA.35.4840:	hypothetical protein conserved
1864	1	0.98	LpanUA.24.0860:	hypothetical protein conserved
1865	1	1.02	LpanUA.26.2170:	hypothetical protein conserved
1866	1	5.823	LpanUA.27.0030:	hypothetical protein conserved
1867	1	0.99	LpanUA.33.2610:	cell cycle associated protein
1868	1	1.01	LpanUA.35.3310:	hypothetical protein conserved
1869	1	1.019	LpanUA.18.1340:	hypothetical protein conserved
1870	1	1.04	LpanUA.19.1210:	hypothetical protein conserved
1871	1	1.127	LpanUA.24.1180:	hypothetical protein conserved
1872	1	1	LpanUA.27.1230:	transporter protein
1873	1	0.936	LpanUA.31.0130:	hypothetical protein conserved
1874	1	1.03	LpanUA.13.1250:	hypothetical protein conserved
1875	1	1.07	LpanUA.20.0640:	hypothetical protein conserved
1876	1	1.049	LpanUA.22.1580:	hypothetical protein conserved
1877	1	0.931	LpanUA.35.0350:	hypothetical protein conserved
1878	1	1.039	LpanUA.22.1520:	hypothetical protein conserved
1879	1	1.059	LpanUA.24.0380:	PPG protein
1880	1	0.971	LpanUA.17.0770:	hypothetical protein conserved
1881	1	0.99	LpanUA.21.1750:	NIMA related kinase putative
1882	1	1.098	LpanUA.22.1510:	ser/thr protein phosphatase putative
1883	1	0.98	LpanUA.24.1630:	others heat shock protein DNAJ
1884	1	0.912	LpanUA.14.1460:	hypothetical protein conserved
1885	1	4.604	LpanUA.35.5450:	hypothetical protein conserved
1886	1	0.97	LpanUA.20.1440:	hypothetical protein conserved
1887	1	1.01	LpanUA.32.3720:	hypothetical protein conserved
1888	1	1.1	LpanUA.13.2680:	lipase domain protein putative
1889	1	0.98	LpanUA.20.1930:	others heat shock protein DNAJ
1890	1	0.94	LpanUA.20.4240:	hypothetical protein conserved
1891	1	1.149	LpanUA.26.1570:	trifunctional enzyme alpha subunit
1892	1	1.01	LpanUA.35.4500:	protein kinase
1893	1	0.981	LpanUA.03.0560:	hypothetical protein conserved
1894	1	1.05	LpanUA.32.4160:	DNA helicase
1895	1	1.078	LpanUA.24.0920:	minchromosome maintenance complex subunit putative
1896	1	1.025	LpanUA.31.1450:	vacuolar protein putative
1897	1	1.02	LpanUA.20.4080:	hypothetical protein conserved
1898	1	0.99	LpanUA.24.0630:	Ubiquitinylation enzyme
1899	1	0.98	LpanUA.32.1360:	hypothetical protein conserved
1900	1	1.04	LpanUA.08.0540:	ribose phosphate pyrophosphokinase putative
1901	1	1.01	LpanUA.17.0190:	hypothetical protein conserved
1902	1	0.971	LpanUA.29.1920:	farnesyltransferase subunit putative
1903	1	1.03	LpanUA.15.0150:	hypothetical protein conserved
1904	1	1.03	LpanUA.21.0170:	DNA topoisomerase subunit
1905	1	0.911	LpanUA.28.0960:	ribonucleoside diphosphate reductase chain putative
1906	1	1.039	LpanUA.30.2800:	hypothetical protein conserved
1907	1	0.987	LpanUA.30.3470:	hypothetical protein conserved
1908	1	1.01	LpanUA.20.0310:	hypothetical protein conserved
1909	1	1	LpanUA.32.1370:	hypothetical protein conserved
1910	1	1.009	LpanUA.11.0840:	hypothetical protein conserved
1911	1	1.089	LpanUA.10.1060:	hypothetical protein conserved
1912	1	0.95	LpanUA.15.0110:	hypothetical protein conserved
1913	1	0.97	LpanUA.19.1290:	hypothetical protein conserved
1914	1	1.141	LpanUA.04.1090:	hypothetical protein conserved
1915	1	0.99	LpanUA.10.0870:	hypothetical protein conserved
1916	1	0.931	LpanUA.28.0480:	hypothetical protein conserved
1917	1	1.168	LpanUA.33.1950:	thiamine biosynthesis like protein
1918	1	1.01	LpanUA.35.2350:	hypothetical protein conserved
1919	1	1.02	LpanUA.15.0330:	hypothetical protein conserved
1920	1	1.03	LpanUA.20.0280:	hypothetical protein conserved
1921	1	1.076	LpanUA.23.1790:	hypothetical protein conserved
1922	1	1.03	LpanUA.35.1020:	SNF1 related protein kinases putative
1923	1	0.98	LpanUA.35.5980:	hypothetical protein conserved
1924	1	0.95	LpanUA.13.0660:	hypothetical protein conserved
1925	1	1.1	LpanUA.20.5050:	RNA helicase
1926	1	1.01	LpanUA.24.2030:	hypothetical protein conserved
1927	1	1.059	LpanUA.15.1160:	Inositol processing protein putative
1928	1	1.03	LpanUA.27.1760:	hypothetical protein conserved
1929	1	0.993	LpanUA.30.0380:	KU80 protein putative
1930	1	0.931	LpanUA.10.0040:	hypothetical protein conserved
1931	1	1.087	LpanUA.18.1630:	kinesin
1932	1	0.94	LpanUA.20.1030:	others metallo peptidases
1933	1	1.079	LpanUA.32.2120:	hypothetical protein conserved
1934	1	0.891	LpanUA.33.2930:	hypothetical protein conserved
1935	1	0.98	LpanUA.20.4680:	glycerol 3 phosphate dehydrogenase
1936	1	1.01	LpanUA.22.1110:	hypothetical protein conserved
1937	1	0.95	LpanUA.28.0450:	hypothetical protein conserved
1938	1	0.99	LpanUA.35.0960:	hypothetical protein conserved
1939	1	0.931	LpanUA.22.0970:	hypothetical protein conserved
1940	1	0.97	LpanUA.35.1870:	hypothetical protein conserved
1941	1	0.98	LpanUA.20.0560:	hypothetical protein conserved
1942	1	1.05	LpanUA.28.1160:	hypothetical protein conserved
1943	1	1.129	LpanUA.33.2320:	hypothetical protein conserved
1944	1	1.02	LpanUA.35.6170:	paraflagellar rod component putative
1945	1	1.029	LpanUA.23.0960:	hypothetical protein conserved
1946	1	1.03	LpanUA.26.2480:	hypothetical protein conserved
1947	1	1.069	LpanUA.29.0780:	lipophosphoglycan biosynthetic protein
1948	1	1.049	LpanUA.14.0960:	hypothetical protein conserved
1949	1	0.91	LpanUA.20.1350:	hypothetical protein conserved
1950	1	1.15	LpanUA.20.5480:	hypothetical protein conserved
1951	1	0.98	LpanUA.26.1170:	hypothetical protein conserved
1952	1	0.97	LpanUA.31.0110:	intergrin alpha chain protein putative
1953	1	1.07	LpanUA.06.1120:	hypothetical protein conserved
1954	1	0.96	LpanUA.19.0650:	hypothetical protein conserved
1955	1	0.94	LpanUA.20.4510:	hypothetical protein conserved
1956	1	1.069	LpanUA.21.1390:	DNA damage repair protein
1957	1	0.941	LpanUA.29.1460:	RNA binding protein
1958	1	1.04	LpanUA.09.0700:	hypothetical protein conserved
1959	1	0.955	LpanUA.31.0510:	calpain family
1960	1	1.089	LpanUA.10.1180:	hypothetical protein conserved
1961	1	0.97	LpanUA.13.1170:	hypothetical protein conserved
1962	1	1.226	LpanUA.19.0250:	hypothetical protein conserved
1963	1	1.089	LpanUA.26.1770:	hypothetical protein conserved
1964	1	1.125	LpanUA.30.1060:	hypothetical protein conserved
1965	1	1.049	LpanUA.24.0520:	hypothetical protein conserved
1966	1	0.941	LpanUA.32.1530:	hypothetical protein conserved
1967	1	1.152	LpanUA.04.0910:	hypothetical protein conserved
1968	1	1.196	LpanUA.07.0490:	hypothetical protein conserved
1969	1	1.01	LpanUA.12.0270:	tRNA processing protein
1970	1	0.921	LpanUA.30.2390:	hypothetical protein conserved
1971	1	0.99	LpanUA.32.1920:	hypothetical protein conserved
1972	1	0.97	LpanUA.26.0880:	hypothetical protein conserved
1973	1	1.089	LpanUA.28.2140:	hypothetical protein conserved
1974	1	0.98	LpanUA.35.6450:	hypothetical protein conserved
1975	1	1.079	LpanUA.31.1620:	hypothetical protein conserved
1976	1	0.902	LpanUA.22.0270:	hypothetical protein conserved
1977	1	1.079	LpanUA.26.1050:	hypothetical protein conserved
1978	1	1.05	LpanUA.09.0910:	RNA helicase
1979	1	4.26	LpanUA.13.2690:	hypothetical protein conserved
1980	1	0.974	LpanUA.30.3480:	DNA ligase
1981	1	1.02	LpanUA.32.3120:	hypothetical protein conserved
1982	1	0.98	LpanUA.33.1450:	hypothetical protein conserved
1983	1	1.038	LpanUA.23.1460:	hypothetical protein conserved
1984	1	1.01	LpanUA.23.1750:	vacuolar protein putative
1985	1	1.01	LpanUA.24.2050:	hypothetical protein conserved
1986	1	1.059	LpanUA.27.1990:	paraflagellar rod component putative
1987	1	1.049	LpanUA.03.0550:	hypothetical protein conserved
1988	1	1.049	LpanUA.17.0020:	hypothetical protein conserved
1989	1	1.067	LpanUA.12.0570:	hypothetical protein conserved
1990	1	0.99	LpanUA.22.1120:	translation factor
1991	1	1.317	LpanUA.25.1320:	hypothetical protein conserved
1992	1	1.054	LpanUA.31.2380:	hypothetical protein conserved
1993	1	0.98	LpanUA.32.1550:	hypothetical protein conserved
1994	1	0.931	LpanUA.35.4720:	transporter protein
1995	1	1.146	LpanUA.03.0650:	hypothetical protein conserved
[truncated: 4,797 more rows]
