# Supplementary material for: Genomic Analysis of Colombian Leishmania panamensis strains with different level of virulence
Source: Sci Rep. 2018 Nov 26;8:17336. doi: 10.1038/s41598-018-35778-6 (PMC6255768; doi:10.1038/s41598-018-35778-6)
Supplement: Supplementary file 7 — Dataset 7 [file 41598_2018_35778_MOESM7_ESM.xlsx]

## Sheet: PSC-1
Genomic Analysis of Colombian Leishmania panamensis strains with different level of virulence
Daniel Alfonso Urrea, Jorge Duitama, Hideo Imamura, Juan F. Álzate, Juanita Gil, Natalia Muñoz, Janny Alexander Villa, Jean-Claude Dujardin, José R. Ramirez-Pineda, Omar Triana-Chavez
Supplementary Table 4. Insertions in UA946 strain relative to PSC-1 strain
Chromosome	First	Last	Length region	Estimated gap length	Gene id	Gene annotation	Gene length	Overlap region	RD UA946	RD PSC-1	RD M2904
LpanUA_04_V6	73796	74030	235	236	-	-	0	0	4.48085	1.30638	0.348936
LpanUA_04_V6	107212	107422	211	226	-	-	0	0	7.50237	6.89573	4.8673
LpanUA_05_V6	128296	128809	514	387	-	-	0	0	71.0564	56.7918	85.5817
LpanUA_06_V6	119132	119334	203	219	-	-	0	0	1.7931	0.0788177	0.458128
LpanUA_07_V6	497014	497190	177	209	-	-	0	0	1.73446	0.655367	0.242938
LpanUA_09_V6	62969	63571	603	514	-	-	0	0	590.398	277.803	363.416
LpanUA_11_V6	138028	138294	267	258	-	-	0	0	2.62547	0.835206	0.891386
LpanUA_11_V6	427110	427315	206	250	-	-	0	0	5.11165	0.762136	1.26699
LpanUA_12_V6	334023	334251	229	264	-	-	0	0	3.90393	0.746725	1.22271
LpanUA_12_V6	343581	343762	182	249	-	-	0	0	0.489011	0	0.395604
LpanUA_13_V6	50239	50462	224	241	-	-	0	0	101.576	1.05804	39.2143
LpanUA_13_V6	95053	97313	2261	2158	-	-	0	0	121.681	96.3587	100.583
LpanUA_18_V6	290691	291592	902	282	-	-	0	0	1640.67	1081.96	385.305
LpanUA_19_V6	387010	394132	7123	6875	LpanUA.19.1280	4-coumarate:coa ligase-like protein	1647	1647	90.3931	68.9319	76.6904
LpanUA_21_V6	577804	578056	253	270	-	-	0	0	39.7273	0.173913	39.3123
LpanUA_22_V6	374232	374407	176	228	-	-	0	0	39.9148	0.892045	0
LpanUA_24_V6	545497	545710	214	225	-	-	0	0	2.32243	0	0.476636
LpanUA_25_V6	542490	542684	195	208	-	-	0	0	3.83077	0.0461538	3.07179
LpanUA_26_V6	619116	620149	1034	424	-	-	0	0	457.062	447.396	546.529
LpanUA_28_V6	352949	353153	205	218	-	-	0	0	2.62927	0.219512	0.634146
LpanUA_29_V6	554765	560033	5269	5169	LpanUA.29.1443	tuzin (pseudogene)	1116	1116	432.272	744.051	180.82
LpanUA_35_V6	456338	458562	2225	2095	LpanUA.35.1365	hypothetical protein	672	57	117.413	86.2849	10.1276
