# Supplementary material for: Genomic Analysis of Colombian Leishmania panamensis strains with different level of virulence
Source: Sci Rep. 2018 Nov 26;8:17336. doi: 10.1038/s41598-018-35778-6 (PMC6255768; doi:10.1038/s41598-018-35778-6)
Supplement: Supplementary file 8 — Dataset 8 [file 41598_2018_35778_MOESM8_ESM.xlsx]

## Sheet: M2904
Genomic Analysis of Colombian Leishmania panamensis strains with different level of virulence
Daniel Alfonso Urrea, Jorge Duitama, Hideo Imamura, Juan F. Álzate, Juanita Gil, Natalia Muñoz, Janny Alexander Villa, Jean-Claude Dujardin, José R. Ramirez-Pineda, Omar Triana-Chavez
Supplementary Table 5. Insertions in L. panamensis UA946 relative to L. braziliensis M2904
Chromosome	First	Last	Length region	Estimated gap length	Gene id	Gene annotation	Gene length	Overlap region	RD UA946	RD PSC-1	RD M2904
LpanUA_01_V6	36750	37095	346	245	-	-	0	0	100.587	70.4046	71.1214
LpanUA_01_V6	71822	72718	897	657	LpanUA.01.0295	hypothetical protein	876	641	95.0279	53.0446	63.9799
LpanUA_01_V6	120400	122356	1957	1845	-	-	0	0	62.9387	30.9218	52.7384
LpanUA_01_V6	173657	174408	752	605	-	-	0	0	64.4136	40.121	71.6968
LpanUA_02_V6	103642	104150	509	406	-	-	0	0	125.99	143.279	69.8743
LpanUA_02_V6	114239	115987	1749	1649	LpanUA.02.0290	small GTP binding protein rab6-like protein	837	481	103.878	85.1441	68.0194
LpanUA_02_V6	140465	145313	4849	3954	LpanUA.02.0365	ribosomal RNA processing protein, putative	987	987	102.279	78.173	63.4562
LpanUA_02_V6	230419	231940	1522	1343	-	-	0	0	105.959	117.538	62.4179
LpanUA_03_V6	124548	124793	246	253	-	-	0	0	87.4593	70.8415	0.544715
LpanUA_03_V6	283995	285181	1187	1002	-	-	0	0	61.5206	16.4448	44.6706
LpanUA_03_V6	292256	293289	1034	934	-	-	0	0	85.8221	49.9323	56.8752
LpanUA_04_V6	97396	97956	561	305	-	-	0	0	79.1533	61.9982	62.7308
LpanUA_04_V6	107212	107422	211	226	-	-	0	0	7.50237	6.89573	4.8673
LpanUA_04_V6	283052	285444	2393	1737	LpanUA.04.0801	hypothetical protein, conserved	921	921	85.6185	78.1442	73.5261
LpanUA_04_V6	288599	291897	3299	3198	LpanUA.04.0785		1254	1254	104.624	110.496	81.7284
LpanUA_04_V6	356265	356871	607	502	-	-	0	0	68.0264	80.9901	55.1318
LpanUA_05_V6	306124	307378	1255	1121	LpanUA.05.0785	hypothetical protein, conserved	492	492	74.2239	52.0948	90.3522
LpanUA_05_V6	337014	337527	514	414	-	-	0	0	75.0311	62.5019	71.3346
LpanUA_05_V6	416890	418583	1694	646	-	-	0	0	69.3808	56.2178	74.3318
LpanUA_06_V6	119129	119334	206	217	-	-	0	0	1.95631	0.0776699	0.572816
LpanUA_06_V6	372932	374526	1595	1488	-	-	0	0	100.96	88.4564	104.587
LpanUA_07_V6	70794	71149	356	369	LpanUA.07.0180	hypothetical protein, unknown function	6570	356	120.177	72.1124	0.283708
LpanUA_07_V6	94058	96164	2107	1700	-	-	0	0	90.4442	63.1761	73.6051
LpanUA_07_V6	340760	341558	799	650	LpanUA.07.0825	protein phosphatase inhibitor, putative	438	438	78.3154	48.2078	59.239
LpanUA_07_V6	474604	475367	764	535	-	-	0	0	60.6832	40.4424	57.4018
LpanUA_08_V6	59357	62787	3431	2659	miscLpanUA.08.0185		1500	1500	73.4282	45.2043	61.9193
LpanUA_08_V6	74992	75961	970	831	LpanUA.08.0230	ubiquitin-activating enzyme-like protein	3201	970	111	69.1794	59.4041
LpanUA_08_V6	97028	97560	533	526	-	-	0	0	76.2814	39.7805	0.399625
LpanUA_08_V6	151152	151583	432	447	-	-	0	0	97.3333	93.3727	0.673611
LpanUA_09_V6	86172	90140	3969	3869	LpanUA.09.0255	hypothetical protein, conserved	819	819	86.2918	67.1537	53.0481
LpanUA_09_V6	154326	157287	2962	2406	LpanUA.09.0410	protein kinase, putative	741	491	78.1587	52.423	67.2434
LpanUA_09_V6	207331	208255	925	825	-	-	0	0	61.8292	32.1276	58.3557
LpanUA_09_V6	359861	360937	1077	796	-	-	0	0	132.286	57.8152	74.2609
LpanUA_10_V6	56178	56566	389	595	-	-	0	0	3.08997	2.69666	2.41131
LpanUA_10_V6	73103	73668	566	582	-	-	0	0	98.0813	65.6325	0.574205
LpanUA_10_V6	140016	142789	2774	1034	-	-	0	0	89.4766	74.6983	70.7707
LpanUA_10_V6	185881	188460	2580	2399	LpanUA.10.0456		938	938	111.155	82.307	84.9105
LpanUA_10_V6	381003	383163	2161	1109	LpanUA.10.0980	hypothetical protein, conserved	3537	2107	114.388	74.9861	72.9718
LpanUA_11_V6	138028	138294	267	260	-	-	0	0	2.62547	0.835206	0.891386
LpanUA_11_V6	351064	351647	584	427	-	-	0	0	114.58	105.039	48.5068
LpanUA_11_V6	427113	427371	259	271	-	-	0	0	6.66795	1.57143	0.988417
LpanUA_12_V6	146312	149899	3588	3472	LpanUA.12.0375	hypothetical protein, conserved	1728	1728	93.4861	63.5312	67.5477
LpanUA_12_V6	170187	171528	1342	1218	LpanUA.12.0420	3'-nucleotidase/nuclease, putative	1107	3	94.5887	45.2846	67.8756
LpanUA_12_V6	343571	343761	191	249	-	-	0	0	1.26702	0.0471204	0.994764
LpanUA_12_V6	385499	385661	163	228	LpanUA.12.0790	hypothetical protein, conserved	4173	163	123.147	30.3558	0.650307
LpanUA_12_V6	404153	404752	600	495	-	-	0	0	83.1083	65.5317	61.475
LpanUA_13_V6	204068	205050	983	882	-	-	0	0	102.809	69.5636	87.885
LpanUA_13_V6	231647	232157	511	411	LpanUA.13.0570	hypothetical protein, conserved	864	23	75.4971	46.3659	65.4462
LpanUA_13_V6	250217	250503	287	284	-	-	0	0	86.4251	54.4843	0.303136
LpanUA_13_V6	346395	347230	836	736	-	-	0	0	86.256	65.8541	75.134
LpanUA_13_V6	376245	379937	3693	3587	LpanUA.13.0955	hypothetical protein, conserved	1764	1764	96.8413	65.9732	64.5018
LpanUA_13_V6	514012	514192	181	206	-	-	0	0	46.8066	11.0331	1.07182
LpanUA_13_V6	519352	523521	4170	3619	LpanUA.13.1280	hypothetical protein, conserved	2835	1146	94.2165	71.1132	68.242
LpanUA_14_V6	543895	544362	468	473	-	-	0	0	201.844	303.876	0.136752
LpanUA_14_V6	560097	560396	300	307	-	-	0	0	64.15	46.9067	1.26333
LpanUA_14_V6	598911	599941	1031	1009	-	-	0	0	65.1833	50.8758	0.0203686
LpanUA_15_V6	132229	134163	1935	1835	-	-	0	0	95.6894	81.7297	82.7235
LpanUA_15_V6	266165	267985	1821	1721	-	-	0	0	55.6584	36.8435	59.3075
LpanUA_15_V6	271092	271649	558	574	-	-	0	0	49.6201	35.3262	0.275986
LpanUA_15_V6	446383	447473	1091	1091	-	-	0	0	67.2145	50.7168	63.6444
LpanUA_15_V6	511250	511796	547	447	-	-	0	0	93.4991	53.0932	54.2212
LpanUA_15_V6	536238	536995	758	651	LpanUA.15.1280	actin-like protein, putative	1590	758	119.016	93.2559	80.0976
LpanUA_16_V6	74348	75175	828	710	-	-	0	0	89.5978	78.4843	56.6546
LpanUA_16_V6	225957	226865	909	303	LpanUA.16.0645	hypothetical protein-like, conserved	555	555	109.63	75.8779	80.7635
LpanUA_16_V6	394910	395266	357	257	-	-	0	0	82.0084	56.2605	68.9664
LpanUA_16_V6	472769	474018	1250	897	LpanUA.16.1280	hypothetical protein, conserved	5430	1250	119.871	94.6584	87.4552
LpanUA_16_V6	563332	567498	4167	3113	LpanUA.16.1411	hypothetical protein, conserved	1902	1902	83.1353	57.8685	65.2457
LpanUA_16_V6	571036	571565	530	430	-	-	0	0	80.9849	47.3283	59.8642
LpanUA_16_V6	605105	605423	319	206	-	-	0	0	95.6646	102.232	58.8276
LpanUA_16_V6	646197	647316	1120	1018	LpanUA.16.1640	kinesin, putative	3261	459	120.947	99.2625	81.2348
LpanUA_17_V6	140444	143518	3075	2975	LpanUA.17.0225		1448	1448	87.0888	67.4407	63.9037
LpanUA_17_V6	259810	261435	1626	1526	LpanUA.17.0470	protein kinase, putative	3546	465	87.2109	69.5941	75.6408
LpanUA_17_V6	471320	471684	365	265	-	-	0	0	97.5315	85.6219	108.668
LpanUA_17_V6	520648	521378	731	731	-	-	0	0	71.7319	49.7839	0.0629275
LpanUA_20_V6	31757	32110	354	346	-	-	0	0	100.828	71.7853	44.6384
LpanUA_20_V6	40346	41034	689	690	-	-	0	0	98.9347	71.2569	71.2671
LpanUA_20_V6	389263	389913	651	642	-	-	0	0	102.937	128.994	87.1352
LpanUA_20_V6	783346	785262	1917	1915	-	-	0	0	104.769	90.1732	77.3881
LpanUA_20_V6	1237031	1239620	2590	2577	LpanUA.20.2465	serine acetyltransferase	1236	1236	100.949	96.1278	84.4722
LpanUA_20_V6	1938444	1938798	355	366	-	-	0	0	99.7972	97.2592	0.453521
LpanUA_20_V6	1977845	1979520	1676	1671	LpanUA.20.4710	zeta tubulin, putative	1770	561	110.554	111.494	86.6706
LpanUA_20_V6	1994619	1994835	217	219	-	-	0	0	100.088	86.0046	94.6544
LpanUA_20_V6	2065096	2065292	197	210	-	-	0	0	81.9086	62.6802	0.522843
LpanUA_20_V6	2366002	2368039	2038	2039	-	-	0	0	99.9401	80.5221	111.359
LpanUA_21_V6	124378	125140	763	663	-	-	0	0	97.0983	81.6055	84.367
LpanUA_21_V6	151768	152658	891	786	-	-	0	0	87.2155	69.2357	76.1684
LpanUA_21_V6	170087	170753	667	551	-	-	0	0	82.973	52.7571	84.2384
LpanUA_21_V6	211511	212703	1193	1093	-	-	0	0	132.66	124.003	119.097
LpanUA_21_V6	280853	282468	1616	1506	LpanUA.21.0920	hypothetical protein, conserved	2979	211	106.34	91.2382	83.3311
LpanUA_21_V6	389592	390273	682	582	-	-	0	0	114.157	96.3328	85.8109
LpanUA_21_V6	618872	619208	337	236	-	-	0	0	81.3383	40.4184	49.2789
LpanUA_22_V6	35022	38773	3752	3652	-	-	0	0	106.775	121.014	75.0402
LpanUA_22_V6	83488	85169	1682	1573	-	-	0	0	91.7366	93.8032	78.1611
LpanUA_22_V6	374220	374419	200	240	-	-	0	0	45.64	3.13	0
LpanUA_22_V6	418092	418844	753	650	-	-	0	0	77.7065	41.336	56.3373
LpanUA_22_V6	459109	460070	962	432	-	-	0	0	106.662	90.8784	99.3815
LpanUA_23_V6	333047	339279	6233	5794	-	-	0	0	131.553	170.405	85.0064
LpanUA_23_V6	590446	590953	508	408	-	-	0	0	107.406	123.252	77.0669
LpanUA_24_V6	64423	65527	1105	296	LpanUA.24.0250	hypothetical protein, conserved	9537	1105	114.573	95.2172	65.9412
LpanUA_24_V6	123576	123821	246	252	LpanUA.24.0380	ppg3-related protein-like protein	2427	246	114.541	89.2358	35.1789
LpanUA_24_V6	260898	261230	333	233	-	-	0	0	104.916	89.7778	107.529
LpanUA_24_V6	403802	404622	821	721	LpanUA.24.1160	hypothetical protein, conserved	1089	124	115.621	96.6797	86.7552
LpanUA_24_V6	542462	543593	1132	1130	-	-	0	0	82.0035	78.3481	77.4753
LpanUA_25_V6	267807	268064	258	291	-	-	0	0	5.94961	2.79457	2.74031
LpanUA_25_V6	542489	542681	193	212	-	-	0	0	3.89637	0.0621762	3.05181
LpanUA_26_V6	81313	84193	2881	2760	LpanUA.26.0365	hypothetical protein, conserved	1029	1029	91.5686	76.8879	76.6414
LpanUA_26_V6	154780	155383	604	501	-	-	0	0	92.8096	59.3079	79.6093
LpanUA_26_V6	222790	223462	673	351	-	-	0	0	66.8826	50.5513	50.6746
LpanUA_26_V6	317888	319048	1161	1021	-	-	0	0	95.6693	73.6675	75.7821
LpanUA_26_V6	399109	399460	352	242	LpanUA.26.1250	hypothetical protein, conserved	9225	295	92.0795	71.071	67.6165
LpanUA_26_V6	408896	409433	538	240	-	-	0	0	88.7528	81.7045	67.1487
LpanUA_26_V6	654154	655590	1437	1337	-	-	0	0	92.4516	89.7446	79.0042
LpanUA_26_V6	964299	966890	2592	2490	-	-	0	0	105.554	90.9012	75.9016
LpanUA_27_V6	284622	285024	403	414	-	-	0	0	112.901	128.596	74.2804
LpanUA_27_V6	285525	288149	2625	2500	LpanUA.27.0795	hypothetical protein, conserved	1359	1359	101.235	99.1128	79.88
LpanUA_27_V6	775908	778884	2977	2640	-	-	0	0	112.138	83.387	81.3456
LpanUA_27_V6	843129	844122	994	891	-	-	0	0	97.6097	83.4708	85.0865
LpanUA_27_V6	994075	994113	39	259	-	-	0	0	19.9231	8.02564	4.92308
LpanUA_27_V6	1017495	1018776	1282	1182	LpanUA.27.2705	hypothetical protein	414	411	103.301	69.3409	66.5554
LpanUA_28_V6	114569	115042	474	372	-	-	0	0	80.5084	69.6456	70.0464
LpanUA_28_V6	352972	353148	177	218	-	-	0	0	1.44633	0.101695	0.0960452
LpanUA_28_V6	358856	359169	314	329	-	-	0	0	115.889	121.876	0.621019
LpanUA_28_V6	463455	463855	401	270	-	-	0	0	84.192	55.1097	38.3392
LpanUA_28_V6	509794	511814	2021	1911	LpanUA.28.1525	haloacid dehalogenase-like hydrolase-likeprotein	1209	1209	91.9624	81.9416	78.141
LpanUA_29_V6	47717	48106	390	290	-	-	0	0	70.2026	63.2179	57.7205
LpanUA_29_V6	447662	448885	1224	237	-	-	0	0	99.5049	86.2631	130.412
LpanUA_29_V6	656051	656461	411	293	-	-	0	0	39.455	25.1679	57.618
LpanUA_29_V6	684433	685337	905	707	-	-	0	0	112.985	102.8	122.067
LpanUA_29_V6	714942	716595	1654	1543	-	-	0	0	108.624	100.966	107.826
LpanUA_29_V6	824525	825450	926	935	-	-	0	0	106.235	101.391	0.300216
LpanUA_30_V6	360800	361082	283	282	-	-	0	0	11.5053	0.671378	1.39929
LpanUA_30_V6	460795	461808	1014	914	LpanUA.30.1491	N-acyl-L-amino acid amidohydrolase, putative	135	5	172.331	91.8215	93.7525
LpanUA_30_V6	474488	474787	300	305	LpanUA.30.1540	hypothetical protein, conserved	773	300	158.633	98.0167	1.74333
LpanUA_30_V6	584078	584490	413	418	-	-	0	0	116.504	55.3487	0.42615
LpanUA_30_V6	756307	756683	377	373	-	-	0	0	151.332	108.594	0.129973
LpanUA_30_V6	762796	765910	3115	3011	-	-	0	0	164.425	107.117	91.7422
LpanUA_30_V6	1046144	1046534	391	403	-	-	0	0	114.657	30.9028	0.70844
LpanUA_30_V6	1050631	1050849	219	224	-	-	0	0	178.279	110.265	1.45205
LpanUA_30_V6	1183178	1186005	2828	2725	LpanUA.30.3415		1381	1381	154.237	95.1086	78.7574
LpanUA_30_V6	1192189	1192577	389	405	-	-	0	0	165.452	120.614	0.706941
LpanUA_30_V6	1299779	1300294	516	416	LpanUA.30.3765	60S acidic ribosomal protein P2, putative	324	304	177.917	84.0736	75.1996
LpanUA_31_V6	136176	136615	440	340	-	-	0	0	229.364	198.975	166.957
LpanUA_31_V6	272073	272445	373	272	-	-	0	0	178.359	146.496	0.080429
LpanUA_31_V6	357218	359224	2007	1907	-	-	0	0	169.646	182.692	146.664
LpanUA_31_V6	479909	480231	323	335	-	-	0	0	235.539	126.105	24.0805
LpanUA_31_V6	519130	522415	3286	370	LpanUA.31.1580	hypothetical protein, unknown function	1554	1380	247.356	218.094	155.383
LpanUA_31_V6	630526	631782	1257	1263	-	-	0	0	184.986	155.422	0.245028
LpanUA_32_V6	232778	234522	1745	1097	LpanUA.32.0770	hypothetical protein, conserved	681	409	109.487	101.938	94.1054
LpanUA_32_V6	350261	350526	266	267	-	-	0	0	83.718	99.8346	1.15038
LpanUA_32_V6	354416	355164	749	432	-	-	0	0	99.9025	70.4513	69.6569
LpanUA_32_V6	593946	594250	305	331	-	-	0	0	110.092	73.6361	0.314754
LpanUA_32_V6	738436	739175	740	640	-	-	0	0	122.511	116.634	82.3122
LpanUA_32_V6	826654	827455	802	809	-	-	0	0	110.491	110.05	0.219451
LpanUA_32_V6	891609	892815	1207	516	-	-	0	0	102.568	94.2262	77.0704
LpanUA_32_V6	907088	908302	1215	243	-	-	0	0	100.023	86.4634	23.4535
LpanUA_33_V6	285093	285447	355	356	-	-	0	0	95.4676	97.6338	1.30704
LpanUA_33_V6	524684	524995	312	289	-	-	0	0	78	37.5064	0.679487
LpanUA_33_V6	797847	798047	201	208	-	-	0	0	108.627	114.124	1.30348
LpanUA_33_V6	1180218	1180626	409	309	-	-	0	0	116.423	80.1271	79.5599
LpanUA_34_V6	88656	90157	1502	1379	LpanUA.34.0405	ATP-dependent DEAD-box RNA helicase, putative	1218	1184	98.725	86.1372	83.0353
LpanUA_34_V6	100770	103154	2385	2270	-	-	0	0	106.166	87.3761	78.9379
LpanUA_34_V6	285570	285875	306	326	LpanUA.34.0770	hypothetical protein, unknown function	1847	6	120.167	76.9706	0.222222
LpanUA_34_V6	637344	637556	213	216	-	-	0	0	3.47418	0.446009	0.802817
LpanUA_34_V6	796159	799470	3312	2451	LpanUA.34.2060	hypothetical protein, unknown function	1530	202	130.293	126.737	104.65
LpanUA_34_V6	1002160	1003774	1615	1514	LpanUA.34.2561	hypothetical protein, conserved	804	438	119.475	109.535	80.792
LpanUA_34_V6	1116475	1118403	1929	1828	-	-	0	0	102.927	91.8445	87.198
LpanUA_34_V6	1185459	1185704	246	253	-	-	0	0	125.598	101.073	1.47154
LpanUA_34_V6	1611338	1612456	1119	1118	-	-	0	0	120.622	130.748	0.297587
LpanUA_35_V6	72844	74004	1161	1034	LpanUA.35.0330	EIF3-interacting protein-like protein	1620	221	97.7562	90.1662	84.0009
LpanUA_35_V6	265683	267120	1438	1338	LpanUA.35.0880	hypothetical protein, conserved	2568	36	108.268	113.193	84.1801
LpanUA_35_V6	456339	458305	1967	1967	LpanUA.35.1365	hypothetical protein	672	56	107.624	73.5333	0.14184
LpanUA_35_V6	925526	926457	932	815	-	-	0	0	120.954	98.8004	94.7994
LpanUA_35_V6	1282007	1283058	1052	947	LpanUA.35.3570	hypothetical transmembrane protein	7617	1052	109.197	88.7985	80.6188
LpanUA_35_V6	1312962	1313480	519	419	-	-	0	0	103.47	104.553	73.9846
LpanUA_35_V6	1576923	1577310	388	404	-	-	0	0	129.722	113.438	0.430412
LpanUA_35_V6	1659556	1660893	1338	1225	LpanUA.35.4630	gamma-tubulin complex subunit, putative	2622	458	101.213	96.7855	71.7025
LpanUA_35_V6	2164748	2166269	1522	1420	-	-	0	0	97.2917	98.4376	79.8712
LpanUA_35_V6	2183290	2184902	1613	1513	LpanUA.35.6160	a44l protein protein	2169	1029	110.748	112.407	91.2802
