# Supplementary material for: Genomic Analysis of Colombian Leishmania panamensis strains with different level of virulence
Source: Sci Rep. 2018 Nov 26;8:17336. doi: 10.1038/s41598-018-35778-6 (PMC6255768; doi:10.1038/s41598-018-35778-6)
Supplement: Supplementary file 9 — Dataset 9 [file 41598_2018_35778_MOESM9_ESM.xlsx]

## Sheet: Sheet1
Genomic Analysis of Colombian Leishmania panamensis strains with different level of virulence
Daniel Alfonso Urrea, Jorge Duitama, Hideo Imamura, Juan F. Álzate, Juanita Gil, Natalia Muñoz, Janny Alexander Villa, Jean-Claude Dujardin, José R. Ramirez-Pineda, Omar Triana-Chavez
Supplementary Table 6. Variants between and within species
	Biallelic SNPs	Biallelic Indels	Multiallelic variants
Substitutions	441330	27950	N/A
Heterozygous M2904	84235	5778	6854
Polymorfisms within L. panamensis	51267	5358	12367
