# Supplementary material for: Genomic Analysis of Colombian Leishmania panamensis strains with different level of virulence
Source: Sci Rep. 2018 Nov 26;8:17336. doi: 10.1038/s41598-018-35778-6 (PMC6255768; doi:10.1038/s41598-018-35778-6)
Supplement: Supplementary file 10 — Dataset 10 [file 41598_2018_35778_MOESM10_ESM.xlsx]

## Sheet: Sheet1
Genomic Analysis of Colombian Leishmania panamensis strains with different level of virulence
Daniel Alfonso Urrea, Jorge Duitama, Hideo Imamura, Juan F. Álzate, Juanita Gil, Natalia Muñoz, Janny Alexander Villa, Jean-Claude Dujardin, José R. Ramirez-Pineda, Omar Triana-Chavez
Supplementary Table 7. Copy number variation within L. panamensis identified from variation in read depth (RD)
CNV localization								Statistics on predictions of copy number (CN)			CN predictions per sample
Chr	First	Last	Span with repetitive regions	Transcript ID	Gene	Gene Length	Gene Span	Number of different observed values	Samples with prediction of copy number	Frequency Spectrum	PSC1	UA1114	UA140	UA1511	UA946
LpanUA_00_V6	1	4100	2377	mRNA_LpanUA.02.0020	histone H4	303	303	4	4	0,0,0,0,1,0,1,1,1	6	7	8	-1	4
LpanUA_00_V6	1	6000	4055	mRNA_LpanUA.04.0421	hypothetical protein	1083	1083	4	5	0,0,0,0,1,2,1,1	5	6	7	5	4
LpanUA_00_V6	7501	9100	1600	mRNA_LpanUA.07.0891.N	hypothetical protein, unknown function	2351	1600	2	4	0,0,0,0,3,1	-1	4	4	5	4
LpanUA_00_V6	9101	17500	59	mRNA_LpanUA.07.0900	ubiquitin carrier protein, putative	543	543	1	4	4,0,0	-1	0	0	0	0
LpanUA_00_V6	17301	18500	0	mRNA_LpanUA.08.0670	amastin-like protein	588	230	2	2	0,0,0,0,0,0,0,0,1,1	8	-1	-1	-1	9
LpanUA_00_V6	17501	19600	554	mRNA_LpanUA.08.0670	amastin-like protein	588	588	1	4	0,0,0,0,0,0,0,0,0,4	9	9	9	10	-1
LpanUA_00_V6	17501	20500	1385	mRNA_LpanUA.08.0670	amastin-like protein	588	588	2	4	0,0,0,0,0,0,0,0,2,2	11	8	8	9	-1
LpanUA_00_V6	17501	30500	3899	mRNA_LpanUA.10.0560.GP63-4	metallo-peptidase, Clan MA(M), Family M8	1869	1869	2	4	0,0,0,0,0,0,0,3,1,0	-1	7	7	7	8
LpanUA_00_V6	19701	22900	2687	mRNA_LpanUA.10.0560.GP63-4	metallo-peptidase, Clan MA(M), Family M8	1869	1869	2	5	0,0,0,0,0,3,0,0,0,2	10	5	5	5	9
LpanUA_00_V6	22101	22500	287	-	-	-	-	1	3	3,0,0,0,0,0,0	-1	0	0	0	-1
LpanUA_00_V6	22901	23400	74	-	-	-	-	2	2	1,1,0	0	-1	-1	-1	1
LpanUA_00_V6	23401	33100	553	mRNA_LpanUA.10.1670.GP63-2	GP63, leishmanolysin	1866	1866	2	5	0,0,0,0,0,0,4,1,0,0	7	6	6	6	6
LpanUA_00_V6	25801	30400	0	mRNA_LpanUA.10.1470	fatty acid desaturase, putative	1185	1185	3	5	0,0,0,0,2,1,2	4	6	6	5	4
LpanUA_00_V6	34001	37700	1569	mRNA_LpanUA.20.2380	tuzin, putative	1483	1483	2	5	0,0,0,0,0,0,3,2	7	6	6	7	6
LpanUA_00_V6	37601	40600	0	mRNA_LpanUA.24.1281	amastin-like surface protein-like protein	363	363	2	5	0,3,2	2	1	1	1	2
LpanUA_00_V6	40501	41700	152	mRNA_LpanUA.24.S88	hypothetical protein, conserved(pseudogene)(fragment)	408	332	1	4	0,0,0,4	3	3	3	3	-1
LpanUA_00_V6	42301	42900	523	mRNA_LpanUA.27.2720	hypothetical protein, conserved	1809	327	1	4	0,4,0	1	1	-1	1	1
LpanUA_00_V6	44501	46400	1900	mRNA_LpanUA.27.2731	hypothetical protein, conserved	1602	1588	2	4	0,0,0,0,3,0,1	4	4	6	4	-1
LpanUA_00_V6	49501	60000	6226	mRNA_LpanUA.29.2360	kinesin, putative	1767	1767	3	5	0,0,1,3,1	3	3	4	3	2
LpanUA_00_V6	52001	67000	9346	mRNA_LpanUA.31.0270	DNA-directed RNA polymerase II subunit 2,putative	3558	3558	2	5	0,0,0,4,1	3	3	4	3	3
LpanUA_00_V6	61301	67000	3576	mRNA_LpanUA.31.0270	DNA-directed RNA polymerase II subunit 2,putative	3558	3558	2	5	0,0,0,0,2,3	4	5	5	4	5
LpanUA_00_V6	61601	64600	3000	mRNA_LpanUA.31.0270	DNA-directed RNA polymerase II subunit 2,putative	3558	3000	3	5	0,0,0,1,2,2	3	5	5	4	4
LpanUA_00_V6	64901	70500	813	mRNA_LpanUA.31.S86		1590	1590	2	3	0,0,0,1,2	4	-1	-1	3	4
LpanUA_00_V6	75201	78100	2641	-	-	-	-	2	2	0,0,0,0,0,0,0,1,0,1	-1	-1	9	7	-1
LpanUA_01_V6	1	11500	409	mRNA_LpanUA.01.0060	MCAK-like kinesin, putative	1992	1992	3	5	0,0,2,2,1	2	3	3	4	2
LpanUA_01_V6	11401	11900	0	-	-	-	-	1	4	0,4,0	1	1	1	-1	1
LpanUA_01_V6	11801	13900	0	mRNA_LpanUA.01.0070	hypothetical protein, unknown function	561	561	3	5	0,0,2,2,1	2	3	3	4	2
LpanUA_01_V6	14901	17000	0	mRNA_LpanUA.01.0080	carboxylase, putative	1998	1955	3	5	0,0,2,2,1	2	3	3	4	2
LpanUA_01_V6	20301	21800	0	mRNA_LpanUA.01.0100	hypothetical protein, conserved	1851	1500	2	4	0,0,2,2	2	3	-1	3	2
LpanUA_01_V6	21901	23100	0	mRNA_LpanUA.01.0110	hypothetical protein, conserved	693	265	1	4	0,4,0	1	1	1	-1	1
LpanUA_01_V6	22901	24200	0	mRNA_LpanUA.01.0110	hypothetical protein, conserved	693	628	3	5	0,0,2,2,1	2	3	3	4	2
LpanUA_01_V6	26201	26800	0	mRNA_LpanUA.01.0130	hypothetical protein, conserved	963	195	2	4	0,3,1	1	1	1	-1	2
LpanUA_01_V6	28401	32400	0	mRNA_LpanUA.01.0150	hypothetical protein, conserved	1722	1634	3	4	0,0,2,1,1	2	3	-1	4	2
LpanUA_01_V6	33801	35800	154	mRNA_LpanUA.01.0160	hypothetical protein, conserved	1095	1095	3	5	0,0,3,1,1	2	3	2	4	2
LpanUA_01_V6	35801	36500	488	-	-	-	-	1	1	0,0,0,1	-1	-1	-1	-1	3
LpanUA_01_V6	35801	38000	488	mRNA_LpanUA.01.0170	hypothetical protein	249	249	2	5	0,4,1	1	1	1	1	2
LpanUA_01_V6	41701	42900	0	mRNA_LpanUA.01.0200	hypothetical protein, conserved	1410	1109	2	4	0,0,3,1	2	3	2	-1	2
LpanUA_01_V6	43201	44300	0	mRNA_LpanUA.01.0200	hypothetical protein, conserved	1410	1	1	5	5,0,0	0	0	0	0	0
LpanUA_01_V6	43201	45400	0	mRNA_LpanUA.01.0200	hypothetical protein, conserved	1410	1	2	4	2,2,0	0	0	-1	1	1
LpanUA_01_V6	44801	45400	0	-	-	-	-	2	2	1,1,0	-1	0	-1	-1	1
LpanUA_01_V6	45001	45400	0	-	-	-	-	1	4	4,0,0	0	0	0	-1	0
LpanUA_01_V6	45401	47100	0	mRNA_LpanUA.01.0210	CLC-type chloride channel, putative	2307	1414	3	5	0,0,2,2,1	2	3	3	4	2
LpanUA_01_V6	47801	50100	0	mRNA_LpanUA.01.0210	CLC-type chloride channel, putative	2307	193	1	5	0,5,0	1	1	1	1	1
LpanUA_01_V6	47901	49500	0	mRNA_LpanUA.01.0210	CLC-type chloride channel, putative	2307	93	1	5	5,0,0	0	0	0	0	0
LpanUA_01_V6	50701	55300	0	mRNA_LpanUA.01.0240	hypothetical protein, conserved	2661	2340	2	5	0,0,4,1	2	2	2	3	2
LpanUA_01_V6	56601	58900	0	-	-	-	-	1	5	5,0,0	0	0	0	0	0
LpanUA_01_V6	56901	62600	0	mRNA_LpanUA.01.0250	cyclophilin 12, putative	1014	1014	1	5	0,5,0	1	1	1	1	1
LpanUA_01_V6	63801	70900	0	mRNA_LpanUA.01.0290	hypothetical protein, conserved	2493	2493	2	5	0,0,4,1	2	2	2	3	2
LpanUA_01_V6	67001	68300	0	mRNA_LpanUA.01.0290	hypothetical protein, conserved	2493	74	2	4	0,2,2	1	2	1	2	-1
LpanUA_01_V6	70701	72300	0	mRNA_LpanUA.01.0295	hypothetical protein	876	223	1	4	0,4,0	-1	1	1	1	1
LpanUA_01_V6	70901	71400	0	-	-	-	-	2	4	3,1,0	0	0	0	-1	1
LpanUA_01_V6	73401	76900	0	mRNA_LpanUA.01.0310	pseudouridylate synthase-like protein	1242	335	2	5	0,4,1	1	1	1	2	1
LpanUA_01_V6	73501	79000	547	mRNA_LpanUA.01.0310	pseudouridylate synthase-like protein	1242	1242	2	5	0,3,2	1	1	1	2	2
LpanUA_01_V6	74501	76700	0	mRNA_LpanUA.01.0310	pseudouridylate synthase-like protein	1242	135	1	5	0,5,0	1	1	1	1	1
LpanUA_01_V6	79201	83500	0	mRNA_LpanUA.01.0340	acidocalcisomal exopolyphosphatase, putative	1164	1164	3	4	0,0,2,1,1	3	-1	2	4	2
LpanUA_01_V6	84001	94500	916	mRNA_LpanUA.01.0400	hypothetical protein, conserved	2220	2220	2	4	0,0,3,0,1	2	-1	2	4	2
LpanUA_01_V6	94501	96700	0	mRNA_LpanUA.01.0410	hypothetical protein, conserved	426	426	2	5	0,4,1	1	1	1	1	2
LpanUA_01_V6	96201	97000	0	mRNA_LpanUA.01.0420	hypothetical protein, conserved	567	286	1	4	0,4,0	1	-1	1	1	1
LpanUA_01_V6	96701	103900	0	mRNA_LpanUA.01.0430	hypothetical protein, conserved	2478	2478	2	5	0,0,4,1	2	2	2	3	2
LpanUA_01_V6	103701	105200	0	mRNA_LpanUA.01.0450	hypothetical protein, conserved	1719	297	1	5	0,5,0	1	1	1	1	1
LpanUA_01_V6	104501	105100	0	mRNA_LpanUA.01.0450	hypothetical protein, conserved	1719	197	1	1	0,1,0	-1	-1	-1	-1	1
LpanUA_01_V6	107101	109600	0	mRNA_LpanUA.01.0460	ribosomal protein S7, putative	1122	1122	1	2	0,2,0	-1	-1	-1	1	1
LpanUA_01_V6	110901	113600	0	mRNA_LpanUA.01.0480	hypothetical protein, conserved	1908	1908	2	5	0,0,4,1	2	2	2	3	2
LpanUA_01_V6	113601	115000	0	mRNA_LpanUA.01.0490	hypothetical protein, unknown function	1755	368	1	5	0,5,0	1	1	1	1	1
LpanUA_01_V6	113901	114600	0	-	-	-	-	2	3	2,1,0	-1	0	0	-1	1
LpanUA_01_V6	114601	119100	1273	mRNA_LpanUA.01.0490	hypothetical protein, unknown function	1755	1755	3	4	0,0,1,2,1	2	3	-1	4	3
LpanUA_01_V6	118801	122900	3	mRNA_LpanUA.01.0500	alpha/beta-hydrolase-like protein	669	669	1	5	0,5,0	1	1	1	1	1
LpanUA_01_V6	118901	131800	673	mRNA_LpanUA.01.0510	hypothetical protein, conserved	4026	4026	2	4	0,3,1	1	1	1	2	-1
LpanUA_01_V6	120501	122500	0	-	-	-	-	2	4	2,2,0	1	0	0	-1	1
LpanUA_01_V6	121601	122400	0	-	-	-	-	1	4	4,0,0	0	0	0	0	-1
LpanUA_01_V6	123801	125600	0	mRNA_LpanUA.01.0510	hypothetical protein, conserved	4026	1800	2	5	0,0,4,1	2	2	2	3	2
LpanUA_01_V6	127001	131800	673	-	-	-	-	1	5	0,5,0	1	1	1	1	1
LpanUA_01_V6	127401	129900	0	-	-	-	-	2	3	1,2,0	-1	0	-1	1	1
LpanUA_01_V6	137601	138100	0	-	-	-	-	1	1	0,1,0	-1	-1	-1	-1	1
LpanUA_01_V6	139201	140000	0	mRNA_LpanUA.01.0540	putative long-chain-fatty-acid-CoA ligase	2097	28	1	2	0,2,0	-1	-1	-1	1	1
LpanUA_01_V6	139901	145000	0	mRNA_LpanUA.01.0550	long-chain-fatty-acid-CoA ligase, putative	2145	2131	2	5	0,0,4,1	2	2	2	3	2
LpanUA_01_V6	144901	147300	0	mRNA_LpanUA.01.0550	long-chain-fatty-acid-CoA ligase, putative	2145	114	1	5	0,5,0	1	1	1	1	1
LpanUA_01_V6	145901	146600	0	-	-	-	-	2	4	3,1,0	-1	0	0	0	1
LpanUA_01_V6	147301	149000	0	-	-	-	-	2	5	0,0,4,1	2	2	2	3	2
LpanUA_01_V6	149001	150900	0	mRNA_LpanUA.01.0560	long-chain-fatty-acid-CoA ligase, putative	4824	689	1	5	0,5,0	1	1	1	1	1
LpanUA_01_V6	150301	154900	0	mRNA_LpanUA.01.0560	long-chain-fatty-acid-CoA ligase, putative	4824	4600	3	5	0,1,3,1	1	2	2	3	2
LpanUA_01_V6	153501	163000	0	mRNA_LpanUA.01.0570	hypothetical protein, conserved	2133	2133	2	5	0,3,2	1	1	1	2	2
LpanUA_01_V6	154901	156000	0	mRNA_LpanUA.01.0560	long-chain-fatty-acid-CoA ligase, putative	4824	135	2	4	0,3,1	-1	1	1	1	2
LpanUA_01_V6	156301	158300	0	mRNA_LpanUA.01.0570	hypothetical protein, conserved	2133	1975	2	4	0,0,3,1	-1	2	2	3	2
LpanUA_01_V6	158101	159400	0	mRNA_LpanUA.01.0570	hypothetical protein, conserved	2133	175	1	4	4,0,0	0	0	0	-1	0
LpanUA_01_V6	158301	159900	0	mRNA_LpanUA.01.0580	hypothetical protein, conserved	2013	352	2	4	3,1,0	0	0	0	-1	1
LpanUA_01_V6	158301	162600	0	mRNA_LpanUA.01.0580	hypothetical protein, conserved	2013	2013	1	5	0,5,0	1	1	1	1	1
LpanUA_01_V6	158301	171700	0	mRNA_LpanUA.01.0610	hypothetical protein, conserved	2880	2880	2	5	0,3,2	1	1	1	2	2
LpanUA_01_V6	161601	162700	0	-	-	-	-	1	2	0,2,0	1	-1	-1	1	-1
LpanUA_01_V6	166501	169700	0	mRNA_LpanUA.01.0610	hypothetical protein, conserved	2880	2880	2	5	0,0,4,1	2	2	2	3	2
LpanUA_01_V6	169401	171700	0	mRNA_LpanUA.01.0610	hypothetical protein, conserved	2880	207	1	5	0,5,0	1	1	1	1	1
LpanUA_01_V6	173301	174900	0	mRNA_LpanUA.01.0630	hypothetical protein, conserved	5343	350	1	5	0,5,0	1	1	1	1	1
LpanUA_01_V6	174701	179800	0	mRNA_LpanUA.01.0630	hypothetical protein, conserved	5343	5100	2	5	0,0,4,1	2	2	2	3	2
LpanUA_01_V6	179901	180600	0	-	-	-	-	1	4	0,4,0	1	1	1	-1	1
LpanUA_01_V6	181701	183000	0	mRNA_LpanUA.01.0030	DNA-damage inducible protein DDI1-like protein	1266	257	1	4	0,4,0	-1	1	1	1	1
LpanUA_01_V6	182001	182700	0	-	-	-	-	1	5	5,0,0	0	0	0	0	0
LpanUA_01_V6	182801	185000	0	mRNA_LpanUA.01.0020	hypothetical protein, conserved	1854	1854	2	5	0,0,4,1	2	2	2	3	2
LpanUA_01_V6	185001	185700	0	-	-	-	-	1	1	0,1,0	1	-1	-1	-1	-1
LpanUA_01_V6	185101	186200	0	-	-	-	-	1	3	0,3,0	1	1	1	-1	-1
LpanUA_01_V6	185701	189700	74	mRNA_LpanUA.01.0010	hypothetical protein, unknown function	2883	2883	2	5	0,0,4,1	2	2	2	3	2
LpanUA_01_V6	190801	191300	0	-	-	-	-	2	3	2,1,0	-1	0	0	-1	1
LpanUA_01_V6	190901	192000	0	-	-	-	-	1	2	0,2,0	1	-1	-1	1	-1
LpanUA_01_V6	191701	195600	0	mRNA_LpanUA.01.0790	HSP70-like protein	3333	3333	2	5	0,0,4,1	2	2	2	3	2
LpanUA_01_V6	195401	196200	0	mRNA_LpanUA.01.0790	HSP70-like protein	3333	124	1	1	0,1,0	-1	-1	-1	-1	1
LpanUA_01_V6	196201	198200	0	mRNA_LpanUA.01.0635	putative mitochondrial processing peptide betasubunit	1500	1500	2	5	0,0,4,1	2	2	2	3	2
LpanUA_01_V6	198001	199500	0	mRNA_LpanUA.01.0635	putative mitochondrial processing peptide betasubunit	1500	169	2	5	0,4,1	1	1	1	1	2
LpanUA_01_V6	199001	204300	0	mRNA_LpanUA.01.0636	hypothetical protein	4773	4773	2	4	0,0,3,1	-1	2	2	3	2
LpanUA_01_V6	201401	202300	0	mRNA_LpanUA.01.0636	hypothetical protein	4773	900	2	3	0,1,2	1	2	-1	-1	2
LpanUA_01_V6	204301	205700	0	-	-	-	-	2	3	2,1,0	0	-1	0	-1	1
LpanUA_01_V6	204301	209600	0	mRNA_LpanUA.01.0650	hypothetical protein, conserved	879	879	1	5	0,5,0	1	1	1	1	1
LpanUA_01_V6	204701	205200	0	-	-	-	-	1	5	5,0,0	0	0	0	0	0
LpanUA_01_V6	206801	209400	0	-	-	-	-	2	4	1,3,0	1	-1	1	0	1
LpanUA_01_V6	209401	213700	494	mRNA_LpanUA.01.0660	hypothetical protein, unknown function	2547	2547	2	5	0,0,4,1	2	2	2	3	2
LpanUA_01_V6	212401	216900	987	mRNA_LpanUA.01.0670	hypothetical protein, unknown function	705	705	2	4	0,2,2	1	-1	1	2	2
LpanUA_01_V6	214401	214800	0	-	-	-	-	1	1	0,1,0	1	-1	-1	-1	-1
LpanUA_01_V6	215401	217100	35	mRNA_LpanUA.01.0685	hypothetical protein, unknown function	693	693	2	5	0,4,1	1	1	1	2	1
LpanUA_01_V6	215501	216200	0	mRNA_LpanUA.01.0685	hypothetical protein, unknown function	693	212	1	4	0,4,0	-1	1	1	1	1
LpanUA_01_V6	219201	223900	0	mRNA_LpanUA.01.0700	hypothetical protein, conserved	4770	4571	2	5	0,0,4,1	2	2	2	3	2
LpanUA_01_V6	223901	225600	669	mRNA_LpanUA.01.0700	hypothetical protein, conserved	4770	199	2	5	0,4,1	1	1	1	1	2
LpanUA_01_V6	227301	228500	0	-	-	-	-	2	3	2,1,0	-1	0	0	-1	1
LpanUA_01_V6	227801	228500	0	-	-	-	-	1	5	5,0,0	0	0	0	0	0
LpanUA_01_V6	227801	237500	0	mRNA_LpanUA.01.0720	protein kinase, putative	3169	3169	3	5	0,1,3,1	1	2	2	3	2
LpanUA_01_V6	228501	231000	0	mRNA_LpanUA.01.0710	hypothetical protein, conserved	2226	2226	2	4	0,0,3,1	2	-1	2	3	2
LpanUA_01_V6	231301	232100	0	-	-	-	-	1	4	0,4,0	1	1	1	1	-1
LpanUA_01_V6	231901	240000	0	mRNA_LpanUA.01.0720	protein kinase, putative	3169	3169	2	5	0,0,4,1	2	2	2	3	2
LpanUA_01_V6	239801	244600	0	mRNA_LpanUA.01.0740	eukaryotic initiation factor 4a, putative	1212	280	1	5	0,5,0	1	1	1	1	1
LpanUA_01_V6	240101	243400	0	-	-	-	-	1	2	0,2,0	-1	-1	-1	1	1
LpanUA_01_V6	241401	244600	0	-	-	-	-	2	5	4,1,0	0	0	0	0	1
LpanUA_01_V6	241501	243400	0	-	-	-	-	1	5	5,0,0	0	0	0	0	0
LpanUA_01_V6	244101	244500	0	-	-	-	-	2	3	2,1,0	1	-1	0	0	-1
LpanUA_01_V6	244601	247000	0	mRNA_LpanUA.01.0750	hypothetical protein, conserved	1467	1416	2	4	0,0,3,1	2	-1	2	3	2
LpanUA_01_V6	247101	248500	0	-	-	-	-	2	5	4,1,0	0	0	0	0	1
LpanUA_01_V6	252301	255900	0	mRNA_LpanUA.01.0770	calcium/potassium channel (CAKC), putative	2955	2955	3	5	0,0,2,2,1	2	3	3	4	2
LpanUA_01_V6	255701	258700	0	mRNA_LpanUA.01.0780	potassium channel subunit-like protein	3339	188	1	5	0,5,0	1	1	1	1	1
LpanUA_01_V6	258601	261800	0	mRNA_LpanUA.01.0780	potassium channel subunit-like protein	3339	3200	3	5	0,0,2,2,1	2	3	3	4	2
LpanUA_01_V6	261401	262900	0	mRNA_LpanUA.01.0780	potassium channel subunit-like protein	3339	451	1	4	0,4,0	1	1	1	-1	1
LpanUA_01_V6	265201	267500	364	-	-	-	-	2	3	0,1,2	1	-1	2	2	-1
LpanUA_02_V6	1	4700	0	mRNA_LpanUA.02.0090	hypothetical protein, conserved	1194	1194	2	5	0,0,4,0,1	2	2	4	2	2
LpanUA_02_V6	4901	14500	0	mRNA_LpanUA.02.0100	hypothetical protein, conserved	2457	2457	2	3	0,0,2,0,1	-1	-1	4	2	2
LpanUA_02_V6	15301	15700	0	-	-	-	-	1	5	5,0,0	0	0	0	0	0
LpanUA_02_V6	18701	22600	0	mRNA_LpanUA.02.0110	hypothetical protein, conserved	2798	2573	3	4	0,0,2,1,1	3	-1	4	2	2
LpanUA_02_V6	23101	45500	0	mRNA_LpanUA.02.0130	phosphatidylinositol kinase related protein,putative	14790	14790	2	5	0,0,4,1	2	2	3	2	2
LpanUA_02_V6	23201	26500	0	mRNA_LpanUA.02.0120	exportin T (tRNA exportin)-like protein	3498	3082	3	5	0,0,3,1,1	3	2	4	2	2
LpanUA_02_V6	45601	46300	0	-	-	-	-	2	4	2,2,0	1	0	-1	0	1
LpanUA_02_V6	46301	49300	0	mRNA_LpanUA.02.0150	hypothetical protein, conserved	2676	2676	2	5	0,0,3,2	3	2	3	2	2
LpanUA_02_V6	49301	52200	0	-	-	-	-	1	5	5,0,0	0	0	0	0	0
LpanUA_02_V6	52201	54200	0	-	-	-	-	3	5	0,0,0,0,0,3,1,1	6	5	7	5	5
LpanUA_02_V6	54201	60600	0	mRNA_LpanUA.02.0180	hypothetical protein, conserved	5871	891	1	4	4,0,0	0	0	-1	0	0
LpanUA_02_V6	60901	63300	0	mRNA_LpanUA.02.0180	hypothetical protein, conserved	5871	2400	2	5	0,0,3,2	3	2	3	2	2
LpanUA_02_V6	65501	66100	0	mRNA_LpanUA.02.0180	hypothetical protein, conserved	5871	80	2	3	0,2,1	2	1	1	-1	-1
LpanUA_02_V6	67801	72300	0	-	-	-	-	1	5	5,0,0	0	0	0	0	0
LpanUA_02_V6	76401	82000	0	-	-	-	-	1	5	5,0,0	0	0	0	0	0
LpanUA_02_V6	81801	82800	0	mRNA_LpanUA.02.0250	phosphoglycan beta 1,3 galactosyltransferase	813	777	2	4	0,0,1,3	-1	3	3	2	3
LpanUA_02_V6	82801	87500	0	mRNA_LpanUA.02.0250	phosphoglycan beta 1,3 galactosyltransferase	813	36	1	5	5,0,0	0	0	0	0	0
LpanUA_02_V6	90101	96100	0	mRNA_LpanUA.02.0160	phosphoglycan beta 1,3 galactosyltransferase	2604	786	2	5	2,3,0	1	0	1	0	1
LpanUA_02_V6	97301	100600	0	mRNA_LpanUA.02.0160	phosphoglycan beta 1,3 galactosyltransferase	2604	618	2	4	0,3,1	-1	1	2	1	1
LpanUA_02_V6	97901	98600	0	mRNA_LpanUA.02.0160	phosphoglycan beta 1,3 galactosyltransferase	2604	18	2	5	0,4,1	1	1	2	1	1
LpanUA_02_V6	100601	108600	0	mRNA_LpanUA.02.0260	phosphoglycan beta 1,3galactosyltransferase-like protein	2676	2658	2	5	0,0,4,1	2	2	3	2	2
LpanUA_02_V6	100701	104400	0	mRNA_LpanUA.02.0260	phosphoglycan beta 1,3galactosyltransferase-like protein	2676	2558	2	5	0,0,3,2	3	2	3	2	2
LpanUA_02_V6	109501	119100	257	mRNA_LpanUA.02.0280	hypothetical protein, conserved	3456	3456	2	5	0,2,3	2	1	2	1	2
LpanUA_02_V6	114101	120800	0	mRNA_LpanUA.02.0290	small GTP binding protein rab6-like protein	837	837	2	4	0,2,2	2	1	-1	1	2
LpanUA_02_V6	120301	120700	0	-	-	-	-	1	1	0,1,0	1	-1	-1	-1	-1
LpanUA_02_V6	131801	132300	0	-	-	-	-	1	2	0,2,0	-1	-1	1	-1	1
LpanUA_02_V6	134801	137600	1402	-	-	-	-	2	4	0,0,1,3	3	2	3	-1	3
LpanUA_02_V6	135801	137000	1200	-	-	-	-	2	4	0,0,0,2,2	4	3	-1	3	4
LpanUA_02_V6	137101	149200	0	mRNA_LpanUA.02.0370	hypothetical protein, conserved	2961	2961	2	4	0,1,3	2	1	2	-1	2
LpanUA_02_V6	139801	141200	0	mRNA_LpanUA.02.0360	hypothetical protein, conserved	2130	203	1	5	0,5,0	1	1	1	1	1
LpanUA_02_V6	144401	145700	0	mRNA_LpanUA.02.0370	hypothetical protein, conserved	2961	170	1	2	0,2,0	1	-1	1	-1	-1
LpanUA_02_V6	152201	154000	0	mRNA_LpanUA.02.0380	hypothetical protein, conserved	3216	381	1	5	0,5,0	1	1	1	1	1
LpanUA_02_V6	152801	153900	0	-	-	-	-	1	5	0,5,0	1	1	1	1	1
LpanUA_02_V6	155101	157100	0	mRNA_LpanUA.02.0390	casein kinase II, alpha chain, putative	1137	176	2	5	0,3,2	2	1	1	1	2
LpanUA_02_V6	156201	157000	0	mRNA_LpanUA.02.0400	proteasome regulatory non-ATPase subunit 6,putative	1599	28	2	3	0,1,2	2	-1	1	-1	2
LpanUA_02_V6	158701	159900	0	mRNA_LpanUA.02.0410	FtsJ-like methyltransferase, putative	1380	7	1	4	0,4,0	1	-1	1	1	1
LpanUA_02_V6	158801	162700	0	mRNA_LpanUA.02.0410	FtsJ-like methyltransferase, putative	1380	1380	2	4	0,3,1	2	1	1	1	-1
LpanUA_02_V6	161301	161800	0	-	-	-	-	2	3	0,2,1	-1	1	-1	1	2
LpanUA_02_V6	161401	162700	0	-	-	-	-	2	3	0,1,2	2	-1	1	-1	2
LpanUA_02_V6	169001	169400	0	-	-	-	-	2	3	2,1,0	-1	0	-1	0	1
LpanUA_02_V6	172901	175400	0	-	-	-	-	2	4	1,3,0	1	0	1	-1	1
LpanUA_02_V6	173901	175000	0	-	-	-	-	1	5	5,0,0	0	0	0	0	0
LpanUA_02_V6	178701	179100	0	-	-	-	-	1	2	0,2,0	1	-1	-1	-1	1
LpanUA_02_V6	180501	183900	0	-	-	-	-	2	5	0,4,1	2	1	1	1	1
LpanUA_02_V6	180601	186000	0	mRNA_LpanUA.02.0440	voltage-dependent anion-selective channel,putative	879	879	2	5	0,4,1	2	1	1	1	1
LpanUA_02_V6	182001	184100	0	mRNA_LpanUA.02.0440	voltage-dependent anion-selective channel,putative	879	76	1	4	0,4,0	1	-1	1	1	1
LpanUA_02_V6	182201	183300	0	-	-	-	-	2	5	3,2,0	1	0	0	0	1
LpanUA_02_V6	184801	186100	0	mRNA_LpanUA.02.0450	hypothetical protein, unknown function	8562	215	1	1	0,1,0	-1	-1	1	-1	-1
LpanUA_02_V6	205801	206300	0	mRNA_LpanUA.02.0490	hypothetical protein, conserved	513	143	1	3	3,0,0	0	0	-1	0	-1
LpanUA_02_V6	205801	207400	0	mRNA_LpanUA.02.0490	hypothetical protein, conserved	513	143	2	4	2,2,0	1	0	-1	0	1
LpanUA_02_V6	213101	222700	0	mRNA_LpanUA.02.0500	hypothetical protein, conserved	2571	2571	2	5	0,2,3	2	1	2	1	2
LpanUA_02_V6	213201	215500	0	mRNA_LpanUA.02.0730	hypothetical protein, conserved	6417	775	1	4	0,4,0	-1	1	1	1	1
LpanUA_02_V6	214801	215200	0	mRNA_miscLpanUA.02.0735		1989	61	1	1	0,1,0	-1	-1	-1	-1	1
LpanUA_02_V6	218701	222700	0	mRNA_LpanUA.02.0500	hypothetical protein, conserved	2571	2571	2	5	0,2,3	2	1	2	1	2
LpanUA_02_V6	224601	225100	0	mRNA_LpanUA.02.0510	hypothetical protein, conserved	2026	183	1	2	0,2,0	1	-1	-1	-1	1
LpanUA_02_V6	229501	230600	0	mRNA_LpanUA.02.0530	hypothetical protein, unknown function	2508	55	1	3	0,3,0	1	-1	1	1	-1
LpanUA_02_V6	229601	232800	0	-	-	-	-	2	5	0,4,1	2	1	1	1	1
LpanUA_02_V6	229701	230300	0	-	-	-	-	1	5	5,0,0	0	0	0	0	0
LpanUA_02_V6	233001	238800	0	mRNA_LpanUA.02.0540	protein kinase, putative	4347	4347	2	5	0,0,3,2	3	2	3	2	2
LpanUA_02_V6	235701	239500	0	mRNA_LpanUA.02.0540	protein kinase, putative	4347	1764	2	5	0,0,3,2	3	2	3	2	2
LpanUA_02_V6	239101	243500	0	-	-	-	-	2	5	0,2,3	2	1	2	1	2
LpanUA_02_V6	240801	243500	0	-	-	-	-	2	5	0,2,3	2	1	2	1	2
LpanUA_02_V6	243901	245400	0	mRNA_LpanUA.02.0550	Retrotransposable element SLACS	3072	68	1	4	4,0,0	-1	0	0	0	0
LpanUA_02_V6	245401	250000	2057	mRNA_LpanUA.02.0550	Retrotransposable element SLACS	3072	3004	1	1	0,0,0,0,0,0,0,0,0,1	-1	-1	-1	11	-1
LpanUA_02_V6	249901	252000	94	mRNA_LpanUA.02.0555	Retrotransposable element SLACS	1563	79	1	3	3,0,0	0	-1	-1	0	0
LpanUA_02_V6	252001	253600	1600	mRNA_LpanUA.02.0555	Retrotransposable element SLACS	1563	1484	1	1	0,0,0,0,0,0,0,0,0,1	-1	-1	-1	13	-1
LpanUA_02_V6	253601	258500	35	-	-	-	-	1	5	5,0,0	0	0	0	0	0
LpanUA_02_V6	258201	262200	0	mRNA_LpanUA.02.0560	hypothetical protein, conserved	11349	2773	2	4	0,0,2,2	3	-1	3	2	2
LpanUA_02_V6	258201	287500	608	mRNA_LpanUA.02.0560	hypothetical protein, conserved	11349	11349	2	5	0,0,4,1	2	2	3	2	2
LpanUA_02_V6	289401	294500	0	mRNA_LpanUA.02.0640	hypothetical protein, conserved	2703	2703	2	5	0,0,4,1	2	2	3	2	2
LpanUA_03_V6	2201	15500	0	mRNA_LpanUA.03.0030	hypothetical protein	2931	2931	2	4	0,0,2,2	2	3	3	-1	2
LpanUA_03_V6	2201	27800	0	mRNA_LpanUA.03.0030	hypothetical protein	2931	2931	2	5	0,0,3,2	2	3	3	2	2
LpanUA_03_V6	15601	16000	0	-	-	-	-	1	5	5,0,0	0	0	0	0	0
LpanUA_03_V6	25401	27600	0	mRNA_LpanUA.03.0100	DNA primase large subunit, putative	1704	1704	2	4	0,0,2,2	2	3	3	-1	2
LpanUA_03_V6	29601	30200	0	-	-	-	-	1	4	0,4,0	1	1	-1	1	1
LpanUA_03_V6	42001	45800	0	mRNA_LpanUA.03.0170	ABC transporter protein, putative	2175	2175	2	4	0,0,3,1	2	3	2	-1	2
LpanUA_03_V6	49801	50800	495	-	-	-	-	3	4	0,2,1,1	2	1	-1	1	3
LpanUA_03_V6	53301	54500	0	-	-	-	-	1	4	0,4,0	1	1	1	1	-1
LpanUA_03_V6	53401	55900	0	mRNA_LpanUA.03.0220	protein kinase, putative	1137	73	2	5	0,4,1	1	1	1	1	2
LpanUA_03_V6	57001	58800	0	mRNA_LpanUA.03.0230	hypothetical protein, conserved	942	135	1	5	0,5,0	1	1	1	1	1
LpanUA_03_V6	62801	77900	0	mRNA_LpanUA.03.0280	hypothetical protein	7482	5829	1	5	0,5,0	1	1	1	1	1
LpanUA_03_V6	63001	67200	0	-	-	-	-	1	5	0,5,0	1	1	1	1	1
LpanUA_03_V6	63901	64800	0	-	-	-	-	1	5	5,0,0	0	0	0	0	0
LpanUA_03_V6	63901	66000	0	-	-	-	-	2	5	4,1,0	0	0	0	0	1
LpanUA_03_V6	63901	69700	0	mRNA_LpanUA.03.0250	hypothetical protein, conserved	468	468	1	5	0,5,0	1	1	1	1	1
LpanUA_03_V6	71001	71600	0	mRNA_LpanUA.03.0270	hypothetical protein, conserved	522	40	1	4	0,4,0	1	1	1	1	-1
LpanUA_03_V6	72701	77900	0	mRNA_LpanUA.03.0280	hypothetical protein	7482	5200	1	5	5,0,0	0	0	0	0	0
LpanUA_03_V6	84101	88100	542	mRNA_LpanUA.03.0300	hypothetical protein	5706	72	2	5	0,4,1	1	1	1	1	2
LpanUA_03_V6	84201	85200	442	-	-	-	-	2	5	0,3,2	2	1	1	1	2
LpanUA_03_V6	85701	88200	0	mRNA_LpanUA.03.0300	hypothetical protein	5706	172	1	5	0,5,0	1	1	1	1	1
LpanUA_03_V6	86901	88000	0	-	-	-	-	2	4	3,1,0	0	-1	0	0	1
LpanUA_03_V6	87301	87900	0	-	-	-	-	1	5	5,0,0	0	0	0	0	0
LpanUA_03_V6	101401	105200	0	mRNA_LpanUA.03.0330	hypothetical protein, conserved	1044	1044	2	5	0,4,1	1	1	1	1	2
LpanUA_03_V6	103101	105100	0	mRNA_LpanUA.03.0340	protein kinase, putative	4629	727	1	5	0,5,0	1	1	1	1	1
LpanUA_03_V6	103301	104000	0	-	-	-	-	2	4	0,3,1	-1	1	1	1	2
LpanUA_03_V6	103901	104700	0	mRNA_LpanUA.03.0340	protein kinase, putative	4629	327	1	5	0,5,0	1	1	1	1	1
LpanUA_03_V6	108701	110900	0	mRNA_LpanUA.03.0340	protein kinase, putative	4629	302	1	1	0,1,0	1	-1	-1	-1	-1
LpanUA_03_V6	108701	113400	0	mRNA_LpanUA.03.0340	protein kinase, putative	4629	302	1	2	0,2,0	1	-1	-1	-1	1
LpanUA_03_V6	108801	134800	0	mRNA_LpanUA.03.0345	hypothetical protein	4680	4680	2	5	0,4,1	1	1	1	1	2
LpanUA_03_V6	109001	110000	0	mRNA_LpanUA.03.0340	protein kinase, putative	4629	2	2	4	3,1,0	-1	0	0	0	1
LpanUA_03_V6	111301	113300	0	-	-	-	-	2	4	3,1,0	-1	0	0	0	1
LpanUA_03_V6	111301	114600	0	mRNA_LpanUA.03.0345	hypothetical protein	4680	1233	1	5	0,5,0	1	1	1	1	1
LpanUA_03_V6	118801	121900	0	mRNA_LpanUA.03.0360.N	hypothetical protein, conserved	1353	1335	1	5	0,5,0	1	1	1	1	1
LpanUA_03_V6	121001	121900	0	mRNA_LpanUA.03.0360.N	hypothetical protein, conserved	1353	900	1	5	5,0,0	0	0	0	0	0
LpanUA_03_V6	121001	122500	0	mRNA_LpanUA.03.0360.N	hypothetical protein, conserved	1353	918	2	5	4,1,0	0	0	0	0	1
LpanUA_03_V6	123201	125900	0	mRNA_LpanUA.03.0350	hypothetical protein, conserved	915	282	1	3	0,3,0	1	-1	-1	1	1
LpanUA_03_V6	126401	128700	0	mRNA_LpanUA.03.0355		312	312	1	5	0,5,0	1	1	1	1	1
LpanUA_03_V6	127701	128900	0	-	-	-	-	1	5	0,5,0	1	1	1	1	1
LpanUA_03_V6	132201	132900	0	-	-	-	-	1	1	1,0,0	-1	-1	-1	0	-1
LpanUA_03_V6	134001	134800	0	-	-	-	-	2	2	1,1,0	-1	0	-1	-1	1
LpanUA_03_V6	134101	135400	0	-	-	-	-	1	5	0,5,0	1	1	1	1	1
LpanUA_03_V6	140701	141800	0	mRNA_LpanUA.03.0380	hypothetical protein, conserved	5280	77	1	3	3,0,0	-1	0	0	0	-1
LpanUA_03_V6	141001	143400	0	mRNA_LpanUA.03.0400	60S acidic ribosomal protein P2, putative	324	35	1	3	0,3,0	-1	1	-1	1	1
LpanUA_03_V6	141101	141800	0	-	-	-	-	1	5	5,0,0	0	0	0	0	0
LpanUA_03_V6	142501	143300	0	-	-	-	-	2	5	4,1,0	0	0	0	0	1
LpanUA_03_V6	150001	151500	0	-	-	-	-	2	5	0,4,1	1	1	1	1	2
LpanUA_03_V6	150101	161300	0	mRNA_LpanUA.03.0950	hypothetical protein	3201	3201	2	4	0,3,1	-1	1	1	1	2
LpanUA_03_V6	150901	151700	0	-	-	-	-	1	5	0,5,0	1	1	1	1	1
LpanUA_03_V6	158701	174200	0	mRNA_LpanUA.03.0953	hypothetical protein, conserved	3129	3129	2	5	0,4,1	1	1	1	1	2
LpanUA_03_V6	159501	161400	0	mRNA_LpanUA.03.0951	hypothetical protein, conserved	2871	110	1	4	0,4,0	1	1	-1	1	1
LpanUA_03_V6	159701	160300	0	-	-	-	-	1	2	0,2,0	1	-1	-1	-1	1
LpanUA_03_V6	164401	165300	0	-	-	-	-	1	2	0,2,0	1	-1	-1	-1	1
LpanUA_03_V6	164401	180100	0	mRNA_LpanUA.03.0953	hypothetical protein, conserved	3129	3129	2	5	0,4,1	1	1	1	1	2
LpanUA_03_V6	168101	169900	0	mRNA_LpanUA.03.0952	hypothetical protein, conserved	2997	293	2	5	0,4,1	1	1	1	1	2
LpanUA_03_V6	168401	168900	0	-	-	-	-	1	2	0,2,0	1	-1	-1	1	-1
LpanUA_03_V6	172601	174200	0	mRNA_LpanUA.03.0953	hypothetical protein, conserved	3129	286	1	5	0,5,0	1	1	1	1	1
LpanUA_03_V6	176401	178600	0	-	-	-	-	1	5	0,5,0	1	1	1	1	1
LpanUA_03_V6	176801	180100	0	-	-	-	-	2	5	0,4,1	1	1	1	1	2
LpanUA_03_V6	177501	178200	0	-	-	-	-	1	1	0,1,0	-1	-1	1	-1	-1
LpanUA_03_V6	190601	191600	0	mRNA_LpanUA.03.0430	hypothetical protein, conserved	2508	109	2	4	3,1,0	-1	0	0	0	1
LpanUA_03_V6	190601	192400	0	mRNA_LpanUA.03.0430	hypothetical protein, conserved	2508	109	1	5	0,5,0	1	1	1	1	1
LpanUA_03_V6	190901	191400	0	-	-	-	-	1	5	5,0,0	0	0	0	0	0
LpanUA_03_V6	200201	200800	0	-	-	-	-	1	1	0,1,0	-1	-1	-1	-1	1
LpanUA_03_V6	200401	200800	0	-	-	-	-	1	3	3,0,0	0	0	-1	0	-1
LpanUA_03_V6	202201	203900	0	mRNA_LpanUA.03.0460	hypothetical protein, conserved	4311	148	2	5	0,3,2	2	1	1	1	2
LpanUA_03_V6	207901	209000	0	mRNA_LpanUA.03.0460	hypothetical protein, conserved	4311	163	1	2	0,2,0	1	-1	-1	-1	1
LpanUA_03_V6	207901	209900	0	mRNA_LpanUA.03.0470	hypothetical protein	2157	894	1	5	0,5,0	1	1	1	1	1
LpanUA_03_V6	211601	212500	0	-	-	-	-	1	1	1,0,0	-1	0	-1	-1	-1
LpanUA_03_V6	211601	213300	0	mRNA_LpanUA.03.0480	quinone oxidoreductase, putative	999	11	1	5	0,5,0	1	1	1	1	1
LpanUA_03_V6	223101	224600	90	mRNA_LpanUA.03.0505	arginine N-methyltransferase	1218	277	2	3	0,2,1	1	-1	-1	1	2
LpanUA_03_V6	236501	239000	652	-	-	-	-	1	5	0,5,0	1	1	1	1	1
LpanUA_03_V6	237301	239100	55	-	-	-	-	1	5	0,5,0	1	1	1	1	1
LpanUA_03_V6	237601	251300	0	mRNA_LpanUA.03.0560	hypothetical protein, conserved	2412	2412	2	5	0,4,1	1	1	1	1	2
LpanUA_03_V6	237701	238900	0	-	-	-	-	2	5	3,2,0	1	0	0	0	1
LpanUA_03_V6	245201	246800	0	mRNA_LpanUA.03.0570	hypothetical protein, conserved	1707	72	1	1	0,1,0	-1	-1	-1	-1	1
LpanUA_03_V6	245401	252800	118	mRNA_LpanUA.03.0570	hypothetical protein, conserved	1707	1707	2	5	0,4,1	1	1	1	1	2
LpanUA_03_V6	245501	246100	0	-	-	-	-	1	5	5,0,0	0	0	0	0	0
LpanUA_03_V6	248101	251300	0	mRNA_LpanUA.03.0570	hypothetical protein, conserved	1707	335	2	5	0,4,1	1	1	1	1	2
LpanUA_03_V6	249101	250600	0	-	-	-	-	1	5	0,5,0	1	1	1	1	1
LpanUA_03_V6	250001	250400	0	-	-	-	-	1	1	0,1,0	-1	-1	-1	-1	1
LpanUA_03_V6	253001	255000	1524	-	-	-	-	2	4	0,0,0,1,3	-1	3	4	4	4
LpanUA_03_V6	255001	255500	0	-	-	-	-	2	3	0,2,1	1	-1	-1	1	2
LpanUA_03_V6	256301	256900	0	-	-	-	-	2	4	3,1,0	-1	0	0	0	1
LpanUA_03_V6	261401	262100	0	-	-	-	-	1	1	0,1,0	1	-1	-1	-1	-1
LpanUA_03_V6	283801	285400	0	mRNA_LpanUA.03.0620	hypothetical protein, conserved	3204	40	1	1	0,1,0	-1	-1	-1	-1	1
LpanUA_03_V6	290901	309200	0	mRNA_LpanUA.03.0680	protein kinase, putative	7488	7488	2	5	0,1,4	1	2	2	2	2
LpanUA_03_V6	292401	293400	0	-	-	-	-	1	2	0,2,0	1	-1	-1	-1	1
LpanUA_03_V6	292401	296600	0	mRNA_LpanUA.03.0670	hypothetical protein, conserved	1650	1650	2	5	0,4,1	1	1	1	1	2
LpanUA_03_V6	304301	306600	0	-	-	-	-	1	5	0,5,0	1	1	1	1	1
LpanUA_03_V6	305401	306500	0	-	-	-	-	2	3	1,2,0	1	-1	0	-1	1
LpanUA_03_V6	308201	309400	0	mRNA_LpanUA.03.0700	6-phosphofructo-2-kinase/fructose-2,6-biphosphatase,putative	5802	206	1	2	0,2,0	1	-1	-1	-1	1
LpanUA_03_V6	308401	309200	0	mRNA_LpanUA.03.0700	6-phosphofructo-2-kinase/fructose-2,6-biphosphatase,putative	5802	6	2	4	3,1,0	-1	0	0	0	1
LpanUA_03_V6	308801	309100	0	-	-	-	-	1	2	2,0,0	0	-1	-1	-1	0
LpanUA_03_V6	317701	318700	0	mRNA_LpanUA.03.ncRNA3		868	868	1	5	0,5,0	1	1	1	1	1
LpanUA_03_V6	318101	318900	0	mRNA_LpanUA.03.ncRNA2		1130	800	1	3	0,3,0	1	1	-1	-1	1
LpanUA_03_V6	334501	335000	0	-	-	-	-	1	1	0,1,0	-1	-1	-1	-1	1
LpanUA_03_V6	368201	370100	0	mRNA_LpanUA.03.0810	peter pan protein, putative	1119	1116	2	5	0,0,2,3	2	3	3	3	2
LpanUA_03_V6	370101	370600	0	mRNA_LpanUA.03.0810	peter pan protein, putative	1119	3	1	2	0,2,0	-1	-1	1	-1	1
LpanUA_03_V6	373701	375000	0	-	-	-	-	2	5	0,4,1	1	1	1	1	2
LpanUA_03_V6	375001	389200	0	mRNA_LpanUA.03.0840	hypothetical protein	2091	2091	2	5	0,0,2,3	2	3	3	3	2
LpanUA_04_V6	1301	7800	297	mRNA_LpanUA.04.0030	calcium-translocating P-type ATPase	3078	3078	3	4	0,0,1,2,0,1	-1	3	5	3	2
LpanUA_04_V6	7801	8600	36	-	-	-	-	1	5	5,0,0	0	0	0	0	0
LpanUA_04_V6	8601	19500	0	mRNA_LpanUA.04.0070	cAMP-specific phosphodiesterase, putative	2235	2235	4	5	0,0,1,2,1,1	4	3	5	3	2
LpanUA_04_V6	8601	48200	1037	mRNA_LpanUA.04.0140	hypothetical protein, conserved	5412	5412	3	4	0,0,2,1,1	3	-1	4	2	2
LpanUA_04_V6	8801	31500	543	mRNA_LpanUA.04.0070	cAMP-specific phosphodiesterase, putative	2235	2235	3	4	0,0,1,2,1	3	3	4	-1	2
LpanUA_04_V6	25901	31500	0	mRNA_LpanUA.04.0110	DNA topoisomerase type IB small subunit	810	810	3	5	0,0,2,2,1	3	3	4	2	2
LpanUA_04_V6	32001	38100	276	mRNA_LpanUA.04.0140	hypothetical protein, conserved	5412	5412	2	4	0,0,3,1	3	2	-1	2	2
LpanUA_04_V6	45901	46600	0	-	-	-	-	2	4	1,3,0	0	1	1	-1	1
LpanUA_04_V6	46801	48200	0	mRNA_LpanUA.04.0190	hypothetical protein, conserved	1407	1216	2	5	0,0,3,2	3	2	3	2	2
LpanUA_04_V6	48301	48800	0	mRNA_LpanUA.04.0250	hypothetical protein, conserved in leishmania	1746	171	2	2	0,1,1	1	-1	-1	-1	2
LpanUA_04_V6	48801	52800	0	mRNA_LpanUA.04.0250	hypothetical protein, conserved in leishmania	1746	1575	1	3	0,0,0,0,0,0,0,0,0,3	-1	10	10	11	-1
LpanUA_04_V6	53501	55000	0	mRNA_LpanUA.04.0260	surface antigen-like protein	1419	1419	2	4	0,0,0,3,0,0,1	6	-1	3	3	3
LpanUA_04_V6	55001	59500	0	mRNA_LpanUA.04.0265	surface antigen-like protein	3528	3528	1	5	0,5,0	1	1	1	1	1
LpanUA_04_V6	57301	59500	0	mRNA_LpanUA.04.0265	surface antigen-like protein	3528	2184	1	5	5,0,0	0	0	0	0	0
LpanUA_04_V6	60801	67800	0	mRNA_miscLpanUA.04.0268		1306	1306	2	4	2,2,0	1	0	-1	0	1
LpanUA_04_V6	60901	63500	0	mRNA_miscLpanUA.04.0267		685	15	1	5	5,0,0	0	0	0	0	0
LpanUA_04_V6	60901	74300	0	mRNA_miscLpanUA.04.0268		1306	1306	1	5	0,5,0	1	1	1	1	1
LpanUA_04_V6	64201	64700	0	-	-	-	-	1	5	5,0,0	0	0	0	0	0
LpanUA_04_V6	69901	71900	0	mRNA_LpanUA.04.0270	hypothetical protein	1077	155	2	4	1,3,0	1	-1	1	0	1
LpanUA_04_V6	70901	71900	0	-	-	-	-	2	4	1,3,0	1	-1	1	0	1
LpanUA_04_V6	73701	74300	0	-	-	-	-	2	3	1,2,0	1	0	-1	-1	1
LpanUA_04_V6	76801	79300	0	-	-	-	-	1	5	0,5,0	1	1	1	1	1
LpanUA_04_V6	77701	79300	0	-	-	-	-	1	2	0,2,0	1	-1	1	-1	-1
LpanUA_04_V6	78501	79300	0	-	-	-	-	1	5	5,0,0	0	0	0	0	0
LpanUA_04_V6	84001	84600	0	mRNA_LpanUA.04.0290	RNA pseudouridylate synthase-like protein	4029	57	2	3	0,1,2	2	-1	1	-1	2
LpanUA_04_V6	100101	102900	0	mRNA_LpanUA.04.0350	beta-fructofuranosidase, putative	1926	1926	3	5	0,0,0,2,0,1,0,2	7	3	7	5	3
LpanUA_04_V6	100201	109500	0	mRNA_LpanUA.04.0360	mitochondrial exoribonuclease DSS-1, putative	2511	2511	3	5	0,0,2,1,2	4	2	4	3	2
LpanUA_04_V6	100401	101400	0	mRNA_LpanUA.04.0350	beta-fructofuranosidase, putative	1926	1000	3	4	0,0,0,0,1,1,0,0,0,2	10	5	11	-1	4
LpanUA_04_V6	108701	111100	0	-	-	-	-	2	5	0,4,1	2	1	1	1	1
LpanUA_04_V6	110201	110900	0	-	-	-	-	2	4	3,1,0	-1	0	0	0	1
LpanUA_04_V6	121301	121900	0	-	-	-	-	2	5	3,2,0	1	0	0	0	1
LpanUA_04_V6	123401	125600	1399	mRNA_LpanUA.04.0420	hypothetical protein	1076	1076	2	5	0,0,0,3,2	4	3	4	3	3
LpanUA_04_V6	125601	130300	188	-	-	-	-	2	5	0,3,2	2	1	1	1	2
LpanUA_04_V6	125601	141300	664	mRNA_LpanUA.04.0450	hypothetical protein, conserved	3288	3288	2	4	0,2,2	2	1	-1	1	2
LpanUA_04_V6	128701	130300	0	-	-	-	-	2	4	2,2,0	1	0	-1	0	1
LpanUA_04_V6	132201	136600	476	mRNA_LpanUA.04.0440	anaphase promoting complex, subunit 10-likeprotein	1020	1020	2	4	0,3,1	2	1	1	1	-1
LpanUA_04_V6	132401	133000	0	-	-	-	-	1	2	0,2,0	1	-1	-1	-1	1
LpanUA_04_V6	135101	135900	0	-	-	-	-	2	4	2,2,0	1	0	-1	0	1
LpanUA_04_V6	140401	141300	0	-	-	-	-	3	3	1,1,1	2	0	1	-1	-1
LpanUA_04_V6	143301	144700	0	mRNA_LpanUA.04.0460	hypothetical protein, conserved	1083	206	2	3	0,2,1	2	-1	1	-1	1
LpanUA_04_V6	143901	144600	0	-	-	-	-	2	3	2,1,0	-1	0	-1	0	1
LpanUA_04_V6	149101	150700	0	-	-	-	-	2	5	0,3,2	2	1	1	1	2
LpanUA_04_V6	156001	159200	0	mRNA_LpanUA.04.0480	serine/threonine protein kinase-like protein	3999	301	2	5	0,4,1	2	1	1	1	1
LpanUA_04_V6	156301	157000	0	mRNA_LpanUA.04.0480	serine/threonine protein kinase-like protein	3999	1	1	1	0,1,0	-1	-1	1	-1	-1
LpanUA_04_V6	157501	159200	0	-	-	-	-	2	3	1,2,0	-1	0	1	-1	1
LpanUA_04_V6	159301	161600	0	mRNA_LpanUA.04.0490	cysteine peptidase, Clan CA, family C2,putative	2571	2300	2	5	0,0,3,2	3	2	3	2	2
LpanUA_04_V6	161701	163300	0	mRNA_LpanUA.04.0500	adenylosuccinate lyase, putative	1443	218	2	4	0,2,2	2	1	-1	1	2
LpanUA_04_V6	163101	165300	425	mRNA_LpanUA.04.0500	adenylosuccinate lyase, putative	1443	1425	2	5	0,0,4,1	3	2	2	2	2
LpanUA_04_V6	165801	168300	0	mRNA_LpanUA.04.0510	hypothetical protein	2658	2500	2	4	0,0,3,1	3	2	-1	2	2
LpanUA_04_V6	168101	173600	622	mRNA_LpanUA.04.0530	ADP-ribosylation factor, putative	573	573	2	5	0,3,2	2	1	2	1	1
LpanUA_04_V6	168401	169600	0	-	-	-	-	2	4	1,3,0	1	-1	1	0	1
LpanUA_04_V6	170201	173700	31	mRNA_LpanUA.04.0530	ADP-ribosylation factor, putative	573	573	2	3	0,2,1	2	1	-1	1	-1
LpanUA_04_V6	176101	185900	0	mRNA_LpanUA.04.0550	hypothetical protein, conserved	9153	8920	2	5	0,0,3,2	3	2	3	2	2
LpanUA_04_V6	182501	188600	0	mRNA_LpanUA.04.0550	hypothetical protein, conserved	9153	2520	2	5	0,2,3	2	1	2	1	2
LpanUA_04_V6	186301	187200	0	-	-	-	-	1	3	0,3,0	1	-1	1	-1	1
LpanUA_04_V6	189101	193300	0	mRNA_LpanUA.04.0560	hypothetical protein	4749	4200	2	5	0,0,3,2	3	2	3	2	2
LpanUA_04_V6	192101	194600	0	mRNA_LpanUA.04.0560	hypothetical protein	4749	1329	2	5	0,2,3	2	1	2	1	2
LpanUA_04_V6	194401	197300	0	mRNA_LpanUA.04.0570	huntingtin interacting protein (HIP), putative	3087	2900	2	4	0,0,3,1	-1	2	3	2	2
LpanUA_04_V6	197101	198800	0	mRNA_LpanUA.04.0570	huntingtin interacting protein (HIP), putative	3087	215	1	4	0,4,0	-1	1	1	1	1
LpanUA_04_V6	197701	198700	0	-	-	-	-	2	4	1,3,0	1	-1	1	0	1
LpanUA_04_V6	199001	208200	0	mRNA_LpanUA.04.0600	hypothetical protein, conserved	4683	4683	2	4	0,0,3,1	-1	2	3	2	2
LpanUA_04_V6	208801	209900	0	-	-	-	-	1	5	5,0,0	0	0	0	0	0
LpanUA_04_V6	218201	218700	0	-	-	-	-	2	4	3,1,0	-1	0	0	0	1
LpanUA_04_V6	219401	222200	1537	mRNA_LpanUA.04.0630	spermidine synthase, putative	903	649	2	4	0,0,0,3,1	4	3	-1	3	3
LpanUA_04_V6	220801	222100	1300	-	-	-	-	3	5	0,0,0,1,3,1	5	4	4	4	3
LpanUA_04_V6	222001	224500	198	mRNA_LpanUA.04.0640	hypothetical protein	804	804	2	5	0,2,3	2	1	2	1	2
LpanUA_04_V6	223901	224500	0	mRNA_LpanUA.04.0640	hypothetical protein	804	33	1	3	0,3,0	1	-1	1	-1	1
LpanUA_04_V6	224401	228700	0	mRNA_LpanUA.04.0655	LMXM_hypothetical_protein-like	1464	1464	2	5	0,0,3,2	3	2	3	2	2
LpanUA_04_V6	225701	228800	0	mRNA_LpanUA.04.0655	LMXM_hypothetical_protein-like	1464	1464	2	5	0,0,3,2	3	2	3	2	2
LpanUA_04_V6	228701	231500	0	mRNA_LpanUA.04.1300	hypothetical protein, conserved	495	495	1	4	0,4,0	1	1	-1	1	1
LpanUA_04_V6	228801	229500	0	-	-	-	-	1	3	0,3,0	1	-1	1	-1	1
LpanUA_04_V6	228801	230500	0	-	-	-	-	1	4	0,4,0	1	1	1	1	-1
LpanUA_04_V6	231501	235700	0	mRNA_LpanUA.04.1290	hypothetical protein	3804	3764	2	5	0,0,3,2	3	2	3	2	2
LpanUA_04_V6	231501	240800	0	mRNA_LpanUA.04.1290	hypothetical protein	3804	3804	2	5	0,0,4,1	3	2	2	2	2
LpanUA_04_V6	235701	236500	0	mRNA_LpanUA.04.1290	hypothetical protein	3804	40	2	3	0,2,1	2	1	1	-1	-1
LpanUA_04_V6	240901	241400	0	mRNA_LpanUA.04.0660	hypothetical protein	999	79	1	3	0,3,0	1	-1	1	-1	1
LpanUA_04_V6	242601	244000	0	-	-	-	-	2	5	0,4,1	2	1	1	1	1
LpanUA_04_V6	247901	252000	0	mRNA_LpanUA.04.0870	hypothetical protein, conserved	483	483	2	4	0,2,2	2	1	-1	1	2
LpanUA_04_V6	255401	255900	0	-	-	-	-	1	3	0,3,0	1	-1	1	-1	1
LpanUA_04_V6	267201	268800	0	mRNA_LpanUA.04.0930	hypothetical protein, conserved	1929	1517	2	4	0,0,3,1	3	2	-1	2	2
LpanUA_04_V6	270701	273800	654	mRNA_LpanUA.04.0940	hypothetical protein, conserved	2451	1647	2	5	0,0,3,2	3	2	3	2	2
LpanUA_04_V6	275301	276000	0	mRNA_LpanUA.04.0750	nascent polypeptide associated complex subunit-like protein, copy 1	525	6	2	3	0,2,1	-1	1	1	-1	2
LpanUA_04_V6	282601	286600	0	mRNA_LpanUA.04.0801	hypothetical protein, conserved	921	921	2	4	0,3,1	2	1	1	1	-1
LpanUA_04_V6	284601	286700	0	mRNA_LpanUA.04.0780	hypothetical protein, conserved	2013	550	2	5	0,3,2	2	1	1	1	2
LpanUA_04_V6	286201	290600	0	mRNA_LpanUA.04.0780	hypothetical protein, conserved	2013	1963	2	4	0,0,3,1	-1	2	3	2	2
LpanUA_04_V6	290601	291200	0	-	-	-	-	1	2	0,2,0	1	-1	-1	-1	1
LpanUA_04_V6	295501	296100	0	-	-	-	-	1	2	0,2,0	1	-1	-1	-1	1
LpanUA_04_V6	299301	300300	0	mRNA_LpanUA.04.0810	serine peptidase, Clan S-, family S54, putative	858	80	1	3	0,3,0	1	-1	1	-1	1
LpanUA_04_V6	305801	306700	0	-	-	-	-	1	3	0,3,0	1	-1	1	-1	1
LpanUA_04_V6	311401	314600	0	mRNA_LpanUA.04.0840	hypothetical protein	768	768	2	5	0,2,3	2	1	2	1	2
LpanUA_04_V6	313701	314300	0	mRNA_LpanUA.04.0840	hypothetical protein	768	51	2	3	1,2,0	1	-1	-1	0	1
LpanUA_04_V6	314701	319400	0	mRNA_LpanUA.04.0680	hypothetical protein, conserved	3378	3378	2	4	0,0,3,1	3	2	-1	2	2
LpanUA_04_V6	319701	320100	0	mRNA_LpanUA.04.0690	hypothetical protein	5099	400	1	1	0,1,0	-1	-1	-1	-1	1
LpanUA_04_V6	324201	325100	0	-	-	-	-	2	4	3,1,0	-1	0	0	0	1
LpanUA_04_V6	324301	337800	637	mRNA_LpanUA.04.0710	hypothetical protein	1791	1791	2	5	0,2,3	2	1	2	1	2
LpanUA_04_V6	326701	327500	0	mRNA_LpanUA.04.0700	hypothetical protein, conserved	708	131	2	4	1,3,0	1	0	1	-1	1
LpanUA_04_V6	331001	337800	637	mRNA_LpanUA.04.0730	chaperone protein DNAj, putative	1416	1416	2	5	0,2,3	2	1	2	1	2
LpanUA_04_V6	338501	339200	55	-	-	-	-	2	4	0,3,1	-1	1	1	1	2
LpanUA_04_V6	342401	344100	0	mRNA_LpanUA.04.0980	hypothetical protein	1344	277	1	3	0,3,0	1	-1	1	-1	1
LpanUA_04_V6	342901	343400	0	-	-	-	-	1	5	5,0,0	0	0	0	0	0
LpanUA_04_V6	344101	350700	0	mRNA_LpanUA.04.0990	hypothetical protein, conserved	3750	3750	2	5	0,0,4,1	2	2	3	2	2
LpanUA_04_V6	350901	351700	0	-	-	-	-	1	3	0,3,0	1	-1	1	-1	1
LpanUA_04_V6	351701	355500	0	mRNA_LpanUA.04.1010	chloride channel protein, putative	3558	3558	2	5	0,0,4,1	2	2	3	2	2
LpanUA_04_V6	355601	357700	0	mRNA_LpanUA.04.1020	hypothetical protein, conserved	672	203	1	5	0,5,0	1	1	1	1	1
LpanUA_04_V6	357601	363000	569	mRNA_LpanUA.04.1030	hypothetical protein, conserved	846	846	2	5	0,0,3,2	3	2	3	2	2
LpanUA_04_V6	361201	368500	980	mRNA_LpanUA.04.1070	hypothetical protein	1410	1410	2	4	0,0,3,1	-1	2	3	2	2
LpanUA_04_V6	361401	363000	569	mRNA_LpanUA.04.1040	acyltransferase-like protein, copy 1	702	451	3	3	0,0,1,1,1	4	2	3	-1	-1
LpanUA_04_V6	365501	366000	110	-	-	-	-	1	1	0,1,0	-1	-1	1	-1	-1
LpanUA_04_V6	368501	369900	0	mRNA_LpanUA.04.1080	hypothetical protein, conserved	423	423	1	5	0,5,0	1	1	1	1	1
LpanUA_04_V6	373401	391700	0	mRNA_LpanUA.04.1100	hypothetical protein, conserved	3888	3774	2	5	0,0,4,1	2	2	3	2	2
LpanUA_04_V6	391701	393100	0	-	-	-	-	2	3	0,2,1	2	1	-1	1	-1
LpanUA_04_V6	392401	401000	0	mRNA_LpanUA.04.1180	31-O-demethyl-FK506 methyltransferase	1062	1062	2	5	0,0,3,2	3	2	3	2	2
LpanUA_04_V6	396201	399400	0	mRNA_LpanUA.04.1180	31-O-demethyl-FK506 methyltransferase	1062	404	2	3	0,0,2,1	3	2	-1	-1	2
LpanUA_04_V6	404501	406100	0	mRNA_LpanUA.04.1190	RNA-binding protein, putative	948	661	3	3	0,0,1,1,1	-1	3	4	-1	2
LpanUA_04_V6	404501	416500	477	mRNA_LpanUA.04.1200	hypothetical protein, conserved	7095	7095	2	3	0,0,2,1	3	-1	-1	2	2
LpanUA_04_V6	409201	416500	0	mRNA_LpanUA.04.1200	hypothetical protein, conserved	7095	7095	3	5	0,0,2,2,1	3	3	4	2	2
LpanUA_04_V6	417101	437000	0	mRNA_LpanUA.04.1240	hypothetical protein, conserved	3186	3186	3	5	0,0,2,2,1	3	3	4	2	2
LpanUA_05_V6	1	7500	1313	-	-	-	-	2	4	0,0,0,2,2	3	4	4	-1	3
LpanUA_05_V6	1301	5000	13	-	-	-	-	2	4	0,0,1,3	-1	3	3	3	2
LpanUA_05_V6	2401	7300	0	-	-	-	-	2	4	0,0,1,3	-1	3	3	3	2
LpanUA_05_V6	7301	7700	0	-	-	-	-	1	1	0,1,0	-1	-1	-1	1	-1
LpanUA_05_V6	7701	24500	631	mRNA_LpanUA.05.0010	hypothetical protein, conserved	2748	2748	2	4	0,0,2,2	2	3	3	-1	2
LpanUA_05_V6	7701	33600	922	mRNA_LpanUA.05.0010	hypothetical protein, conserved	2748	2748	2	4	0,0,3,1	2	-1	3	2	2
LpanUA_05_V6	49901	50600	0	mRNA_LpanUA.05.0160	hypothetical protein, unknown function	1641	26	1	5	0,5,0	1	1	1	1	1
LpanUA_05_V6	50101	50500	0	-	-	-	-	1	1	0,1,0	-1	-1	-1	-1	1
LpanUA_05_V6	50501	52400	0	mRNA_LpanUA.05.0160	hypothetical protein, unknown function	1641	1641	2	5	0,0,4,1	2	3	2	2	2
LpanUA_05_V6	54801	56000	0	mRNA_LpanUA.05.0170	hypothetical protein, conserved	2247	183	1	4	0,4,0	1	1	1	1	-1
LpanUA_05_V6	64701	65400	0	mRNA_LpanUA.05.0210	hypothetical protein, conserved	4512	360	1	5	0,5,0	1	1	1	1	1
LpanUA_05_V6	70501	72400	1651	-	-	-	-	2	3	0,0,0,1,2	3	-1	-1	4	4
LpanUA_05_V6	75601	78100	0	-	-	-	-	1	5	0,5,0	1	1	1	1	1
LpanUA_05_V6	76901	78200	0	-	-	-	-	2	4	1,3,0	1	0	1	-1	1
LpanUA_05_V6	80001	82100	0	mRNA_LpanUA.05.0220	hydrogenase, putative	1809	1282	2	5	0,3,2	2	1	1	1	2
LpanUA_05_V6	87201	87700	0	-	-	-	-	1	2	0,2,0	1	-1	-1	-1	1
LpanUA_05_V6	87201	90300	0	mRNA_LpanUA.05.0260	hypothetical protein, conserved	966	966	2	4	0,3,1	-1	1	1	1	2
LpanUA_05_V6	88701	90300	0	mRNA_LpanUA.05.0270	protein tyrosine phosphatase, putative	675	675	1	3	0,3,0	-1	1	1	1	-1
LpanUA_05_V6	88701	92200	0	mRNA_LpanUA.05.0270	protein tyrosine phosphatase, putative	675	675	1	4	0,4,0	1	1	1	1	-1
LpanUA_05_V6	90001	91500	0	-	-	-	-	1	5	0,5,0	1	1	1	1	1
LpanUA_05_V6	107901	109200	222	-	-	-	-	1	4	4,0,0	0	-1	0	0	0
LpanUA_05_V6	111001	112000	0	-	-	-	-	1	3	0,3,0	1	-1	1	-1	1
LpanUA_05_V6	111501	112000	0	-	-	-	-	1	1	0,1,0	-1	-1	-1	-1	1
LpanUA_05_V6	114001	114500	0	-	-	-	-	1	1	0,1,0	-1	-1	-1	-1	1
LpanUA_05_V6	114101	114800	0	mRNA_LpanUA.05.0370	hypothetical protein, conserved	1002	70	2	3	1,2,0	1	0	-1	-1	1
LpanUA_05_V6	116601	122500	0	mRNA_LpanUA.05.0380	microtubule-associated protein, putative	1200	2	1	5	5,0,0	0	0	0	0	0
LpanUA_05_V6	123701	127600	0	-	-	-	-	1	2	0,2,0	1	-1	-1	-1	1
LpanUA_05_V6	123701	130100	0	mRNA_LpanUA.05.0400	protein kinase, putative	2193	38	1	5	0,5,0	1	1	1	1	1
LpanUA_05_V6	123801	126200	0	-	-	-	-	2	4	3,1,0	-1	0	0	0	1
LpanUA_05_V6	125401	126000	0	-	-	-	-	1	5	5,0,0	0	0	0	0	0
LpanUA_05_V6	128201	130100	0	mRNA_LpanUA.05.0400	protein kinase, putative	2193	38	1	5	0,5,0	1	1	1	1	1
LpanUA_05_V6	132301	133000	0	-	-	-	-	1	3	0,3,0	-1	1	-1	1	1
LpanUA_05_V6	150001	151700	0	mRNA_LpanUA.05.0460	hypothetical protein, conserved	591	591	2	5	0,0,4,1	3	2	2	2	2
LpanUA_05_V6	154701	156900	32	mRNA_LpanUA.05.0480	hypothetical protein, unknown function	714	714	2	5	0,3,2	2	1	1	1	2
LpanUA_05_V6	154701	162700	32	mRNA_LpanUA.05.0490	monocarboxylate transporter-like protein	1629	1629	2	5	0,4,1	1	1	1	1	2
LpanUA_05_V6	158901	167600	0	mRNA_LpanUA.05.0500	hypothetical protein, conserved	480	480	1	2	0,2,0	1	-1	-1	-1	1
LpanUA_05_V6	159201	161700	0	-	-	-	-	1	5	0,5,0	1	1	1	1	1
LpanUA_05_V6	162901	167600	0	mRNA_LpanUA.05.0500	hypothetical protein, conserved	480	100	1	5	5,0,0	0	0	0	0	0
LpanUA_05_V6	164701	167600	0	-	-	-	-	1	5	5,0,0	0	0	0	0	0
LpanUA_05_V6	167701	170700	0	mRNA_LpanUA.05.0520	ATPase alpha subunit	1725	1725	1	5	0,0,0,0,5	4	4	4	4	4
LpanUA_05_V6	168901	170700	0	mRNA_LpanUA.05.0520	ATPase alpha subunit	1725	1725	1	5	0,0,0,0,0,5	5	5	5	5	5
LpanUA_05_V6	170701	173400	0	mRNA_LpanUA.05.0530	nuclear receptor binding factor-like protein	1023	622	2	5	0,3,2	2	1	1	1	2
LpanUA_05_V6	170701	188100	44	mRNA_LpanUA.05.0540	kinetoplast-associated protein-like protein	6201	6201	2	4	0,1,3	2	-1	1	2	2
LpanUA_05_V6	184701	186500	0	mRNA_LpanUA.05.0570	hypothetical protein, conserved	1227	409	1	5	0,5,0	1	1	1	1	1
LpanUA_05_V6	185401	186300	0	mRNA_LpanUA.05.0570	hypothetical protein, conserved	1227	209	1	5	0,5,0	1	1	1	1	1
LpanUA_05_V6	195601	199700	0	mRNA_LpanUA.05.0640	hypothetical protein, conserved	2343	384	1	4	0,4,0	1	1	1	1	-1
LpanUA_05_V6	195801	198000	0	mRNA_LpanUA.05.0640	hypothetical protein, conserved	2343	184	2	5	3,2,0	1	0	0	0	1
LpanUA_05_V6	209801	210700	0	-	-	-	-	2	4	2,2,0	1	0	-1	0	1
LpanUA_05_V6	210001	210500	0	-	-	-	-	2	3	2,1,0	-1	0	-1	0	1
LpanUA_05_V6	218001	219300	0	mRNA_LpanUA.05.0646	hypothetical protein, conserved	5652	196	1	3	0,3,0	1	-1	-1	1	1
LpanUA_05_V6	232601	233300	0	mRNA_LpanUA.05.0660	hypothetical protein, conserved	7206	63	1	1	0,1,0	1	-1	-1	-1	-1
LpanUA_05_V6	253401	254900	0	-	-	-	-	1	3	0,3,0	1	-1	1	1	-1
LpanUA_05_V6	259901	263900	0	mRNA_LpanUA.05.0690	hypothetical protein, conserved	5166	267	1	5	0,5,0	1	1	1	1	1
LpanUA_05_V6	260201	261000	0	-	-	-	-	1	5	5,0,0	0	0	0	0	0
LpanUA_05_V6	285601	287300	0	-	-	-	-	1	4	0,4,0	1	1	1	-1	1
LpanUA_05_V6	285701	286600	0	-	-	-	-	2	5	3,2,0	1	0	0	0	1
LpanUA_05_V6	292101	307700	0	mRNA_LpanUA.05.0750	hypothetical protein, unknown function	4227	4227	2	4	0,3,1	-1	1	1	1	2
LpanUA_05_V6	293301	293800	0	-	-	-	-	1	1	0,1,0	-1	-1	-1	-1	1
LpanUA_05_V6	300301	302000	0	-	-	-	-	2	4	0,3,1	-1	1	1	1	2
LpanUA_05_V6	303601	307700	0	mRNA_LpanUA.05.0780	MYND zinc finger (ZnF) domain-like protein	1314	1314	1	5	0,5,0	1	1	1	1	1
LpanUA_05_V6	307001	307700	0	mRNA_LpanUA.05.0785	hypothetical protein, conserved	492	43	1	1	0,1,0	-1	-1	-1	-1	1
LpanUA_05_V6	307101	307500	0	-	-	-	-	1	1	1,0,0	-1	-1	-1	0	-1
LpanUA_05_V6	313101	319900	1522	mRNA_LpanUA.05.0810	hypothetical protein, unknown function	4503	34	1	5	0,5,0	1	1	1	1	1
LpanUA_05_V6	313201	329600	2952	mRNA_LpanUA.05.0810	hypothetical protein, unknown function	4503	4503	1	4	0,4,0	1	1	1	1	-1
LpanUA_05_V6	313701	316200	115	-	-	-	-	1	5	5,0,0	0	0	0	0	0
LpanUA_05_V6	319101	319900	46	mRNA_LpanUA.05.0810	hypothetical protein, unknown function	4503	34	1	2	0,2,0	1	-1	-1	-1	1
LpanUA_05_V6	324701	329600	0	mRNA_LpanUA.05.0820	hypothetical protein, conserved	2007	2007	2	4	0,3,1	-1	1	1	1	2
LpanUA_05_V6	327401	329600	0	mRNA_LpanUA.05.0830	hypothetical protein, conserved	468	468	2	5	0,4,1	1	1	1	1	2
LpanUA_05_V6	328901	329700	0	mRNA_LpanUA.05.0840	hypothetical protein, conserved	5466	26	1	4	0,4,0	1	1	-1	1	1
LpanUA_05_V6	336901	337300	0	-	-	-	-	1	1	0,1,0	-1	-1	-1	-1	1
LpanUA_05_V6	341401	347400	0	mRNA_LpanUA.05.0860	hypothetical protein, conserved	5892	2303	2	5	0,4,1	1	1	1	1	2
LpanUA_05_V6	346301	347400	0	-	-	-	-	2	4	2,2,0	1	0	-1	0	1
LpanUA_05_V6	351601	352100	0	-	-	-	-	1	1	0,1,0	-1	-1	-1	-1	1
LpanUA_05_V6	356701	365400	733	mRNA_LpanUA.05.0920	hypothetical protein, conserved	3675	3675	2	5	0,3,2,0	2	1	1	1	2
LpanUA_05_V6	359501	360500	0	mRNA_LpanUA.05.0910	ubiquitin-conjugating enzyme, putative	1371	90	1	1	0,1,0	1	-1	-1	-1	-1
LpanUA_05_V6	368301	369600	0	mRNA_LpanUA.05.0940	term=5S(M5) ribosomal RNA;	2040	145	1	4	0,4,0	1	-1	1	1	1
LpanUA_05_V6	375001	375500	157	-	-	-	-	1	1	0,1,0	1	-1	-1	-1	-1
LpanUA_05_V6	375501	376800	1241	mRNA_LpanUA.05.0950	3-mercaptopyruvate sulfurtransferase	1113	1113	1	4	0,0,0,4	3	-1	3	3	3
LpanUA_05_V6	376501	378300	241	mRNA_LpanUA.05.0950	3-mercaptopyruvate sulfurtransferase	1113	159	2	5	0,3,2	2	1	1	1	2
LpanUA_05_V6	380201	381600	221	mRNA_LpanUA.05.0970.MST	3-mercaptopyruvate sulfurtransferase	1113	146	2	4	0,3,1,0	-1	1	1	1	2
LpanUA_05_V6	381501	382700	1200	mRNA_LpanUA.05.0970.MST	3-mercaptopyruvate sulfurtransferase	1113	1067	1	4	0,0,0,4,0,0	3	-1	3	3	3
LpanUA_05_V6	382501	388600	283	mRNA_LpanUA.05.0980	NADH-ubiquinone oxidoreductase, mitochondrial,putative	1446	1446	2	4	0,2,2,0	2	1	1	-1	2
LpanUA_05_V6	409401	414700	0	mRNA_LpanUA.05.1090	double-strand-break repair protein rad21homolog, putative	1719	1719	1	5	0,5,0	1	1	1	1	1
LpanUA_05_V6	409401	419400	0	mRNA_LpanUA.05.1090	double-strand-break repair protein rad21homolog, putative	1719	1719	1	5	0,5,0	1	1	1	1	1
LpanUA_05_V6	409701	411600	0	mRNA_LpanUA.05.1090	double-strand-break repair protein rad21homolog, putative	1719	183	1	5	5,0,0	0	0	0	0	0
LpanUA_05_V6	416001	419700	0	-	-	-	-	1	5	0,5,0	1	1	1	1	1
LpanUA_05_V6	416001	437200	0	mRNA_LpanUA.05.1120	hypothetical protein, conserved	3687	3687	2	4	0,2,2,0	2	1	1	-1	2
LpanUA_05_V6	418901	419300	0	-	-	-	-	1	5	5,0,0	0	0	0	0	0
LpanUA_05_V6	435101	435800	0	mRNA_LpanUA.05.1155		483	35	1	1	0,1,0	1	-1	-1	-1	-1
LpanUA_05_V6	438601	440200	0	mRNA_LpanUA.05.1170	hypothetical protein, conserved	1569	154	1	5	0,5,0	1	1	1	1	1
LpanUA_05_V6	446801	449300	486	mRNA_LpanUA.05.1200	protein phosphatase type 1 regulator-likeprotein	1257	981	2	5	0,0,4,1	3	2	2	2	2
LpanUA_05_V6	450201	456800	427	mRNA_LpanUA.05.1210	surface antigen like protein	855	855	2	5	0,0,4,1	3	2	2	2	2
LpanUA_05_V6	456801	457400	0	-	-	-	-	1	1	0,1,0	-1	-1	1	-1	-1
LpanUA_05_V6	459501	466500	65	mRNA_LpanUA.34.ncRNA		957	419	1	5	5,0,0	0	0	0	0	0
LpanUA_05_V6	466401	468000	736	mRNA_LpanUA.34.ncRNA		957	638	1	1	0,0,0,0,0,0,0,0,0,1	11	-1	-1	-1	-1
LpanUA_05_V6	468001	473200	24	-	-	-	-	1	5	5,0,0	0	0	0	0	0
LpanUA_05_V6	473201	477200	0	mRNA_LpanUA.27.2840	metallo-peptidase, Clan MA(E), Family M3	2190	2190	1	3	0,0,0,0,0,0,0,0,0,3	10	13	-1	11	-1
LpanUA_06_V6	1	2400	1786	mRNA_LpanUA.06.0015	histone H4	303	303	4	5	0,0,0,0,2,1,1,1	4	6	7	5	4
LpanUA_06_V6	1	3700	1786	mRNA_LpanUA.06.0015	histone H4	303	303	4	5	0,0,0,1,2,1,1	4	5	6	4	3
LpanUA_06_V6	1	6200	1786	mRNA_LpanUA.06.0020	hypothetical protein, conserved	1608	1608	3	4	0,0,0,2,1,1	3	4	5	3	-1
LpanUA_06_V6	1	9600	2392	mRNA_LpanUA.06.0020	hypothetical protein, conserved	1608	1608	3	5	0,0,1,3,0,1	3	3	5	3	2
LpanUA_06_V6	1	24300	2996	mRNA_LpanUA.06.0030	hypothetical protein, conserved	1995	1995	3	4	0,0,2,1,1	-1	3	4	2	2
LpanUA_06_V6	4001	9600	606	mRNA_LpanUA.06.0020	hypothetical protein, conserved	1608	1597	3	4	0,0,2,1,1	-1	3	4	2	2
LpanUA_06_V6	7201	9000	0	-	-	-	-	2	4	0,0,1,3	3	3	-1	3	2
LpanUA_06_V6	10101	17700	0	mRNA_LpanUA.06.0030	hypothetical protein, conserved	1995	1995	3	3	0,0,1,1,1	-1	3	4	-1	2
LpanUA_06_V6	21901	25400	0	-	-	-	-	3	5	0,1,3,1	2	2	3	2	1
LpanUA_06_V6	25001	34300	0	mRNA_LpanUA.06.0070	hypothetical protein, conserved	1347	1347	3	5	0,0,3,1,1	2	3	4	2	2
LpanUA_06_V6	34301	35900	0	-	-	-	-	1	5	5,0,0	0	0	0	0	0
LpanUA_06_V6	35901	40200	0	mRNA_LpanUA.06.0080	ABC transporter, putative	1992	1801	2	5	0,0,0,4,0,1	3	3	5	3	3
LpanUA_06_V6	38501	40300	0	mRNA_LpanUA.06.0080	ABC transporter, putative	1992	1800	2	4	0,0,0,0,3,1	4	5	-1	4	4
LpanUA_06_V6	40201	41700	0	mRNA_LpanUA.06.0080	ABC transporter, putative	1992	191	2	3	0,2,1	2	1	-1	1	-1
LpanUA_06_V6	41501	63300	0	mRNA_LpanUA.06.0170	hypothetical protein, conserved	2070	2070	2	5	0,0,4,1	2	2	3	2	2
LpanUA_06_V6	52801	55000	0	mRNA_LpanUA.06.0140	hypothetical protein, conserved	1365	1365	2	4	0,0,2,2	2	3	3	-1	2
LpanUA_06_V6	56801	58600	0	mRNA_LpanUA.06.0160	kinesin-like protein	1989	1363	2	4	0,0,3,1	2	-1	3	2	2
LpanUA_06_V6	63301	64300	0	-	-	-	-	1	1	0,1,0	-1	-1	1	-1	-1
LpanUA_06_V6	63701	64300	0	-	-	-	-	1	1	1,0,0	-1	-1	-1	0	-1
LpanUA_06_V6	64301	89100	0	mRNA_LpanUA.06.0240	5'-3' exonuclease, putative	4542	4542	2	5	0,0,4,1	2	2	3	2	2
LpanUA_06_V6	70501	71400	0	mRNA_LpanUA.06.0200	hypothetical protein, conserved	858	128	1	3	0,3,0	1	-1	1	-1	1
LpanUA_06_V6	93301	118500	0	mRNA_LpanUA.06.0310	hypothetical protein, conserved	3627	3627	2	5	0,0,4,1	2	2	3	2	2
LpanUA_06_V6	100101	102100	0	mRNA_LpanUA.06.0290	folate/biopterin transporter, putative	1749	1519	2	4	0,0,1,3	3	3	3	-1	2
LpanUA_06_V6	112701	118500	0	mRNA_LpanUA.06.0320	serine peptidase, clan SC, family S9A-likeprotein	2718	1455	2	5	0,0,3,2	3	2	3	2	2
LpanUA_06_V6	118501	120500	0	-	-	-	-	1	3	0,3,0	1	-1	1	-1	1
LpanUA_06_V6	119101	122700	0	-	-	-	-	2	4	0,2,2	2	1	-1	1	2
LpanUA_06_V6	122201	132300	372	mRNA_LpanUA.06.0370	hypothetical protein, conserved	2733	2733	2	5	0,0,3,2	3	2	3	2	2
LpanUA_06_V6	122601	127500	0	mRNA_LpanUA.06.0350	glutamine synthetase, putative	1140	1140	2	5	0,0,3,2	3	2	3	2	2
LpanUA_06_V6	132101	134800	308	-	-	-	-	1	5	5,0,0	0	0	0	0	0
LpanUA_06_V6	134701	137200	0	mRNA_LpanUA.06.0400	hypothetical protein, conserved	570	570	2	5	0,0,4,1	2	2	3	2	2
LpanUA_06_V6	137601	139000	0	-	-	-	-	2	5	0,0,4,1	3	2	2	2	2
LpanUA_06_V6	138101	139000	0	-	-	-	-	2	5	0,0,3,2	3	2	3	2	2
LpanUA_06_V6	138101	152200	0	mRNA_LpanUA.06.0450	hypothetical protein, conserved	2880	2880	2	5	0,0,4,1	2	2	3	2	2
LpanUA_06_V6	157201	161100	0	mRNA_LpanUA.06.0470	ATP-NAD kinase-like protein	3798	3593	2	5	0,0,4,1	2	2	3	2	2
LpanUA_06_V6	161101	162700	0	mRNA_LpanUA.06.0470	ATP-NAD kinase-like protein	3798	205	2	4	0,2,2	2	1	2	1	-1
LpanUA_06_V6	162701	166600	0	mRNA_LpanUA.06.0480	hypothetical protein, conserved	3450	3315	2	5	0,0,4,1	2	2	3	2	2
LpanUA_06_V6	168801	169700	0	-	-	-	-	1	1	0,1,0	-1	-1	1	-1	-1
LpanUA_06_V6	174301	177600	0	mRNA_LpanUA.06.0520	hypothetical protein, unknown function	1983	1983	2	5	0,2,3	2	1	2	1	2
LpanUA_06_V6	178201	179400	0	-	-	-	-	1	4	4,0,0	0	0	-1	0	0
LpanUA_06_V6	179401	215500	709	mRNA_LpanUA.06.0530	hypothetical protein, conserved	5466	5466	2	5	0,0,4,1	2	2	3	2	2
LpanUA_06_V6	192501	193100	0	-	-	-	-	2	3	1,2,0	1	0	-1	-1	1
LpanUA_06_V6	216501	217500	369	-	-	-	-	2	3	0,1,2	2	-1	1	-1	2
LpanUA_06_V6	216501	218600	599	-	-	-	-	2	5	0,3,2	2	1	1	1	2
LpanUA_06_V6	243801	244300	0	mRNA_LpanUA.06.0665		582	344	1	1	0,1,0	1	-1	-1	-1	-1
LpanUA_06_V6	243901	245000	0	mRNA_LpanUA.06.0665		582	244	2	2	0,1,1	-1	-1	1	-1	2
LpanUA_06_V6	243901	246000	0	mRNA_LpanUA.06.0665		582	244	2	4	0,3,1	-1	1	1	1	2
LpanUA_06_V6	250001	250400	0	-	-	-	-	1	1	0,1,0	-1	-1	-1	-1	1
LpanUA_06_V6	254401	255100	0	-	-	-	-	2	3	2,1,0	-1	0	-1	0	1
LpanUA_06_V6	254601	255400	0	-	-	-	-	1	2	0,2,0	-1	-1	1	-1	1
LpanUA_06_V6	263401	265100	0	mRNA_LpanUA.06.0700	hypothetical protein, conserved	7902	216	1	5	0,5,0	1	1	1	1	1
LpanUA_06_V6	268001	272800	0	-	-	-	-	1	5	0,5,0	1	1	1	1	1
LpanUA_06_V6	268101	270800	0	-	-	-	-	1	5	0,5,0	1	1	1	1	1
LpanUA_06_V6	270901	272400	0	-	-	-	-	1	4	0,4,0	1	1	1	-1	1
LpanUA_06_V6	271401	272700	0	-	-	-	-	1	3	0,3,0	1	-1	1	-1	1
LpanUA_06_V6	284601	285700	0	mRNA_LpanUA.06.0730.1	hypothetical protein, conserved	2841	93	2	3	0,2,1	1	-1	1	-1	2
LpanUA_06_V6	291701	292400	0	-	-	-	-	1	3	0,3,0	1	-1	1	-1	1
LpanUA_06_V6	294101	295200	0	mRNA_LpanUA.06.0750	hypothetical protein, conserved	3510	512	2	4	0,2,2	2	1	-1	1	2
LpanUA_06_V6	299301	300300	0	-	-	-	-	1	5	0,5,0	1	1	1	1	1
LpanUA_06_V6	301401	301900	0	-	-	-	-	1	1	0,1,0	1	-1	-1	-1	-1
LpanUA_06_V6	308701	311000	0	-	-	-	-	1	3	0,3,0	1	-1	1	-1	1
LpanUA_06_V6	309301	312200	0	-	-	-	-	1	4	0,4,0	1	1	1	1	-1
LpanUA_06_V6	321001	322900	0	-	-	-	-	1	5	0,5,0	1	1	1	1	1
LpanUA_06_V6	321501	322800	0	-	-	-	-	1	5	0,5,0	1	1	1	1	1
LpanUA_06_V6	328101	329700	0	mRNA_LpanUA.06.0780	hypothetical protein, unknown function	10809	2	1	4	0,4,0	1	-1	1	1	1
LpanUA_06_V6	329801	340800	0	mRNA_LpanUA.06.0780	hypothetical protein, unknown function	10809	10707	2	5	0,0,4,1	2	2	3	2	2
LpanUA_06_V6	370201	371400	244	mRNA_LpanUA.06.0850	acyl-coenzyme a dehydrogenase, putative	1534	365	2	4	0,2,2	2	1	-1	1	2
LpanUA_06_V6	371201	379400	2958	mRNA_LpanUA.06.0860	hypothetical protein, conserved	2253	2253	2	5	0,0,4,1	2	2	3	2	2
LpanUA_06_V6	371401	372500	1100	mRNA_LpanUA.06.0850	acyl-coenzyme a dehydrogenase, putative	1534	1100	3	5	0,0,0,2,2,0,1	3	4	6	4	3
LpanUA_06_V6	378201	379400	1200	mRNA_LpanUA.06.0870	acyl-coenzyme a dehydrogenase, putative	1251	1146	2	4	0,0,0,2,2	3	4	-1	4	3
LpanUA_06_V6	380001	381700	0	-	-	-	-	1	3	0,3,0	-1	1	-1	1	1
LpanUA_06_V6	380401	380900	0	-	-	-	-	1	1	0,1,0	-1	-1	-1	-1	1
LpanUA_06_V6	381601	392300	0	mRNA_LpanUA.06.0880	hypothetical protein, conserved	6369	6369	2	5	0,0,4,1	2	2	3	2	2
LpanUA_06_V6	388201	388800	0	-	-	-	-	1	5	0,5,0	1	1	1	1	1
LpanUA_06_V6	392301	393900	0	-	-	-	-	1	5	0,5,0	1	1	1	1	1
LpanUA_06_V6	396001	397400	0	mRNA_LpanUA.06.0910	2,4-dienoyl-coa reductase-like protein	2205	178	1	3	0,3,0	-1	1	1	1	-1
LpanUA_06_V6	399801	400600	0	-	-	-	-	1	5	0,5,0	1	1	1	1	1
LpanUA_06_V6	412501	412900	0	-	-	-	-	1	2	0,2,0	1	-1	-1	-1	1
LpanUA_06_V6	412901	416800	0	mRNA_LpanUA.06.0960	hypothetical protein, conserved	2907	2907	2	5	0,0,4,1	2	2	3	2	2
LpanUA_06_V6	416701	418700	0	mRNA_LpanUA.06.0970	hypothetical protein, conserved	3654	199	1	4	0,4,0	1	1	-1	1	1
LpanUA_06_V6	418701	422200	0	mRNA_LpanUA.06.0970	hypothetical protein, conserved	3654	3455	2	5	0,0,4,1	2	2	3	2	2
LpanUA_06_V6	422201	424100	0	mRNA_LpanUA.06.0971	hypothetical protein, unknown function	468	468	2	5	0,3,2	2	1	1	1	2
LpanUA_06_V6	424001	425500	0	mRNA_LpanUA.06.0980	hypothetical protein, conserved	1512	1479	2	5	0,0,4,1	2	2	3	2	2
LpanUA_06_V6	426201	428800	0	mRNA_LpanUA.06.0990	hypothetical protein, conserved	2253	2253	2	5	0,0,4,1	2	2	3	2	2
LpanUA_06_V6	429201	436400	0	mRNA_LpanUA.06.1010	kinesin, putative	2652	2652	2	5	0,0,4,1	2	2	3	2	2
LpanUA_06_V6	438001	439500	406	-	-	-	-	2	5	0,4,1	1	1	1	1	2
LpanUA_06_V6	442101	444700	0	mRNA_LpanUA.06.1040	hypothetical protein, conserved	942	942	2	5	0,0,4,1	2	2	3	2	2
LpanUA_06_V6	444301	447300	0	mRNA_LpanUA.06.1050	deoxyribose-phosphate aldolase, putative	846	278	2	4	1,3,0	1	-1	1	0	1
LpanUA_06_V6	447201	450300	1904	mRNA_LpanUA.06.1050	deoxyribose-phosphate aldolase, putative	846	668	2	5	0,0,0,4,1	3	3	4	3	3
LpanUA_06_V6	448801	450500	1700	-	-	-	-	3	4	0,0,0,1,2,1	3	4	5	4	-1
LpanUA_06_V6	454301	455600	1300	-	-	-	-	2	5	0,3,2	1	1	2	1	2
LpanUA_06_V6	454901	455700	800	mRNA_LpanUA.06.1070	hypothetical protein, conserved	1845	14	2	5	0,4,1	1	1	2	1	1
LpanUA_06_V6	455401	459800	4400	mRNA_LpanUA.06.1070	hypothetical protein, conserved	1845	1845	2	5	0,0,4,1	2	2	3	2	2
LpanUA_06_V6	459601	460600	264	-	-	-	-	1	5	5,0,0	0	0	0	0	0
LpanUA_06_V6	459601	461400	264	-	-	-	-	1	5	0,5,0	1	1	1	1	1
LpanUA_06_V6	460601	467900	0	mRNA_LpanUA.06.1090	hypothetical protein, conserved	3858	3858	2	5	0,0,4,1	2	2	3	2	2
LpanUA_06_V6	468701	481000	0	mRNA_LpanUA.06.1140	hypothetical protein, conserved	3288	3288	2	5	0,0,4,1	2	2	3	2	2
LpanUA_06_V6	481801	482700	0	-	-	-	-	1	5	0,5,0	1	1	1	1	1
LpanUA_06_V6	482701	484200	0	mRNA_LpanUA.06.1160	protein kinase, putative	1368	1368	2	5	0,0,4,1	2	2	3	2	2
LpanUA_06_V6	484201	484900	0	-	-	-	-	1	3	0,3,0	-1	1	-1	1	1
LpanUA_06_V6	485801	486300	0	-	-	-	-	1	5	5,0,0	0	0	0	0	0
LpanUA_06_V6	490401	490800	0	mRNA_LpanUA.06.1190	hypothetical protein, unknown function	1185	17	1	3	3,0,0	-1	0	0	0	-1
LpanUA_06_V6	490401	491200	0	mRNA_LpanUA.06.1190	hypothetical protein, unknown function	1185	17	2	3	1,2,0	1	-1	-1	0	1
LpanUA_06_V6	491101	492800	0	mRNA_LpanUA.06.1200	hypothetical protein, unknown function	1761	1589	2	5	0,0,4,1	2	2	3	2	2
LpanUA_06_V6	494601	496800	0	mRNA_LpanUA.06.1210	hypothetical protein, unknown function	2265	2124	3	4	0,0,2,1,1	2	3	4	-1	2
LpanUA_06_V6	494601	516600	2041	mRNA_LpanUA.06.1210	hypothetical protein, unknown function	2265	2265	4	4	0,0,0,1,1,1,1	4	6	-1	3	5
LpanUA_06_V6	502401	505200	0	mRNA_LpanUA.06.1240	hypothetical protein, conserved	717	717	3	5	0,0,3,1,1	2	3	4	2	2
LpanUA_06_V6	505501	506000	0	-	-	-	-	1	1	0,1,0	-1	-1	1	-1	-1
LpanUA_07_V6	1	21000	899	mRNA_LpanUA.07.0050	alpha-adaptin-like protein	2883	2883	2	5	0,0,2,3	2	3	3	3	2
LpanUA_07_V6	19701	23300	0	mRNA_LpanUA.07.0060	cytochrome c1, heme protein, mitochondrialprecursor, putative	777	777	2	5	0,1,4	2	2	2	1	2
LpanUA_07_V6	23201	37200	0	mRNA_LpanUA.07.0090	cobalamin-dependent methionine synthase,putative	3750	3750	2	5	0,0,3,2	2	3	3	2	2
LpanUA_07_V6	23301	27100	0	mRNA_LpanUA.07.0080	Golgi/lysosome glycoprotein, putative	1869	1802	2	5	0,0,2,3	2	3	3	3	2
LpanUA_07_V6	37801	38300	0	-	-	-	-	1	2	0,2,0	1	-1	-1	-1	1
LpanUA_07_V6	47701	48200	0	mRNA_LpanUA.07.0130	tRNA-methyl transferase, putative	1782	32	1	1	0,1,0	1	-1	-1	-1	-1
LpanUA_07_V6	49301	49900	0	mRNA_LpanUA.07.0140	hypothetical protein, conserved	1050	12	1	3	0,3,0	-1	1	1	1	-1
LpanUA_07_V6	54601	55600	0	-	-	-	-	2	5	4,1,0	0	0	0	0	1
LpanUA_07_V6	54801	55300	0	-	-	-	-	1	5	5,0,0	0	0	0	0	0
LpanUA_07_V6	59701	63200	0	mRNA_LpanUA.07.0170	protein kinase, putative	3180	1921	2	3	0,2,1	-1	1	-1	1	2
LpanUA_07_V6	86201	88100	0	mRNA_LpanUA.07.0260	protein kinase, putative	5691	356	2	5	0,4,1	1	1	1	1	2
LpanUA_07_V6	86801	87300	0	-	-	-	-	2	4	0,3,1	-1	1	1	1	2
LpanUA_07_V6	93901	99700	0	mRNA_LpanUA.07.0270	homoserine dehydrogenase-like protein	810	810	1	5	0,5,0	1	1	1	1	1
LpanUA_07_V6	94001	96400	0	mRNA_LpanUA.07.0270	homoserine dehydrogenase-like protein	810	48	1	4	0,4,0	1	1	1	1	-1
LpanUA_07_V6	94901	96300	0	-	-	-	-	1	4	0,4,0	1	1	1	1	-1
LpanUA_07_V6	97001	99700	0	mRNA_LpanUA.07.0270	homoserine dehydrogenase-like protein	810	162	1	5	0,5,0	1	1	1	1	1
LpanUA_07_V6	98501	99300	0	-	-	-	-	1	1	0,1,0	-1	-1	-1	-1	1
LpanUA_07_V6	125101	125700	0	-	-	-	-	1	1	0,1,0	1	-1	-1	-1	-1
LpanUA_07_V6	127101	129400	0	mRNA_LpanUA.07.0310	hypothetical protein, conserved	2523	1235	2	5	0,4,1	1	1	1	1	2
LpanUA_07_V6	128801	129400	0	-	-	-	-	2	4	3,1,0	1	0	0	0	-1
LpanUA_07_V6	132601	133500	0	mRNA_LpanUA.07.0330	hypothetical protein, conserved	3831	15	1	1	0,1,0	1	-1	-1	-1	-1
LpanUA_07_V6	133101	133600	0	mRNA_LpanUA.07.0330	hypothetical protein, conserved	3831	115	1	1	0,1,0	-1	-1	-1	-1	1
LpanUA_07_V6	151601	153300	0	mRNA_LpanUA.07.0370	hypothetical protein, conserved	1947	267	1	4	0,4,0	1	1	1	1	-1
LpanUA_07_V6	176701	177700	0	-	-	-	-	1	4	0,4,0	1	1	1	1	-1
LpanUA_07_V6	183801	184200	0	-	-	-	-	1	1	0,1,0	1	-1	-1	-1	-1
LpanUA_07_V6	185201	187000	70	-	-	-	-	2	3	0,2,1	1	-1	-1	1	2
LpanUA_07_V6	185301	190200	530	mRNA_LpanUA.07.0430	hypothetical protein, conserved	1545	1257	2	4	0,3,1	-1	1	1	1	2
LpanUA_07_V6	201901	208100	0	mRNA_LpanUA.07.0530	hypothetical protein, conserved	480	480	2	5	0,3,2	2	1	1	1	2
LpanUA_07_V6	203001	206500	0	-	-	-	-	2	5	0,4,1	1	1	1	1	2
LpanUA_07_V6	204101	206500	0	-	-	-	-	2	5	0,4,1	1	1	1	1	2
LpanUA_07_V6	222901	223600	0	-	-	-	-	1	5	0,5,0	1	1	1	1	1
LpanUA_07_V6	222901	223900	0	-	-	-	-	1	5	0,5,0	1	1	1	1	1
LpanUA_07_V6	225601	230200	0	mRNA_LpanUA.07.0550	hypothetical protein, conserved	1188	210	1	5	0,5,0	1	1	1	1	1
LpanUA_07_V6	227501	229200	0	-	-	-	-	1	5	5,0,0	0	0	0	0	0
LpanUA_07_V6	230201	231000	0	mRNA_LpanUA.07.0560	60S ribosomal protein L7a, putative	795	763	2	4	0,0,0,1,3	3	4	4	-1	4
LpanUA_07_V6	242301	244400	0	-	-	-	-	1	5	0,5,0	1	1	1	1	1
LpanUA_07_V6	245501	246300	0	-	-	-	-	1	5	0,5,0	1	1	1	1	1
LpanUA_07_V6	254401	260300	0	mRNA_LpanUA.07.0630	hypothetical protein, conserved	1410	1410	2	5	0,4,1	1	1	1	1	2
LpanUA_07_V6	259501	259800	0	-	-	-	-	1	1	1,0,0	0	-1	-1	-1	-1
LpanUA_07_V6	269501	271400	0	mRNA_LpanUA.07.0660	electron transfer flavoprotein-ubiquinoneoxidoreductase, putative	1725	131	1	5	0,5,0	1	1	1	1	1
LpanUA_07_V6	270701	271100	0	-	-	-	-	1	5	5,0,0	0	0	0	0	0
LpanUA_07_V6	274801	280300	0	mRNA_LpanUA.07.0690	hypothetical protein, conserved	1560	1560	2	5	0,3,2	2	1	1	1	2
LpanUA_07_V6	279701	281100	46	mRNA_LpanUA.07.0700	putative vacuolar-type Ca2+-ATPase	3315	157	1	5	0,5,0	1	1	1	1	1
LpanUA_07_V6	281101	283500	2400	mRNA_LpanUA.07.0700	putative vacuolar-type Ca2+-ATPase	3315	2400	2	5	0,0,0,1,4	3	4	4	4	4
LpanUA_07_V6	284301	286500	0	mRNA_LpanUA.07.0710	hypothetical protein, conserved	1008	246	2	5	0,4,1	1	1	1	1	2
LpanUA_07_V6	284501	285100	0	-	-	-	-	1	1	0,1,0	-1	-1	-1	-1	1
LpanUA_07_V6	288901	291400	2451	mRNA_LpanUA.07.0720	vacuolar-type Ca2+-ATPase, putative	3354	2500	2	5	0,0,0,1,4	3	4	4	4	4
LpanUA_07_V6	291301	300500	692	mRNA_LpanUA.07.0730	hypothetical protein, conserved	1548	1548	2	4	0,3,1	-1	1	1	1	2
LpanUA_07_V6	293301	295700	0	mRNA_LpanUA.07.0730	hypothetical protein, conserved	1548	178	2	5	0,4,1	1	1	1	1	2
LpanUA_07_V6	298101	298900	0	mRNA_LpanUA.07.0740	Qa-SNARE protein, putative	501	5	1	5	5,0,0	0	0	0	0	0
LpanUA_07_V6	298401	298800	0	-	-	-	-	1	5	5,0,0	0	0	0	0	0
LpanUA_07_V6	301001	302100	62	mRNA_LpanUA.07.0750	40S ribosomal protein S9, putative	573	47	2	5	0,4,1	1	1	1	1	2
LpanUA_07_V6	314501	315300	0	-	-	-	-	1	4	0,4,0	1	1	-1	1	1
LpanUA_07_V6	318001	318600	0	-	-	-	-	1	1	0,1,0	1	-1	-1	-1	-1
LpanUA_07_V6	326001	327200	0	-	-	-	-	1	3	0,3,0	1	-1	1	-1	1
LpanUA_07_V6	339001	342500	0	mRNA_LpanUA.07.0820	hypothetical protein, conserved	11745	702	1	5	0,5,0	1	1	1	1	1
LpanUA_07_V6	340501	342600	0	mRNA_LpanUA.07.0825	protein phosphatase inhibitor, putative	438	438	1	5	0,5,0	1	1	1	1	1
LpanUA_07_V6	341401	342700	0	-	-	-	-	1	2	0,2,0	1	-1	-1	-1	1
LpanUA_07_V6	343801	345400	0	mRNA_LpanUA.07.0830	hypothetical protein, conserved	1104	92	1	5	0,5,0	1	1	1	1	1
LpanUA_07_V6	344201	345300	0	-	-	-	-	1	2	0,2,0	-1	-1	-1	1	1
LpanUA_07_V6	344201	363200	152	mRNA_LpanUA.07.0840	6-phosphofructo-2-kinase-like protein	3900	3900	2	4	0,3,1	1	1	1	-1	2
LpanUA_07_V6	351001	351600	0	-	-	-	-	1	3	0,3,0	1	1	1	-1	-1
LpanUA_07_V6	355001	355400	0	-	-	-	-	1	1	0,1,0	-1	-1	-1	-1	1
LpanUA_07_V6	355001	363100	52	mRNA_LpanUA.07.0860	hypothetical protein, conserved	1320	1320	2	2	0,1,1	-1	1	-1	-1	2
LpanUA_07_V6	363101	364400	1300	mRNA_LpanUA.07.0880	term=transfer RNA-Arg;	2608	1300	2	3	0,0,0,0,0,2,0,0,1	5	-1	8	-1	5
LpanUA_07_V6	370801	373800	0	-	-	-	-	2	5	0,4,1	1	1	1	1	2
LpanUA_07_V6	372801	374200	0	-	-	-	-	1	5	0,5,0	1	1	1	1	1
LpanUA_07_V6	377501	379900	2400	mRNA_LpanUA.07.0890	hypothetical protein, unknown function	7158	2400	1	3	0,0,0,0,3	-1	4	-1	4	4
LpanUA_07_V6	378301	379900	1600	mRNA_LpanUA.07.0890	hypothetical protein, unknown function	7158	1600	2	5	0,0,0,0,3,2	4	4	4	5	5
LpanUA_07_V6	379801	398100	2249	mRNA_LpanUA.07.0910.N	hypothetical protein, conserved	6319	6319	1	5	0,5,0	1	1	1	1	1
LpanUA_07_V6	381501	388000	0	mRNA_LpanUA.07.0890	hypothetical protein, unknown function	7158	123	2	5	0,4,1	1	1	1	1	2
LpanUA_07_V6	381601	382200	0	mRNA_LpanUA.07.0890	hypothetical protein, unknown function	7158	23	2	3	2,1,0	-1	0	-1	0	1
LpanUA_07_V6	382901	383500	0	-	-	-	-	1	5	0,5,0	1	1	1	1	1
LpanUA_07_V6	383101	383600	0	-	-	-	-	1	2	0,2,0	1	-1	-1	-1	1
LpanUA_07_V6	384001	385500	0	-	-	-	-	1	4	0,4,0	1	1	1	1	-1
LpanUA_07_V6	389701	393900	95	mRNA_LpanUA.07.0910.N	hypothetical protein, conserved	6319	4200	1	5	5,0,0	0	0	0	0	0
LpanUA_07_V6	389701	397400	489	mRNA_LpanUA.07.0910.N	hypothetical protein, conserved	6319	4944	1	4	0,4,0	1	-1	1	1	1
LpanUA_07_V6	396701	397300	64	mRNA_LpanUA.07.0920.N	hypothetical protein, conserved	6985	79	1	4	0,4,0	1	1	1	1	-1
LpanUA_07_V6	398601	401600	172	mRNA_LpanUA.07.0920.N	hypothetical protein, conserved	6985	3000	1	5	5,0,0	0	0	0	0	0
LpanUA_07_V6	405901	414600	0	-	-	-	-	2	5	3,2,0	1	0	0	0	1
LpanUA_07_V6	412801	416000	0	-	-	-	-	1	5	0,5,0	1	1	1	1	1
LpanUA_07_V6	420701	422700	0	mRNA_LpanUA.07.0930	hypothetical protein, unknown function	3939	113	1	5	0,5,0	1	1	1	1	1
LpanUA_07_V6	420801	424200	62	mRNA_LpanUA.07.0940	splicing factor ptsr1-like protein	1131	1131	1	4	0,4,0	1	1	1	1	-1
LpanUA_07_V6	424501	428100	942	-	-	-	-	2	4	0,3,1	-1	1	1	1	2
LpanUA_07_V6	442301	443200	0	-	-	-	-	1	5	0,5,0	1	1	1	1	1
LpanUA_07_V6	442701	443000	0	-	-	-	-	1	1	0,1,0	-1	-1	-1	-1	1
LpanUA_07_V6	446101	451000	0	mRNA_LpanUA.07.0960	protein kinase, putative	894	889	2	5	0,4,1	1	1	1	1	2
LpanUA_07_V6	452901	453700	0	-	-	-	-	2	2	1,1,0	-1	0	-1	-1	1
LpanUA_07_V6	473101	478200	0	mRNA_LpanUA.07.1000	hypothetical protein, conserved	7149	2501	2	5	0,4,1	1	1	1	1	2
LpanUA_07_V6	473601	475500	0	-	-	-	-	1	5	0,5,0	1	1	1	1	1
LpanUA_07_V6	474401	475000	0	-	-	-	-	2	3	2,1,0	-1	-1	0	0	1
LpanUA_07_V6	495701	498500	0	mRNA_LpanUA.07.1050	RNA binding protein-like protein	1329	190	1	5	0,5,0	1	1	1	1	1
LpanUA_07_V6	495701	503000	0	mRNA_LpanUA.07.1050	RNA binding protein-like protein	1329	1329	1	4	0,4,0	1	1	1	1	-1
LpanUA_07_V6	496901	498000	0	-	-	-	-	2	2	1,1,0	-1	-1	-1	0	1
LpanUA_07_V6	499601	501300	0	mRNA_LpanUA.07.1060	hypothetical protein, conserved	489	60	1	4	0,4,0	1	1	1	1	-1
LpanUA_07_V6	499601	503000	0	mRNA_LpanUA.07.1060	hypothetical protein, conserved	489	489	2	5	0,4,1	1	1	1	1	2
LpanUA_07_V6	508901	510100	22	-	-	-	-	2	5	0,1,4	2	2	2	2	1
LpanUA_07_V6	540001	543200	263	mRNA_LpanUA.07.1200	proteasome regulatory non-ATP-ase subunit,putative	1020	1020	2	5	0,0,4,1	2	2	3	2	2
LpanUA_07_V6	543801	566000	2692	mRNA_LpanUA.07.1230	hypothetical protein, conserved	7632	7632	3	4	0,0,0,1,1,2	-1	5	5	4	3
LpanUA_07_V6	559001	565800	2077	mRNA_LpanUA.07.1240	amino acid transporter, putative	1476	1476	3	4	0,0,0,0,0,0,1,1,0,2	7	9	10	-1	6
LpanUA_08_V6	1	33200	0	mRNA_LpanUA.08.0010	adaptor complex protein (AP) 3 delta subunit 1,putative	3597	3597	2	4	0,0,2,2	2	3	3	-1	2
LpanUA_08_V6	33601	34300	0	-	-	-	-	1	5	5,0,0	0	0	0	0	0
LpanUA_08_V6	41401	44100	569	mRNA_LpanUA.08.0140	hypothetical protein, conserved (pseudogene)	1860	1057	2	5	0,3,2	2	1	1	1	2
LpanUA_08_V6	51601	54000	0	mRNA_LpanUA.08.0170	hypothetical protein, conserved	702	702	1	5	0,5,0	1	1	1	1	1
LpanUA_08_V6	51601	56000	0	mRNA_LpanUA.08.0170	hypothetical protein, conserved	702	702	1	4	0,4,0	1	1	1	1	-1
LpanUA_08_V6	53501	54200	0	-	-	-	-	1	5	0,5,0	1	1	1	1	1
LpanUA_08_V6	54301	54900	0	-	-	-	-	1	3	0,3,0	1	1	-1	1	-1
LpanUA_08_V6	58401	63200	0	mRNA_miscLpanUA.08.0185		1500	1500	1	5	0,5,0	1	1	1	1	1
LpanUA_08_V6	60901	62900	0	mRNA_miscLpanUA.08.0185		1500	713	1	5	0,5,0	1	1	1	1	1
LpanUA_08_V6	80301	80900	0	mRNA_LpanUA.08.0250	hypothetical protein, conserved	789	96	1	1	0,1,0	-1	-1	-1	-1	1
LpanUA_08_V6	80301	97800	529	mRNA_LpanUA.08.0280	hypothetical protein	2580	2580	2	3	0,2,1	1	-1	1	-1	2
LpanUA_08_V6	82101	82600	0	-	-	-	-	1	2	0,2,0	1	-1	-1	-1	1
LpanUA_08_V6	90601	92700	0	-	-	-	-	1	5	0,5,0	1	1	1	1	1
LpanUA_08_V6	90701	91200	0	-	-	-	-	2	3	1,2,0	1	-1	-1	0	1
LpanUA_08_V6	95701	96400	82	-	-	-	-	1	5	0,5,0	1	1	1	1	1
LpanUA_08_V6	96801	97200	47	-	-	-	-	1	3	3,0,0	-1	0	0	0	-1
LpanUA_08_V6	96801	101500	47	mRNA_LpanUA.08.0350	hypothetical protein, unknown function	885	885	1	5	0,5,0	1	1	1	1	1
LpanUA_08_V6	97001	97600	0	-	-	-	-	1	4	0,4,0	1	-1	1	1	1
LpanUA_08_V6	98901	101500	0	mRNA_LpanUA.08.0350	hypothetical protein, unknown function	885	885	1	5	0,5,0	1	1	1	1	1
LpanUA_08_V6	99701	100200	0	mRNA_LpanUA.08.0350	hypothetical protein, unknown function	885	366	1	1	0,1,0	-1	-1	-1	-1	1
LpanUA_08_V6	100601	101500	0	mRNA_LpanUA.08.0350	hypothetical protein, unknown function	885	119	1	2	0,2,0	1	-1	-1	-1	1
LpanUA_08_V6	100901	101700	0	-	-	-	-	1	3	0,3,0	1	-1	-1	1	1
LpanUA_08_V6	102601	103200	0	-	-	-	-	1	2	0,2,0	1	-1	-1	-1	1
LpanUA_08_V6	129601	130200	0	-	-	-	-	1	2	0,2,0	1	-1	-1	-1	1
LpanUA_08_V6	146201	147000	0	mRNA_LpanUA.08.0460	hypothetical protein, conserved	3888	45	1	5	0,5,0	1	1	1	1	1
LpanUA_08_V6	150501	152300	0	mRNA_LpanUA.08.0460	hypothetical protein, conserved	3888	343	1	5	0,5,0	1	1	1	1	1
LpanUA_08_V6	151401	152300	0	mRNA_LpanUA.08.0470	hypothetical protein, conserved	4206	7	1	5	0,5,0	1	1	1	1	1
LpanUA_08_V6	151701	152300	0	mRNA_LpanUA.08.0470	hypothetical protein, conserved	4206	7	1	1	0,1,0	-1	-1	-1	-1	1
LpanUA_08_V6	156301	185800	0	mRNA_LpanUA.08.0640	hypothetical protein, conserved	7362	7362	2	4	0,3,1	1	1	1	-1	2
LpanUA_08_V6	168701	170300	0	mRNA_LpanUA.08.0490	hypothetical protein, conserved	2793	102	2	2	1,1,0	1	0	-1	-1	-1
LpanUA_08_V6	177601	180600	0	mRNA_LpanUA.08.0495	serine peptidase, Clan SF, Family S26A	651	651	1	4	0,4,0	1	1	1	1	-1
LpanUA_08_V6	177701	178300	0	-	-	-	-	2	3	2,1,0	-1	0	-1	0	1
LpanUA_08_V6	177701	184700	0	mRNA_LpanUA.08.0496	hypothetical protein, unknown function	873	873	1	4	0,4,0	1	1	1	1	-1
LpanUA_08_V6	181501	183700	0	mRNA_LpanUA.08.0496	hypothetical protein, unknown function	873	20	1	3	0,3,0	1	-1	-1	1	1
LpanUA_08_V6	182501	184000	0	-	-	-	-	2	4	0,3,1	2	1	1	1	-1
LpanUA_08_V6	184401	185800	0	mRNA_LpanUA.08.0500	small ubiquitin protein, putative	354	354	1	5	0,5,0	1	1	1	1	1
LpanUA_08_V6	185101	185800	0	mRNA_LpanUA.08.0500	small ubiquitin protein, putative	354	10	2	2	1,1,0	-1	-1	-1	0	1
LpanUA_08_V6	190301	191000	0	mRNA_LpanUA.08.0520	hypothetical protein, conserved	1485	17	1	2	0,2,0	1	-1	-1	-1	1
LpanUA_08_V6	195301	196600	0	-	-	-	-	1	2	0,2,0	1	-1	-1	-1	1
LpanUA_08_V6	195401	195900	0	-	-	-	-	1	1	0,1,0	1	-1	-1	-1	-1
LpanUA_08_V6	205001	205500	0	mRNA_LpanUA.08.0550	hypothetical protein, conserved	7062	17	2	3	1,2,0	1	-1	-1	0	1
LpanUA_08_V6	212301	230500	0	mRNA_LpanUA.08.0590	cyclopropane-fatty-acyl-phospholipid synthase	1407	1407	2	4	0,3,1	-1	1	1	1	2
LpanUA_08_V6	214001	248600	1994	mRNA_LpanUA.08.0590	cyclopropane-fatty-acyl-phospholipid synthase	1407	1407	2	5	0,3,2	2	1	1	1	2
LpanUA_08_V6	215401	226900	0	mRNA_LpanUA.08.0590	cyclopropane-fatty-acyl-phospholipid synthase	1407	1407	2	5	0,4,1	1	1	1	1	2
LpanUA_08_V6	218201	219700	0	mRNA_LpanUA.08.0600	translation initiation factor-like protein	1035	118	1	5	0,5,0	1	1	1	1	1
LpanUA_08_V6	218901	219800	0	mRNA_LpanUA.08.0600	translation initiation factor-like protein	1035	218	1	3	0,3,0	1	-1	-1	1	1
LpanUA_08_V6	220801	222400	0	-	-	-	-	2	5	0,4,1	1	1	1	1	2
LpanUA_08_V6	220801	230400	0	mRNA_LpanUA.08.0610	hypothetical protein, conserved	831	831	2	5	0,4,1	1	1	1	1	2
LpanUA_08_V6	223301	224900	0	mRNA_LpanUA.08.0610	hypothetical protein, conserved	831	36	1	4	0,4,0	1	1	1	1	-1
LpanUA_08_V6	225701	228200	0	-	-	-	-	1	4	0,4,0	1	1	1	1	-1
LpanUA_08_V6	228701	229700	0	mRNA_LpanUA.08.0630	hypothetical protein, unknown function	666	187	1	5	0,5,0	1	1	1	1	1
LpanUA_08_V6	229301	230400	0	-	-	-	-	2	3	0,2,1	-1	1	1	-1	2
LpanUA_08_V6	230401	233300	1168	mRNA_LpanUA.08.0637	amastin-like protein	564	564	3	4	0,0,0,1,2,0,0,0,1	-1	3	4	4	8
LpanUA_08_V6	233301	236800	133	-	-	-	-	1	5	5,0,0	0	0	0	0	0
LpanUA_08_V6	233301	248500	826	mRNA_miscLpanUA.08.0371		793	793	2	5	0,3,2	2	1	1	1	2
LpanUA_08_V6	233301	275700	826	mRNA_LpanUA.08.0390	hypothetical protein, conserved	8403	8403	2	5	0,3,2	2	1	1	1	2
LpanUA_08_V6	242901	245500	0	mRNA_LpanUA.08.0850	hypothetical protein, unknown function	429	429	2	5	0,4,1	1	1	1	1	2
LpanUA_08_V6	266601	267200	0	-	-	-	-	1	1	0,1,0	-1	-1	-1	-1	1
LpanUA_08_V6	266601	274800	0	mRNA_LpanUA.08.1010	hypothetical protein, unknown function	897	897	2	5	0,4,1	1	1	1	1	2
LpanUA_08_V6	266801	267200	0	-	-	-	-	2	2	1,1,0	-1	-1	-1	0	1
LpanUA_08_V6	272101	272700	0	-	-	-	-	2	3	2,1,0	-1	0	-1	0	1
LpanUA_08_V6	273801	274800	0	-	-	-	-	1	3	0,3,0	1	-1	-1	1	1
LpanUA_08_V6	275701	276400	0	mRNA_LpanUA.08.1020	hypothetical protein, unknown function	909	427	2	3	0,2,1	1	1	-1	-1	2
LpanUA_08_V6	276401	279000	0	mRNA_LpanUA.08.1025	tuzin-like, putative	603	603	2	2	0,0,0,0,0,0,1,1	-1	7	6	-1	-1
LpanUA_08_V6	277001	286000	0	mRNA_LpanUA.08.0990	amastin-like protein	564	564	3	4	0,0,2,1,1	4	2	-1	2	3
LpanUA_08_V6	286001	287600	0	-	-	-	-	2	3	0,0,0,1,2	-1	3	4	4	-1
LpanUA_08_V6	287601	292100	0	-	-	-	-	1	5	5,0,0	0	0	0	0	0
LpanUA_08_V6	293301	294000	0	-	-	-	-	1	2	0,2,0	-1	-1	-1	1	1
LpanUA_08_V6	298301	300500	0	-	-	-	-	2	3	1,2,0	1	-1	0	-1	1
LpanUA_08_V6	298601	309100	499	mRNA_LpanUA.10.1480	hypothetical protein, conserved	1518	1518	2	5	0,4,1	1	1	1	1	2
LpanUA_08_V6	305401	305900	0	-	-	-	-	1	3	0,3,0	1	-1	1	-1	1
LpanUA_08_V6	307901	309100	0	mRNA_LpanUA.08.0710	mitochondrial DNA polymerase beta	1131	90	2	4	0,3,1	-1	1	1	1	2
LpanUA_08_V6	310701	336400	468	mRNA_LpanUA.08.0730	hypothetical protein, conserved	6264	6264	2	3	0,2,1	-1	1	1	-1	2
LpanUA_08_V6	311101	317000	0	mRNA_LpanUA.08.0720	mitochondrial DNA polymerase beta-PAK, putative	4527	2959	2	3	0,2,1	-1	1	-1	1	2
LpanUA_08_V6	326301	326700	0	-	-	-	-	1	5	5,0,0	0	0	0	0	0
LpanUA_08_V6	326301	328400	0	mRNA_LpanUA.08.0750	protein kinase, putative	3423	157	1	2	0,2,0	1	-1	-1	-1	1
LpanUA_08_V6	326301	347600	409	mRNA_LpanUA.08.0750	protein kinase, putative	3423	3423	2	5	0,4,1	1	1	1	1	2
LpanUA_08_V6	326901	327700	0	-	-	-	-	1	2	0,2,0	1	-1	-1	-1	1
LpanUA_08_V6	329601	330800	0	mRNA_LpanUA.08.0750	protein kinase, putative	3423	1200	2	4	0,3,1	-1	1	1	1	2
LpanUA_08_V6	331801	333100	0	mRNA_LpanUA.08.0760	hypothetical protein, conserved	1254	877	1	5	0,5,0	1	1	1	1	1
LpanUA_08_V6	335501	336200	0	-	-	-	-	1	1	0,1,0	-1	-1	-1	-1	1
LpanUA_08_V6	344201	347900	0	mRNA_LpanUA.08.1070	hypothetical protein, unknown function	4113	103	1	4	0,4,0	1	-1	1	1	1
LpanUA_08_V6	353101	354000	0	-	-	-	-	1	4	0,4,0	1	1	1	-1	1
LpanUA_08_V6	355101	355700	0	mRNA_LpanUA.08.0995	hypothetical protein, conserved	981	209	1	3	0,3,0	-1	-1	1	1	1
LpanUA_08_V6	356701	357400	0	-	-	-	-	1	3	0,3,0	1	-1	1	1	-1
LpanUA_08_V6	364701	366700	0	-	-	-	-	2	5	0,4,1	1	1	1	1	2
LpanUA_08_V6	365101	365800	0	-	-	-	-	1	5	0,5,0	1	1	1	1	1
LpanUA_08_V6	365301	366700	0	-	-	-	-	2	5	0,4,1	1	1	1	1	2
LpanUA_08_V6	368401	371200	0	mRNA_LpanUA.08.0810	cathepsin L-like protease	378	271	1	5	5,0,0	0	0	0	0	0
LpanUA_08_V6	371201	374300	0	mRNA_LpanUA.08.0820	cathepsin L-like protease	1326	1326	1	5	0,0,0,0,5,0	4	4	4	4	4
LpanUA_08_V6	372201	373800	0	mRNA_LpanUA.08.0820	cathepsin L-like protease	1326	1326	2	4	0,0,0,0,0,1,3	-1	6	6	6	5
LpanUA_08_V6	380501	382000	0	-	-	-	-	2	5	0,4,1	1	1	1	1	2
LpanUA_08_V6	380601	383000	125	mRNA_LpanUA.08.0845	hypothetical protein	1080	377	2	5	0,4,1	1	1	1	1	2
LpanUA_08_V6	380801	381400	0	-	-	-	-	1	2	0,2,0	1	-1	1	-1	-1
LpanUA_08_V6	384901	386700	395	-	-	-	-	2	5	0,4,1	1	1	1	1	2
LpanUA_08_V6	385701	386400	0	-	-	-	-	2	4	2,2,0	1	0	-1	0	1
LpanUA_08_V6	386701	388900	0	mRNA_LpanUA.08.0860	hypothetical protein	1104	1104	2	4	0,0,3,1	3	2	2	2	-1
LpanUA_08_V6	405101	406200	0	mRNA_LpanUA.08.0910	suppressive immunomodulating factor, putative	2835	152	1	4	0,4,0	1	1	1	-1	1
LpanUA_08_V6	410301	413500	0	mRNA_LpanUA.08.0930	hypothetical protein, conserved	1269	1269	2	5	0,1,4	1	2	2	2	2
LpanUA_08_V6	421301	422600	0	mRNA_LpanUA.08.0960	hypothetical protein, conserved	3747	129	2	5	0,3,2	2	1	1	1	2
LpanUA_08_V6	429201	438300	0	mRNA_LpanUA.08.2090	hypothetical protein, conserved	1743	1743	2	4	0,0,0,3,1	3	3	-1	3	4
LpanUA_08_V6	429301	435100	0	mRNA_LpanUA.08.2090	hypothetical protein, conserved	1743	1743	2	4	0,0,0,2,2	3	-1	4	3	4
LpanUA_08_V6	429601	430700	0	mRNA_LpanUA.08.2090	hypothetical protein, conserved	1743	715	2	4	0,0,0,1,3	3	-1	4	4	4
LpanUA_08_V6	432101	438300	0	mRNA_LpanUA.08.2100	hypothetical protein, conserved	1536	1536	1	3	0,0,0,3	3	3	-1	3	-1
LpanUA_08_V6	436301	438300	0	mRNA_LpanUA.21.2120.N	hypothetical protein, conserved	3217	896	2	5	0,0,0,1,4	3	4	4	4	4
LpanUA_08_V6	438301	439700	2	mRNA_LpanUA.21.2120.N	hypothetical protein, conserved	3217	1400	1	5	5,0,0	0	0	0	0	0
LpanUA_08_V6	439701	447800	555	mRNA_LpanUA.20.2.misc_RNA5	term=TATA;	6413	6413	3	5	0,0,0,0,2,2,1	4	5	6	4	5
LpanUA_08_V6	442601	447800	0	mRNA_LpanUA.20.2.misc_RNA5	term=TATA;	6413	4410	3	4	0,0,0,0,1,2,1	4	-1	6	5	5
LpanUA_09_V6	1	15600	1203	mRNA_LpanUA.09.0040	hypothetical protein, conserved	1923	1923	2	4	0,0,0,3,1	3	4	3	-1	3
LpanUA_09_V6	5501	24500	0	mRNA_LpanUA.09.0090	RNA helicase, putative	3846	3846	2	5	0,0,3,2	2	3	3	2	2
LpanUA_09_V6	24701	29800	504	-	-	-	-	2	4	0,0,2,2	2	3	3	-1	2
LpanUA_09_V6	62501	63100	0	-	-	-	-	1	4	0,4,0	-1	1	1	1	1
LpanUA_09_V6	63101	64300	0	mRNA_LpanUA.09.0180	ATG8/AUT7/APG8/PAZ2, putative	375	375	3	3	0,0,0,0,0,1,1,0,0,1	12	-1	6	5	-1
LpanUA_09_V6	81701	83500	0	mRNA_LpanUA.09.0250	minchromosome maintenance (MCM) complex subunit,putative	2967	502	2	3	0,2,1	1	-1	1	-1	2
LpanUA_09_V6	87301	89500	0	mRNA_LpanUA.09.0255	hypothetical protein, conserved	819	6	2	4	1,3,0	1	0	-1	1	1
LpanUA_09_V6	87301	107000	550	mRNA_LpanUA.09.0280	kinesin, putative	4050	4050	2	3	0,2,1	-1	1	1	-1	2
LpanUA_09_V6	87501	88500	0	-	-	-	-	1	5	5,0,0	0	0	0	0	0
LpanUA_09_V6	92801	93300	80	-	-	-	-	1	1	0,1,0	-1	-1	-1	-1	1
LpanUA_09_V6	101901	103600	0	mRNA_LpanUA.09.0300	protein kinase, putative	2655	578	2	4	0,3,1	-1	1	1	1	2
LpanUA_09_V6	111101	113000	45	mRNA_LpanUA.09.0320	hypothetical protein, conserved	2481	421	1	4	0,4,0	1	1	1	1	-1
LpanUA_09_V6	111201	111800	0	-	-	-	-	1	5	0,5,0	1	1	1	1	1
LpanUA_09_V6	114901	119000	808	mRNA_LpanUA.09.0320	hypothetical protein, conserved	2481	160	1	5	5,0,0	0	0	0	0	0
LpanUA_09_V6	115101	124900	608	mRNA_LpanUA.09.0330	hypothetical protein, conserved	3093	2541	1	5	0,5,0	1	1	1	1	1
LpanUA_09_V6	115201	138500	508	mRNA_LpanUA.09.0330	hypothetical protein, conserved	3093	3093	1	4	0,4,0	1	1	1	1	-1
LpanUA_09_V6	120901	121500	0	-	-	-	-	1	4	0,4,0	1	1	1	1	-1
LpanUA_09_V6	125701	126100	0	-	-	-	-	1	2	0,2,0	1	-1	-1	-1	1
LpanUA_09_V6	125801	126300	0	-	-	-	-	1	5	0,5,0	1	1	1	1	1
LpanUA_09_V6	132301	133000	0	-	-	-	-	1	2	0,2,0	1	-1	-1	1	-1
LpanUA_09_V6	138001	138500	0	-	-	-	-	1	5	5,0,0	0	0	0	0	0
LpanUA_09_V6	145801	146500	0	mRNA_LpanUA.09.0390	hypothetical protein, conserved	1395	107	2	2	1,1,0	0	-1	-1	-1	1
LpanUA_09_V6	145801	147200	0	mRNA_LpanUA.09.0400	hypothetical protein, conserved	5988	244	1	2	0,2,0	1	-1	-1	-1	1
LpanUA_09_V6	153501	154000	0	-	-	-	-	1	5	0,5,0	1	1	1	1	1
LpanUA_09_V6	153801	157700	0	mRNA_LpanUA.09.0410.N	protein kinase, putative	741	741	1	5	0,5,0	1	1	1	1	1
LpanUA_09_V6	154301	154800	0	mRNA_LpanUA.09.0410.N	protein kinase, putative	741	500	1	5	5,0,0	0	0	0	0	0
LpanUA_09_V6	155501	157800	0	mRNA_LpanUA.09.0420	protein kinase, putative	1431	363	1	4	0,4,0	1	1	1	1	-1
LpanUA_09_V6	157701	158900	0	mRNA_LpanUA.09.0420	protein kinase, putative	1431	1168	2	4	0,0,0,3,0,1	3	-1	3	5	3
LpanUA_09_V6	158901	160800	0	mRNA_LpanUA.09.0430	tyrosine phosphatase, putative	3240	166	1	5	0,5,0	1	1	1	1	1
LpanUA_09_V6	158901	164700	0	mRNA_LpanUA.09.0430	tyrosine phosphatase, putative	3240	3240	2	5	0,4,1	1	1	1	1	2
LpanUA_09_V6	163701	164400	0	mRNA_LpanUA.09.0430	tyrosine phosphatase, putative	3240	174	1	3	0,3,0	1	-1	-1	1	1
LpanUA_09_V6	163701	165600	0	mRNA_LpanUA.09.0430	tyrosine phosphatase, putative	3240	174	1	5	0,5,0	1	1	1	1	1
LpanUA_09_V6	163901	171100	0	mRNA_LpanUA.09.0450	hypothetical tetratricopeptide repeat protein	1950	1950	2	5	0,4,1	1	1	1	1	2
LpanUA_09_V6	165001	165600	0	-	-	-	-	1	1	0,1,0	-1	-1	-1	-1	1
LpanUA_09_V6	170601	171500	0	mRNA_LpanUA.09.0460	hypothetical protein, conserved	3066	131	1	5	0,5,0	1	1	1	1	1
LpanUA_09_V6	174401	175800	0	mRNA_LpanUA.09.0480	hypothetical protein, conserved	9036	138	1	3	0,3,0	1	-1	-1	1	1
LpanUA_09_V6	174901	176200	0	mRNA_LpanUA.09.0480	hypothetical protein, conserved	9036	538	1	4	0,4,0	1	1	1	1	-1
LpanUA_09_V6	184901	185500	0	-	-	-	-	2	3	1,2,0	1	0	-1	-1	1
LpanUA_09_V6	184901	186200	0	mRNA_LpanUA.09.0490	serine/threonine protein phosphatase, putative	1941	203	2	4	0,3,1	1	-1	1	1	2
LpanUA_09_V6	187701	189800	0	mRNA_LpanUA.09.0490	serine/threonine protein phosphatase, putative	1941	238	1	5	0,5,0	1	1	1	1	1
LpanUA_09_V6	206101	209100	0	mRNA_LpanUA.09.0550	leucine-rich repeat protein, putative	2970	198	1	2	0,2,0	1	-1	-1	-1	1
LpanUA_09_V6	207701	208900	0	-	-	-	-	2	5	3,2,0	1	0	0	0	1
LpanUA_09_V6	211901	213500	0	-	-	-	-	1	4	4,0,0	0	0	0	-1	0
LpanUA_09_V6	212301	213300	0	-	-	-	-	1	5	5,0,0	0	0	0	0	0
LpanUA_09_V6	217501	234200	0	mRNA_LpanUA.09.0670	ATP-dependent DNA helicase, putative	3462	1848	2	5	0,3,2	2	1	1	1	2
LpanUA_09_V6	217601	220200	0	mRNA_LpanUA.09.0560	hypothetical protein, unknown function	3348	149	1	5	0,5,0	1	1	1	1	1
LpanUA_09_V6	219601	220200	0	-	-	-	-	1	2	0,2,0	1	-1	-1	-1	1
LpanUA_09_V6	223701	224800	0	-	-	-	-	2	4	3,1,0	-1	0	0	0	1
LpanUA_09_V6	223801	224300	0	-	-	-	-	1	5	5,0,0	0	0	0	0	0
LpanUA_09_V6	226501	227700	0	mRNA_LpanUA.09.0590	hypothetical protein, conserved	1494	97	1	4	0,4,0	1	1	1	1	-1
LpanUA_09_V6	226701	230700	0	mRNA_LpanUA.09.0660	surface antigen-like protein	864	864	2	5	0,3,2	2	1	1	1	2
LpanUA_09_V6	245201	245600	0	-	-	-	-	1	1	0,1,0	-1	-1	-1	-1	1
LpanUA_09_V6	249301	250300	0	mRNA_LpanUA.09.0710	hypothetical protein, conserved	3714	412	1	1	0,1,0	1	-1	-1	-1	-1
LpanUA_09_V6	254901	255600	0	-	-	-	-	1	1	0,1,0	-1	-1	-1	-1	1
LpanUA_09_V6	258801	263100	1153	mRNA_LpanUA.09.0770	term=tRNA-Leu;	1038	1038	4	4	0,0,0,0,1,1,1,1	4	7	5	6	-1
LpanUA_09_V6	263001	266100	126	-	-	-	-	2	5	4,1,0	0	0	0	0	1
LpanUA_09_V6	263001	267800	126	-	-	-	-	2	3	1,2,0	1	0	-1	-1	1
LpanUA_09_V6	263001	270900	126	mRNA_LpanUA.09.0780	hypothetical protein, conserved	1362	1362	1	5	0,5,0	1	1	1	1	1
LpanUA_09_V6	274301	275200	0	mRNA_LpanUA.09.0800	cleavage and polyadenylation specificity factor30 kDa subunit, putative	1041	322	1	2	0,2,0	1	-1	-1	-1	1
LpanUA_09_V6	274501	275100	0	mRNA_LpanUA.09.0800	cleavage and polyadenylation specificity factor30 kDa subunit, putative	1041	222	2	2	1,1,0	-1	-1	-1	0	1
LpanUA_09_V6	276001	276700	0	-	-	-	-	1	3	0,3,0	1	-1	-1	1	1
LpanUA_09_V6	276001	277000	0	mRNA_LpanUA.09.0810	hypothetical protein, conserved	1992	153	1	5	0,5,0	1	1	1	1	1
LpanUA_09_V6	287501	287900	0	-	-	-	-	1	4	4,0,0	0	0	0	0	-1
LpanUA_09_V6	317701	320700	0	mRNA_LpanUA.09.0870	hypothetical protein, conserved	3870	1575	2	5	0,4,1	1	1	1	1	2
LpanUA_09_V6	319201	320800	0	mRNA_LpanUA.09.0880	kinetoplast-associated protein-like protein	4146	397	2	5	0,4,1	1	1	1	1	2
LpanUA_09_V6	319501	320200	0	-	-	-	-	1	1	0,1,0	-1	-1	-1	-1	1
LpanUA_09_V6	326201	329400	0	mRNA_LpanUA.09.0900	hypothetical protein, conserved	1680	1680	2	5	0,3,2	2	1	1	1	2
LpanUA_09_V6	326301	326900	0	mRNA_LpanUA.09.0900	hypothetical protein, conserved	1680	41	2	2	0,1,1	1	-1	-1	-1	2
LpanUA_09_V6	335901	336600	0	-	-	-	-	1	2	0,2,0	-1	-1	-1	1	1
LpanUA_09_V6	339601	343700	0	mRNA_LpanUA.09.0620	histone h1-like protein	1476	1476	2	5	0,4,1	1	1	1	1	2
LpanUA_09_V6	342101	344000	0	mRNA_LpanUA.09.0620	histone h1-like protein	1476	200	1	5	0,5,0	1	1	1	1	1
LpanUA_09_V6	352401	353300	0	-	-	-	-	2	4	0,3,1	2	1	1	1	-1
LpanUA_09_V6	354901	358500	51	mRNA_LpanUA.09.0950	ef-hand protein 5, putative	561	561	2	5	0,4,1	1	1	1	1	2
LpanUA_09_V6	354901	361200	62	mRNA_LpanUA.09.0950	ef-hand protein 5, putative	561	561	2	5	0,4,1	1	1	1	1	2
LpanUA_09_V6	358801	359200	0	-	-	-	-	1	5	5,0,0	0	0	0	0	0
LpanUA_09_V6	358801	361300	111	mRNA_LpanUA.09.0970	calmodulin, putative	450	88	2	4	0,3,1	1	-1	1	1	2
LpanUA_09_V6	361701	362900	72	mRNA_LpanUA.09.0980	calmodulin, putative	450	16	2	4	0,3,1	-1	1	1	1	2
LpanUA_09_V6	373401	375000	0	-	-	-	-	2	5	0,4,1	1	1	1	1	2
LpanUA_09_V6	376301	378100	0	mRNA_LpanUA.09.1030	hypothetical protein, conserved	3273	295	1	5	0,5,0	1	1	1	1	1
LpanUA_09_V6	401601	405500	0	mRNA_LpanUA.09.1060	hypothetical protein, conserved	1845	1845	2	5	0,0,4,1	3	2	2	2	2
LpanUA_09_V6	410201	413700	22	-	-	-	-	1	5	5,0,0	0	0	0	0	0
LpanUA_09_V6	413701	415400	0	mRNA_LpanUA.09.1075	term=tRNA-Arg;	471	471	1	4	0,0,0,0,0,0,0,0,0,4	13	10	11	10	-1
LpanUA_09_V6	415301	422500	97	-	-	-	-	1	5	5,0,0	0	0	0	0	0
LpanUA_09_V6	415401	428400	315	-	-	-	-	3	4	1,1,2	0	-1	1	2	2
LpanUA_09_V6	423101	428300	0	-	-	-	-	1	5	5,0,0	0	0	0	0	0
LpanUA_09_V6	439301	440600	214	-	-	-	-	1	3	0,3,0	1	-1	1	1	-1
LpanUA_09_V6	439301	448200	636	mRNA_LpanUA.09.1130	eukaryotic translation initiation factor 2subunit, putative	891	891	1	4	0,4,0	1	1	1	1	-1
LpanUA_09_V6	444301	445900	0	mRNA_LpanUA.09.1130	eukaryotic translation initiation factor 2subunit, putative	891	133	1	5	0,5,0	1	1	1	1	1
LpanUA_09_V6	444401	445100	0	-	-	-	-	1	1	0,1,0	-1	-1	-1	-1	1
LpanUA_09_V6	446601	448200	0	mRNA_LpanUA.09.1130	eukaryotic translation initiation factor 2subunit, putative	891	58	1	5	5,0,0	0	0	0	0	0
LpanUA_09_V6	446601	449600	0	mRNA_LpanUA.09.1140	translation initiation factor EIF-2B gammasubunit, putative	1809	1317	1	5	0,5,0	1	1	1	1	1
LpanUA_09_V6	449601	450500	0	mRNA_LpanUA.09.1140	translation initiation factor EIF-2B gammasubunit, putative	1809	492	2	3	0,0,1,2,0	-1	-1	2	3	3
LpanUA_09_V6	450101	468300	627	mRNA_LpanUA.09.1210	hypothetical protein, conserved	2229	2229	2	3	0,1,2	2	-1	1	-1	2
LpanUA_09_V6	450601	454600	133	mRNA_LpanUA.09.1150	hypothetical protein, conserved	849	849	2	5	0,4,1	1	1	1	1	2
LpanUA_09_V6	462301	463000	0	mRNA_LpanUA.09.1200	hypothetical protein, conserved	849	191	1	5	0,5,0	1	1	1	1	1
LpanUA_09_V6	466801	468100	0	-	-	-	-	1	1	0,1,0	-1	-1	-1	-1	1
LpanUA_09_V6	467401	468000	0	-	-	-	-	1	5	5,0,0	0	0	0	0	0
LpanUA_09_V6	470101	471100	0	mRNA_LpanUA.09.1220	hypothetical protein, conserved	594	112	1	5	0,5,0	1	1	1	1	1
LpanUA_09_V6	470301	470800	0	-	-	-	-	1	1	0,1,0	-1	-1	-1	-1	1
LpanUA_09_V6	474101	474700	0	mRNA_LpanUA.09.1230	hypothetical protein, conserved	2919	57	1	1	0,1,0	-1	-1	-1	-1	1
LpanUA_09_V6	474201	475600	0	-	-	-	-	1	5	0,5,0	1	1	1	1	1
LpanUA_09_V6	485101	486300	0	mRNA_LpanUA.09.1260	hypothetical protein, unknown function	1188	47	1	5	0,5,0	1	1	1	1	1
LpanUA_09_V6	487501	488400	0	-	-	-	-	1	3	0,3,0	1	-1	-1	1	1
LpanUA_09_V6	487501	489000	0	mRNA_LpanUA.09.1270	AAA family ATPase, putative	4188	178	1	4	0,4,0	1	1	1	1	-1
LpanUA_09_V6	503301	506400	374	mRNA_LpanUA.09.1300	hypothetical protein, conserved	558	558	2	5	0,4,1	1	1	1	1	2
LpanUA_09_V6	505601	506600	0	mRNA_LpanUA.09.1300	hypothetical protein, conserved	558	89	1	2	0,2,0	1	-1	-1	-1	1
LpanUA_09_V6	508501	509000	0	mRNA_LpanUA.09.1310	hypothetical protein, conserved	1959	66	1	3	0,3,0	-1	1	1	-1	1
LpanUA_09_V6	538101	538700	0	-	-	-	-	1	5	5,0,0	0	0	0	0	0
LpanUA_09_V6	538801	581600	2129	mRNA_LpanUA.09.1580	hypothetical protein, conserved	4914	4914	2	5	0,0,3,2	2	3	3	2	2
LpanUA_09_V6	538901	543600	0	mRNA_LpanUA.09.1450	hypothetical protein, conserved	1986	1986	2	4	0,0,3,1	2	3	-1	2	2
LpanUA_10_V6	1	4800	0	mRNA_LpanUA.10.0030	phosphate-Repressible Phosphate Permease-likeprotein	1482	1482	3	5	0,0,0,0,2,2,1	4	5	6	5	4
LpanUA_10_V6	1	14900	0	mRNA_LpanUA.10.0040	hypothetical protein, conserved	2376	2376	2	3	0,0,0,2,1	3	-1	4	3	-1
LpanUA_10_V6	1	31600	574	mRNA_LpanUA.10.0050	hypothetical protein, conserved	2847	2847	2	5	0,0,2,3	2	3	3	3	2
LpanUA_10_V6	21201	24800	574	mRNA_LpanUA.10.0080	hypothetical protein, unknown function	1032	1032	2	5	0,0,2,3	2	3	3	3	2
LpanUA_10_V6	51501	52400	0	-	-	-	-	1	5	0,5,0	1	1	1	1	1
LpanUA_10_V6	51601	52000	0	-	-	-	-	1	1	0,1,0	-1	-1	-1	-1	1
LpanUA_10_V6	55301	56800	0	-	-	-	-	1	4	0,4,0	1	-1	1	1	1
LpanUA_10_V6	55901	56600	0	-	-	-	-	1	4	4,0,0	0	0	-1	0	0
LpanUA_10_V6	79601	80100	0	-	-	-	-	2	2	1,1,0	-1	-1	-1	0	1
LpanUA_10_V6	82101	83600	0	-	-	-	-	1	5	0,5,0	1	1	1	1	1
LpanUA_10_V6	83101	83500	0	-	-	-	-	1	1	0,1,0	-1	-1	-1	-1	1
LpanUA_10_V6	85201	87600	0	mRNA_LpanUA.10.0250	hypothetical protein, conserved	1257	25	1	4	0,4,0	1	1	1	1	-1
LpanUA_10_V6	90201	90900	0	-	-	-	-	1	5	0,5,0	1	1	1	1	1
LpanUA_10_V6	109201	110400	0	mRNA_LpanUA.10.0310	isocitrate dehydrogenase [NADP], mitochondrialprecursor, putative	1308	38	1	5	0,5,0	1	1	1	1	1
LpanUA_10_V6	115201	116000	0	-	-	-	-	2	5	0,3,2	2	1	1	1	2
LpanUA_10_V6	119501	120200	0	-	-	-	-	1	2	0,2,0	1	-1	-1	-1	1
LpanUA_10_V6	137701	139500	0	mRNA_LpanUA.10.0370	folate/biopterin transporter, putative	2049	1800	2	4	0,0,0,0,0,3,1	-1	5	5	6	5
LpanUA_10_V6	138901	149400	538	mRNA_LpanUA.10.0370	folate/biopterin transporter, putative	2049	779	1	5	0,5,0	1	1	1	1	1
LpanUA_10_V6	139501	157300	930	mRNA_LpanUA.10.0390.N	folate/biopterin transporter, putative	4440	4217	1	5	0,5,0	1	1	1	1	1
LpanUA_10_V6	140501	141700	57	-	-	-	-	1	4	0,4,0	-1	1	1	1	1
LpanUA_10_V6	140501	147600	57	mRNA_LpanUA.10.0380.N	folate/biopterin transporter, putative	66	66	1	5	0,5,0	1	1	1	1	1
LpanUA_10_V6	142301	150600	0	mRNA_LpanUA.10.0380.N	folate/biopterin transporter, putative	66	66	1	5	0,5,0	1	1	1	1	1
LpanUA_10_V6	143901	147600	0	mRNA_LpanUA.10.0380.N	folate/biopterin transporter, putative	66	66	1	5	5,0,0	0	0	0	0	0
LpanUA_10_V6	148201	157300	392	mRNA_LpanUA.10.0390.N	folate/biopterin transporter, putative	4440	4217	1	5	0,5,0	1	1	1	1	1
LpanUA_10_V6	153401	157300	50	mRNA_LpanUA.10.0390.N	folate/biopterin transporter, putative	4440	3900	1	5	5,0,0	0	0	0	0	0
LpanUA_10_V6	160001	162300	75	mRNA_LpanUA.10.0400.N	folate/biopterin transporter, putative	2827	2300	1	5	5,0,0	0	0	0	0	0
LpanUA_10_V6	160001	175600	850	mRNA_LpanUA.10.0400.N	folate/biopterin transporter, putative	2827	2406	1	5	0,5,0	1	1	1	1	1
LpanUA_10_V6	160001	183500	1402	mRNA_LpanUA.10.0400.N	folate/biopterin transporter, putative	2827	2406	1	4	0,4,0	1	1	1	1	-1
LpanUA_10_V6	162501	167900	232	mRNA_LpanUA.10.0410	folate/biopterin transporter, putative	2124	180	1	2	0,2,0	1	-1	-1	-1	1
LpanUA_10_V6	163201	170900	232	mRNA_LpanUA.10.0410	folate/biopterin transporter, putative	2124	2124	1	5	0,5,0	1	1	1	1	1
LpanUA_10_V6	163501	167100	232	-	-	-	-	1	5	5,0,0	0	0	0	0	0
LpanUA_10_V6	169501	170900	0	mRNA_LpanUA.10.0410	folate/biopterin transporter, putative	2124	344	1	5	0,5,0	1	1	1	1	1
LpanUA_10_V6	174101	175600	0	mRNA_LpanUA.10.0430	hypothetical protein	2082	74	2	5	0,4,1	1	1	1	1	2
LpanUA_10_V6	177501	183100	552	mRNA_LpanUA.10.0450	hypothetical protein, unknown function	609	609	2	5	0,3,2	2	1	1	1	2
LpanUA_10_V6	188301	189100	0	mRNA_LpanUA.10.0460	hypothetical protein, unknown function	252	216	1	1	0,1,0	-1	-1	-1	-1	1
LpanUA_10_V6	188301	190400	73	mRNA_LpanUA.10.0460	hypothetical protein, unknown function	252	252	2	5	0,4,1	1	1	1	1	2
LpanUA_10_V6	190401	194300	3900	mRNA_LpanUA.10.0470	metallo-peptidase, Clan MA(M), Family M8	1755	1724	3	4	0,0,0,0,0,0,2,1,0,1	-1	6	7	6	9
LpanUA_10_V6	194801	195900	32	mRNA_LpanUA.10.0480.N	metallo-peptidase, Clan MA(M), Family M8	1766	22	2	5	3,2,0	1	0	0	0	1
LpanUA_10_V6	195801	197400	0	mRNA_LpanUA.10.0510.N	metallo-peptidase, Clan MA(M), Family M8	1487	1433	1	3	0,0,0,0,0,0,0,0,0,3	-1	10	13	-1	11
LpanUA_10_V6	197401	198300	79	mRNA_LpanUA.10.0520	metallo-peptidase, Clan MA(M), Family M8	1755	59	1	5	5,0,0	0	0	0	0	0
LpanUA_10_V6	200301	214700	124	mRNA_LpanUA.10.0540.N	metallo-peptidase, Clan MA(M), Family M8	1293	57	1	5	5,0,0	0	0	0	0	0
LpanUA_10_V6	214701	216700	1850	mRNA_LpanUA.10.0540.N	metallo-peptidase, Clan MA(M), Family M8	1293	1236	2	3	0,0,0,0,0,0,0,0,1,2	-1	10	12	8	-1
LpanUA_10_V6	218901	220600	0	-	-	-	-	2	5	0,4,1	1	1	1	1	2
LpanUA_10_V6	218901	222700	556	-	-	-	-	2	5	0,4,1	1	1	1	1	2
LpanUA_10_V6	247301	248900	84	-	-	-	-	1	5	0,5,0	1	1	1	1	1
LpanUA_10_V6	247701	248600	0	-	-	-	-	1	5	5,0,0	0	0	0	0	0
LpanUA_10_V6	276201	278700	705	-	-	-	-	2	4	0,3,1	-1	1	1	1	2
LpanUA_10_V6	276301	277600	0	-	-	-	-	1	4	0,4,0	1	1	1	-1	1
LpanUA_10_V6	276501	276900	0	-	-	-	-	2	3	2,1,0	-1	0	-1	0	1
LpanUA_10_V6	278101	278500	400	-	-	-	-	2	5	0,3,2	2	1	1	1	2
LpanUA_10_V6	280801	281600	0	-	-	-	-	2	5	0,4,1	1	1	1	1	2
LpanUA_10_V6	280801	286400	0	mRNA_LpanUA.10.0750	endonuclease G, putative	1515	1515	1	5	0,5,0	1	1	1	1	1
LpanUA_10_V6	280901	284600	0	mRNA_LpanUA.10.0750	endonuclease G, putative	1515	1515	1	5	0,5,0	1	1	1	1	1
LpanUA_10_V6	283901	284700	0	-	-	-	-	1	1	1,0,0	0	-1	-1	-1	-1
LpanUA_10_V6	284301	284600	0	-	-	-	-	1	2	2,0,0	0	-1	-1	-1	0
LpanUA_10_V6	285301	286300	0	-	-	-	-	2	4	2,2,0	1	0	0	-1	1
LpanUA_10_V6	285801	286300	0	-	-	-	-	1	5	5,0,0	0	0	0	0	0
LpanUA_10_V6	288101	298500	0	mRNA_LpanUA.10.0770	flagellar glycoprotein-like protein	1482	1482	2	4	0,3,1	-1	1	1	1	2
LpanUA_10_V6	288401	295000	0	mRNA_LpanUA.10.0770	flagellar glycoprotein-like protein	1482	1482	2	5	0,4,1	1	1	1	1	2
LpanUA_10_V6	288501	290700	0	mRNA_LpanUA.10.0770	flagellar glycoprotein-like protein	1482	223	2	5	0,4,1	1	1	1	1	2
LpanUA_10_V6	318801	321600	0	mRNA_LpanUA.10.0840	amino acid transporter, putative	1452	590	1	4	0,4,0	1	1	1	1	-1
LpanUA_10_V6	319301	327700	0	mRNA_LpanUA.10.0850	deaminase, putative	831	831	2	5	0,4,1	1	1	1	1	2
LpanUA_10_V6	322501	327700	0	mRNA_LpanUA.10.0855	hypothetical protein, conserved	384	384	2	5	0,4,1	1	1	1	1	2
LpanUA_10_V6	323201	324900	0	-	-	-	-	2	2	0,1,1	1	-1	-1	-1	2
LpanUA_10_V6	325301	329100	0	mRNA_LpanUA.10.1050	hypothetical protein, conserved	5913	1459	2	4	0,3,1	-1	1	1	1	2
LpanUA_10_V6	325901	327700	0	mRNA_LpanUA.10.1050	hypothetical protein, conserved	5913	59	1	3	0,3,0	1	-1	1	1	-1
LpanUA_10_V6	330401	338500	0	mRNA_LpanUA.10.1050	hypothetical protein, conserved	5913	3154	2	5	0,4,1	1	1	1	1	2
LpanUA_10_V6	333801	335300	0	-	-	-	-	1	5	0,5,0	1	1	1	1	1
LpanUA_10_V6	333801	336900	0	-	-	-	-	1	5	0,5,0	1	1	1	1	1
LpanUA_10_V6	335501	336800	0	-	-	-	-	1	1	0,1,0	1	-1	-1	-1	-1
LpanUA_10_V6	346101	347000	0	-	-	-	-	1	5	0,5,0	1	1	1	1	1
LpanUA_10_V6	347501	348300	0	mRNA_LpanUA.10.0890	hypothetical protein, conserved	666	25	1	2	0,2,0	1	-1	-1	-1	1
LpanUA_10_V6	370601	372300	0	-	-	-	-	1	5	0,5,0	1	1	1	1	1
LpanUA_10_V6	375001	376700	0	mRNA_LpanUA.10.0950	ntf2-like	375	375	2	3	0,2,1	1	-1	1	-1	2
LpanUA_10_V6	375101	378400	125	mRNA_LpanUA.10.0960	hypothetical protein, conserved	591	591	2	4	0,3,1	-1	1	1	1	2
LpanUA_10_V6	378801	396400	193	mRNA_LpanUA.10.1000	hypothetical protein, conserved	4749	4749	2	4	0,1,3	2	-1	1	2	2
LpanUA_10_V6	385501	396300	0	mRNA_LpanUA.10.1000	hypothetical protein, conserved	4749	4749	2	4	0,2,2	2	1	1	-1	2
LpanUA_10_V6	391001	392400	0	-	-	-	-	2	4	0,3,1	-1	1	1	1	2
LpanUA_10_V6	402301	405200	0	mRNA_LpanUA.10.1030	hypothetical protein	5853	93	1	2	0,2,0	1	-1	-1	-1	1
LpanUA_10_V6	409401	411000	150	-	-	-	-	1	5	0,5,0	1	1	1	1	1
LpanUA_10_V6	409501	410000	0	-	-	-	-	1	1	0,1,0	-1	-1	-1	-1	1
LpanUA_10_V6	414801	420600	178	mRNA_LpanUA.10.1060	hypothetical protein, conserved	2391	2391	2	4	0,2,2	2	1	1	-1	2
LpanUA_10_V6	414901	415900	0	mRNA_LpanUA.10.1045	eIF-2B GDP-GTP exchange factor, putative	1602	27	1	2	0,2,0	1	-1	-1	-1	1
LpanUA_10_V6	420501	425500	986	mRNA_LpanUA.10.1075	hypothetical protein, unknown function	729	729	3	5	0,0,0,0,3,1,1	4	5	4	4	6
LpanUA_10_V6	420601	423100	449	mRNA_LpanUA.10.1075	hypothetical protein, unknown function	729	624	2	4	0,0,0,0,3,0,1	4	6	4	4	-1
LpanUA_10_V6	423301	425500	437	mRNA_LpanUA.10.0970.3	histone H3	393	393	3	4	0,0,0,0,2,1,0,1	5	4	-1	4	7
LpanUA_10_V6	430901	432400	0	mRNA_LpanUA.10.1120	carrier protein, putative	1209	66	1	2	0,2,0	-1	1	-1	-1	1
LpanUA_10_V6	431401	432400	0	mRNA_LpanUA.10.1120	carrier protein, putative	1209	66	1	5	5,0,0	0	0	0	0	0
LpanUA_10_V6	431401	443900	0	mRNA_LpanUA.10.1140	hypothetical protein, conserved	3786	3786	2	4	0,3,1	-1	1	1	1	2
LpanUA_10_V6	437701	438300	0	mRNA_LpanUA.10.1140	hypothetical protein, conserved	3786	376	1	5	0,5,0	1	1	1	1	1
LpanUA_10_V6	441801	448100	0	mRNA_LpanUA.10.1170	hypothetical protein, unknown function	1752	1752	2	4	0,3,1	1	1	1	-1	2
LpanUA_10_V6	443101	443900	0	-	-	-	-	1	4	0,4,0	-1	1	1	1	1
LpanUA_10_V6	443301	443800	0	-	-	-	-	2	2	1,1,0	-1	-1	-1	0	1
LpanUA_10_V6	447401	448100	0	-	-	-	-	1	3	0,3,0	1	-1	-1	1	1
LpanUA_10_V6	447601	449800	0	-	-	-	-	1	4	0,4,0	1	1	1	1	-1
LpanUA_10_V6	452501	453000	0	-	-	-	-	1	1	0,1,0	-1	-1	-1	-1	1
LpanUA_10_V6	458401	459700	0	mRNA_LpanUA.10.1210	hypothetical protein, conserved	1287	146	1	4	0,4,0	1	1	1	1	-1
LpanUA_10_V6	480601	481200	0	-	-	-	-	1	5	0,5,0	1	1	1	1	1
LpanUA_10_V6	488901	491300	0	mRNA_LpanUA.10.1310	hypothetical protein, conserved	573	573	2	5	0,3,2	2	1	1	1	2
LpanUA_10_V6	491301	494600	0	mRNA_LpanUA.10.1320	hypothetical protein, conserved	3189	3189	2	5	0,0,4,1	2	3	2	2	2
LpanUA_10_V6	501101	518500	2745	mRNA_LpanUA.10.1380	hypothetical protein, conserved	987	987	2	5	0,0,0,3,2	3	4	4	3	3
LpanUA_10_V6	508001	515600	1017	mRNA_LpanUA.10.1390	hypothetical protein, conserved	963	963	2	5	0,0,1,4	3	3	3	3	2
LpanUA_10_V6	508001	524000	2225	mRNA_LpanUA.10.1390	hypothetical protein, conserved	963	963	2	5	0,0,0,3,2	3	4	4	3	3
LpanUA_10_V6	516301	518500	1062	-	-	-	-	3	4	0,0,0,0,0,0,2,1,0,1	7	10	-1	6	6
LpanUA_10_V6	516301	524000	1142	mRNA_LpanUA.10.1430	hypothetical protein, conserved	951	951	3	5	0,0,0,1,3,1	4	5	4	4	3
LpanUA_11_V6	1	17600	846	mRNA_LpanUA.19.0260	protein kinase	3753	3753	2	5	0,0,0,3,2	3	4	4	3	3
LpanUA_11_V6	1	29400	1284	mRNA_LpanUA.19.0260	protein kinase	3753	3753	2	3	0,0,1,2	-1	3	-1	3	2
LpanUA_11_V6	66101	67300	0	-	-	-	-	2	5	0,3,2	2	1	1	1	2
LpanUA_11_V6	66201	68000	0	-	-	-	-	2	5	0,3,2	2	1	1	1	2
LpanUA_11_V6	72301	73400	0	-	-	-	-	1	5	0,5,0	1	1	1	1	1
LpanUA_11_V6	73801	75200	1388	-	-	-	-	2	5	0,0,0,1,4,0	3	4	4	4	4
LpanUA_11_V6	93901	94800	0	-	-	-	-	2	5	0,4,1	1	1	1	1	2
LpanUA_11_V6	98701	101300	0	mRNA_LpanUA.11.0010	DNA repair and recombination protein,mitochondrial precursor, putative	3243	386	2	5	0,4,1	1	1	1	1	2
LpanUA_11_V6	100501	101800	0	-	-	-	-	1	5	0,5,0	1	1	1	1	1
LpanUA_11_V6	100901	101300	0	-	-	-	-	1	2	2,0,0	-1	-1	0	0	-1
LpanUA_11_V6	110401	111800	0	-	-	-	-	2	5	0,4,1	1	1	1	1	2
LpanUA_11_V6	123001	123500	500	-	-	-	-	2	4	3,1,0	1	0	0	0	-1
LpanUA_11_V6	123501	125700	2200	mRNA_LpanUA.11.0610	term=tRNA-Gly;	1698	1698	2	5	0,0,0,4,1	3	3	3	3	4
LpanUA_11_V6	125701	128500	28	-	-	-	-	2	5	0,4,1	1	1	1	1	2
LpanUA_11_V6	126701	127800	0	-	-	-	-	1	4	0,4,0	1	-1	1	1	1
LpanUA_11_V6	132301	133300	0	mRNA_LpanUA.11.0080	tubulin-tyrsoine ligase-like protein	2958	149	1	4	0,4,0	1	1	1	1	-1
LpanUA_11_V6	132301	135400	0	mRNA_LpanUA.11.0080	tubulin-tyrsoine ligase-like protein	2958	149	2	5	0,4,1	1	1	1	1	2
LpanUA_11_V6	133901	134700	0	-	-	-	-	2	3	0,2,1	1	1	-1	-1	2
LpanUA_11_V6	137901	138700	0	-	-	-	-	1	3	0,3,0	1	-1	-1	1	1
LpanUA_11_V6	138001	138400	0	-	-	-	-	1	4	4,0,0	0	0	-1	0	0
LpanUA_11_V6	141101	143300	0	mRNA_LpanUA.11.0110	hypothetical protein, conserved	1932	419	2	5	0,4,1	1	1	1	1	2
LpanUA_11_V6	141201	142100	0	mRNA_LpanUA.11.0100	chromatin binding protein, putative	2199	149	1	5	0,5,0	1	1	1	1	1
LpanUA_11_V6	162001	163800	560	-	-	-	-	2	5	0,3,2	2	1	1	1	2
LpanUA_11_V6	162401	163500	168	-	-	-	-	2	4	0,2,2	2	1	-1	1	2
LpanUA_11_V6	163801	178500	5465	mRNA_LpanUA.11.0180	hypothetical protein, conserved	3183	3183	1	5	0,0,0,5	3	3	3	3	3
LpanUA_11_V6	176101	178600	2450	mRNA_LpanUA.11.0205	hypothetical protein	699	699	2	4	0,0,0,0,0,3,1	6	5	5	-1	5
LpanUA_11_V6	197401	199700	790	-	-	-	-	2	4	0,0,0,0,2,2	5	4	4	-1	5
LpanUA_11_V6	198501	199700	0	-	-	-	-	2	3	0,0,0,0,2,0,1	-1	4	-1	4	6
LpanUA_11_V6	199701	202300	95	-	-	-	-	1	5	5,0,0	0	0	0	0	0
LpanUA_11_V6	213701	215700	42	-	-	-	-	1	5	5,0,0	0	0	0	0	0
LpanUA_11_V6	224701	226000	1300	mRNA_LpanUA.11.0465	CMP-sialic acid transporter, putative	759	423	1	4	0,0,0,0,0,4	5	-1	5	5	5
LpanUA_11_V6	232301	236000	0	mRNA_LpanUA.11.0380	hypothetical protein, conserved	1833	101	2	5	0,3,2	2	1	1	1	2
LpanUA_11_V6	235101	236800	0	-	-	-	-	2	5	0,4,1	1	1	1	1	2
LpanUA_11_V6	240601	241100	0	-	-	-	-	1	3	0,3,0	-1	1	-1	1	1
LpanUA_11_V6	245701	246200	0	mRNA_LpanUA.11.0390	hypothetical protein, conserved	3366	120	2	2	0,1,1	1	-1	-1	-1	2
LpanUA_11_V6	249901	252800	1082	mRNA_LpanUA.11.0405	aminopeptidase, putative,metallo-peptidase, ClanMF, Family M17 (fragment)	1005	1005	2	3	0,0,2,0,1	2	-1	4	-1	2
LpanUA_11_V6	254101	254700	0	-	-	-	-	1	4	0,4,0	-1	1	1	1	1
LpanUA_11_V6	254301	254900	0	-	-	-	-	1	3	0,3,0	-1	-1	1	1	1
LpanUA_11_V6	282001	283900	0	-	-	-	-	2	5	4,1,0	0	0	0	0	1
LpanUA_11_V6	290201	290900	0	mRNA_LpanUA.11.0500	hypothetical protein, conserved	1668	25	2	4	0,3,1	1	1	1	-1	2
LpanUA_11_V6	298701	300100	0	mRNA_LpanUA.11.0520	hypothetical protein, conserved	4338	155	1	5	0,5,0	1	1	1	1	1
LpanUA_11_V6	298901	299600	0	-	-	-	-	1	2	0,2,0	-1	-1	1	-1	1
LpanUA_11_V6	316201	317600	0	-	-	-	-	2	5	0,3,2	2	1	1	1	2
LpanUA_11_V6	330101	332500	0	mRNA_LpanUA.11.0630	hypothetical protein, conserved	4260	1191	2	4	0,2,2	2	1	-1	1	2
LpanUA_11_V6	334301	336600	0	mRNA_LpanUA.11.0630	hypothetical protein, conserved	4260	1269	2	5	0,4,1	1	1	1	1	2
LpanUA_11_V6	336101	336600	0	-	-	-	-	1	2	0,2,0	1	-1	-1	-1	1
LpanUA_11_V6	340001	340500	0	-	-	-	-	1	5	5,0,0	0	0	0	0	0
LpanUA_11_V6	357401	358900	152	-	-	-	-	1	4	0,4,0	1	1	1	1	-1
LpanUA_11_V6	357701	358500	0	-	-	-	-	1	4	0,4,0	1	-1	1	1	1
LpanUA_11_V6	358901	360700	1600	-	-	-	-	1	5	0,0,0,0,5,0	4	4	4	4	4
LpanUA_11_V6	366701	368500	0	-	-	-	-	1	5	0,5,0	1	1	1	1	1
LpanUA_11_V6	367401	368700	0	-	-	-	-	1	3	3,0,0	-1	0	0	0	-1
LpanUA_11_V6	371801	373800	0	mRNA_LpanUA.11.0690	hypothetical protein, conserved	3027	328	1	5	0,5,0	1	1	1	1	1
LpanUA_11_V6	373001	373800	0	mRNA_LpanUA.11.0700	60S ribosomal protein L24, putative	573	28	2	3	1,2,0	1	-1	0	-1	1
LpanUA_11_V6	385601	386500	0	-	-	-	-	1	5	5,0,0	0	0	0	0	0
LpanUA_11_V6	396101	396900	13	-	-	-	-	1	5	5,0,0	0	0	0	0	0
LpanUA_11_V6	396101	398700	77	-	-	-	-	1	5	0,5,0	1	1	1	1	1
LpanUA_11_V6	397801	404000	488	mRNA_LpanUA.11.0750	hypothetical protein, conserved	1554	165	1	5	0,5,0	1	1	1	1	1
LpanUA_11_V6	397901	398700	64	-	-	-	-	1	2	0,2,0	1	-1	-1	-1	1
LpanUA_11_V6	399701	402700	0	-	-	-	-	1	5	5,0,0	0	0	0	0	0
LpanUA_11_V6	399901	406200	0	mRNA_LpanUA.11.0750	hypothetical protein, conserved	1554	1554	1	5	0,5,0	1	1	1	1	1
LpanUA_11_V6	403401	404000	0	mRNA_LpanUA.11.0750	hypothetical protein, conserved	1554	165	1	4	0,4,0	-1	1	1	1	1
LpanUA_11_V6	419601	435500	0	mRNA_LpanUA.11.0820	hypothetical protein, conserved	4071	4071	2	4	0,1,3	2	-1	1	2	2
LpanUA_11_V6	420501	421700	0	-	-	-	-	1	5	0,5,0	1	1	1	1	1
LpanUA_11_V6	421001	421700	0	-	-	-	-	1	2	0,2,0	1	-1	-1	-1	1
LpanUA_11_V6	425601	427400	0	-	-	-	-	1	5	0,5,0	1	1	1	1	1
LpanUA_11_V6	427001	427400	0	-	-	-	-	1	1	1,0,0	0	-1	-1	-1	-1
LpanUA_11_V6	435001	435500	0	-	-	-	-	1	1	0,1,0	1	-1	-1	-1	-1
LpanUA_11_V6	435001	456600	0	mRNA_LpanUA.11.0840	hypothetical protein, conserved	2394	2394	2	4	0,2,2	2	1	1	-1	2
LpanUA_11_V6	437301	439600	0	mRNA_LpanUA.11.0830	hypothetical protein, conserved	807	19	1	5	0,5,0	1	1	1	1	1
LpanUA_11_V6	438901	439400	0	-	-	-	-	1	1	0,1,0	-1	-1	-1	-1	1
LpanUA_11_V6	443201	445600	0	-	-	-	-	1	5	0,5,0	1	1	1	1	1
LpanUA_11_V6	443701	444500	0	-	-	-	-	1	5	0,5,0	1	1	1	1	1
LpanUA_11_V6	449501	452200	0	-	-	-	-	2	5	0,4,1	1	1	1	1	2
LpanUA_11_V6	459201	459700	0	-	-	-	-	1	4	4,0,0	0	0	0	0	-1
LpanUA_11_V6	463701	464700	0	-	-	-	-	2	5	0,3,2	2	1	1	1	2
LpanUA_11_V6	482601	508200	0	mRNA_LpanUA.11.0960	ABC transporter, putative	5346	5346	3	4	0,0,1,2,1	3	-1	2	3	4
LpanUA_11_V6	483301	486000	0	mRNA_LpanUA.11.0970	eukaryotic release factor 3, putative	2247	2247	2	2	0,0,1,1	3	-1	2	-1	-1
LpanUA_11_V6	483401	495500	0	mRNA_LpanUA.11.0970	eukaryotic release factor 3, putative	2247	2247	2	4	0,0,1,3	3	3	2	3	-1
LpanUA_11_V6	486301	490500	0	mRNA_LpanUA.11.0980	hypothetical protein, conserved	1146	1146	2	4	0,0,1,3	3	3	2	3	-1
LpanUA_11_V6	491701	492200	0	mRNA_LpanUA.11.0990	40S ribosomal protein S15A, putative	387	6	2	2	1,0,0,1	-1	-1	0	-1	3
LpanUA_11_V6	493301	495500	0	mRNA_LpanUA.11.0940	hypothetical protein, conserved	1719	1719	3	5	0,0,1,1,3	3	4	2	4	4
LpanUA_11_V6	495701	501500	0	mRNA_LpanUA.11.0950	Cyclin A/CDK2- associated protein	552	552	2	3	0,0,1,2	3	-1	2	3	-1
LpanUA_11_V6	495701	513400	0	mRNA_LpanUA.11.0960	ABC transporter, putative	5346	5346	2	4	0,0,1,3	3	-1	2	3	3
LpanUA_11_V6	501901	508200	0	mRNA_LpanUA.11.0960	ABC transporter, putative	5346	5346	2	5	0,0,1,0,4	4	4	2	4	4
LpanUA_11_V6	513401	519000	0	mRNA_LpanUA.11.1000.N	ABC1 transporter, putative	5829	4067	1	4	4,0,0	0	0	0	0	-1
LpanUA_11_V6	513401	521400	151	mRNA_LpanUA.11.1000.N	ABC1 transporter, putative	5829	4067	1	5	0,5,0	1	1	1	1	1
LpanUA_11_V6	523701	528600	0	mRNA_LpanUA.11.1010	ABC1 transporter, putative	5454	4897	2	5	0,0,0,3,2	3	4	3	4	3
LpanUA_11_V6	524601	526600	0	mRNA_LpanUA.11.1010	ABC1 transporter, putative	5454	2000	3	5	0,0,0,1,2,2	3	5	4	5	4
LpanUA_11_V6	524601	551200	906	mRNA_LpanUA.11.1020	ABC transporter, putative	5295	5295	2	5	0,0,2,3	2	3	3	3	2
LpanUA_11_V6	535701	551200	824	mRNA_LpanUA.11.1040	ABC transporter, putative	5541	5285	2	4	0,0,2,2	2	3	3	-1	2
LpanUA_11_V6	554501	588200	1297	mRNA_LpanUA.11.1080	hypothetical protein, conserved	5397	5397	2	4	0,0,2,2	2	3	3	-1	2
LpanUA_12_V6	1	1000	0	-	-	-	-	2	5	0,0,4,1	2	2	3	2	2
LpanUA_12_V6	1	36500	0	mRNA_LpanUA.12.0150	hypothetical protein, conserved	3894	3894	2	4	0,0,2,2	2	3	3	-1	2
LpanUA_12_V6	35901	40900	0	mRNA_LpanUA.12.0160	protein kinase, putative	1758	1758	2	4	0,1,3	1	2	2	2	-1
LpanUA_12_V6	40201	40900	0	-	-	-	-	1	5	5,0,0	0	0	0	0	0
LpanUA_12_V6	40201	41200	0	-	-	-	-	2	2	1,1,0	-1	-1	-1	0	1
LpanUA_12_V6	81201	82500	0	mRNA_LpanUA.12.0260	hypothetical protein, unknown function	2091	128	1	5	0,5,0	1	1	1	1	1
LpanUA_12_V6	82701	84300	1600	mRNA_LpanUA.12.0265	GENE53	609	609	2	5	0,0,0,0,0,4,0,1	7	5	5	5	5
LpanUA_12_V6	82801	87500	1542	mRNA_LpanUA.12.0270	cysteinyl-tRNA synthetase, putative	2343	2343	1	5	0,0,0,5	3	3	3	3	3
LpanUA_12_V6	87301	89800	0	mRNA_LpanUA.12.0270	cysteinyl-tRNA synthetase, putative	2343	90	2	4	0,3,1	-1	1	1	1	2
LpanUA_12_V6	105001	107100	0	-	-	-	-	2	5	0,3,2	2	1	1	1	2
LpanUA_12_V6	120601	121500	0	mRNA_LpanUA.12.0340	hypothetical protein, conserved	1902	49	1	4	4,0,0	0	0	0	0	-1
LpanUA_12_V6	120801	123200	0	mRNA_LpanUA.12.0350	hypothetical protein, conserved	9213	255	1	5	0,5,0	1	1	1	1	1
LpanUA_12_V6	146001	159100	0	mRNA_LpanUA.12.0375	hypothetical protein, conserved	1728	1728	2	5	0,4,1	1	1	1	1	2
LpanUA_12_V6	146101	166000	0	mRNA_LpanUA.12.0400	pumillio protein 4, putative	4308	4308	2	5	0,4,1	1	1	1	1	2
LpanUA_12_V6	157101	159000	0	-	-	-	-	1	4	0,4,0	1	-1	1	1	1
LpanUA_12_V6	157301	157800	0	-	-	-	-	2	3	2,1,0	-1	0	-1	0	1
LpanUA_12_V6	165001	165800	0	-	-	-	-	1	1	0,1,0	-1	-1	-1	-1	1
LpanUA_12_V6	167501	171700	0	mRNA_LpanUA.12.0420	3'-nucleotidase/nuclease, putative	1107	1107	2	5	0,4,1	1	1	1	1	2
LpanUA_12_V6	167701	169100	0	mRNA_LpanUA.12.0420	3'-nucleotidase/nuclease, putative	1107	18	2	5	3,2,0	1	0	0	0	1
LpanUA_12_V6	168201	174500	0	mRNA_LpanUA.12.0420	3'-nucleotidase/nuclease, putative	1107	1107	2	5	0,4,1	1	1	1	1	2
LpanUA_12_V6	168401	169100	0	mRNA_LpanUA.12.0420	3'-nucleotidase/nuclease, putative	1107	18	2	5	4,1,0	0	0	0	0	1
LpanUA_12_V6	170201	171700	0	-	-	-	-	2	5	0,4,1	1	1	1	1	2
LpanUA_12_V6	188101	191400	0	-	-	-	-	2	5	0,4,1	1	1	1	1	2
LpanUA_12_V6	188301	227200	0	mRNA_LpanUA.12.0950	hypothetical protein, unknown function	2346	2346	2	5	0,3,2	2	1	1	1	2
LpanUA_12_V6	189401	190000	0	-	-	-	-	2	2	1,1,0	-1	0	-1	-1	1
LpanUA_12_V6	195401	196100	0	-	-	-	-	1	1	0,1,0	1	-1	-1	-1	-1
LpanUA_12_V6	198001	200300	0	-	-	-	-	2	5	0,4,1	1	1	1	1	2
LpanUA_12_V6	213201	214300	0	-	-	-	-	2	3	0,2,1	1	-1	-1	1	2
LpanUA_12_V6	218701	220600	0	-	-	-	-	2	4	0,3,1	1	-1	1	1	2
LpanUA_12_V6	226001	226400	0	-	-	-	-	1	3	3,0,0	-1	0	0	0	-1
LpanUA_12_V6	226001	227200	0	-	-	-	-	1	5	0,5,0	1	1	1	1	1
LpanUA_12_V6	235001	235500	0	-	-	-	-	1	3	0,3,0	-1	1	-1	1	1
LpanUA_12_V6	235201	238000	0	mRNA_LpanUA.12.0540	hypothetical protein, unknown function	4464	306	1	5	0,5,0	1	1	1	1	1
LpanUA_12_V6	236401	236800	0	-	-	-	-	1	1	0,1,0	1	-1	-1	-1	-1
LpanUA_12_V6	236401	237600	0	-	-	-	-	1	2	0,2,0	1	-1	-1	-1	1
LpanUA_12_V6	263001	265100	423	-	-	-	-	2	5	0,4,1	1	1	1	1	2
LpanUA_12_V6	263601	265000	59	-	-	-	-	2	5	0,4,1	1	1	1	1	2
LpanUA_12_V6	286001	287000	0	-	-	-	-	2	2	1,1,0	0	-1	-1	-1	1
LpanUA_12_V6	286201	286700	0	-	-	-	-	1	5	5,0,0	0	0	0	0	0
LpanUA_12_V6	312101	312700	0	-	-	-	-	1	1	0,1,0	-1	-1	-1	-1	1
LpanUA_12_V6	320301	321000	0	-	-	-	-	1	1	0,1,0	1	-1	-1	-1	-1
LpanUA_12_V6	323701	326300	0	mRNA_LpanUA.12.0650	hypothetical protein, conserved	1863	125	1	4	0,4,0	1	1	1	1	-1
LpanUA_12_V6	324601	325800	0	-	-	-	-	1	5	0,5,0	1	1	1	1	1
LpanUA_12_V6	333501	334800	50	-	-	-	-	1	5	0,5,0	1	1	1	1	1
LpanUA_12_V6	333801	334300	0	-	-	-	-	1	4	4,0,0	0	0	0	0	-1
LpanUA_12_V6	334801	336900	2100	mRNA_LpanUA.12.0665	hypothetical protein. LbrM_07_0665-like	582	582	2	3	0,0,0,0,1,2	4	-1	5	5	-1
LpanUA_12_V6	335801	336900	1100	mRNA_LpanUA.12.0665	hypothetical protein. LbrM_07_0665-like	582	582	2	5	0,0,0,0,1,4	4	5	5	5	5
LpanUA_12_V6	337501	343900	0	mRNA_LpanUA.12.0680	hypothetical protein, conserved	1239	1239	2	5	0,4,1	1	1	1	1	2
LpanUA_12_V6	339301	341600	0	-	-	-	-	1	5	0,5,0	1	1	1	1	1
LpanUA_12_V6	339401	340600	0	-	-	-	-	1	2	0,2,0	1	-1	-1	-1	1
LpanUA_12_V6	339901	340800	0	-	-	-	-	1	1	0,1,0	1	-1	-1	-1	-1
LpanUA_12_V6	343501	343800	0	-	-	-	-	1	1	1,0,0	0	-1	-1	-1	-1
LpanUA_12_V6	347901	354200	0	mRNA_LpanUA.12.0710	hypothetical protein, conserved	327	327	1	5	0,5,0	1	1	1	1	1
LpanUA_12_V6	348601	357900	0	mRNA_LpanUA.12.0730	hypothetical protein, unknown function	2004	2004	2	5	0,4,1	1	1	1	1	2
LpanUA_12_V6	348701	351900	0	mRNA_LpanUA.12.0710	hypothetical protein, conserved	327	327	1	5	0,5,0	1	1	1	1	1
LpanUA_12_V6	348801	349600	0	mRNA_LpanUA.12.0710	hypothetical protein, conserved	327	327	1	2	0,2,0	1	-1	-1	-1	1
LpanUA_12_V6	350001	351800	0	-	-	-	-	1	4	0,4,0	1	-1	1	1	1
LpanUA_12_V6	353201	353900	0	-	-	-	-	2	2	1,1,0	0	-1	-1	-1	1
LpanUA_12_V6	360501	363100	0	-	-	-	-	2	5	4,1,0	0	0	0	0	1
LpanUA_12_V6	361401	363100	0	-	-	-	-	1	5	5,0,0	0	0	0	0	0
LpanUA_12_V6	361401	364600	775	mRNA_LpanUA.12.0750	surface antigen protein, putative	2391	1243	1	5	0,5,0	1	1	1	1	1
LpanUA_12_V6	365001	369100	855	mRNA_LpanUA.12.0750	surface antigen protein, putative	2391	748	2	4	0,1,3	1	2	-1	2	2
LpanUA_12_V6	366401	367000	0	-	-	-	-	1	2	0,2,0	1	-1	-1	1	-1
LpanUA_12_V6	368201	369100	0	-	-	-	-	2	5	0,4,1	1	1	1	1	2
LpanUA_12_V6	384301	385100	0	mRNA_LpanUA.12.0790	hypothetical protein, conserved	4173	193	1	2	0,2,0	1	-1	-1	-1	1
LpanUA_12_V6	389501	399000	390	mRNA_LpanUA.12.0810	NADH:flavin oxidoreductase/NADH oxidase,putative	1149	1149	2	4	0,3,1	-1	1	1	1	2
LpanUA_12_V6	389601	390200	0	-	-	-	-	2	3	2,1,0	-1	-1	0	0	1
LpanUA_12_V6	389801	390400	0	-	-	-	-	1	1	0,1,0	-1	-1	-1	-1	1
LpanUA_12_V6	402501	406600	0	mRNA_LpanUA.12.0830	hypothetical protein, unknown function	3369	373	2	5	0,3,2	2	1	1	1	2
LpanUA_12_V6	403101	403700	0	-	-	-	-	1	4	0,4,0	1	1	1	-1	1
LpanUA_12_V6	435301	436300	0	-	-	-	-	1	5	5,0,0	0	0	0	0	0
LpanUA_12_V6	443401	461500	0	mRNA_LpanUA.12.0900	hypothetical protein, conserved	4212	4212	2	4	0,0,3,1	2	3	-1	2	2
LpanUA_12_V6	464101	474800	615	mRNA_LpanUA.12.0980	hypothetical protein, conserved	1872	1872	2	5	0,0,3,2	2	3	3	2	2
LpanUA_12_V6	474701	475300	0	-	-	-	-	1	3	0,3,0	-1	1	1	-1	1
LpanUA_12_V6	475001	493600	449	mRNA_LpanUA.12.1010	hypothetical protein, conserved	2916	2916	2	4	0,0,2,2,0	2	3	3	-1	2
LpanUA_13_V6	1	19800	558	mRNA_LpanUA.13.0070	mitochondrial DNA polymerase I protein B,putative	4260	3942	1	2	0,0,0,2	-1	3	-1	3	-1
LpanUA_13_V6	4001	4600	0	mRNA_LpanUA.13.0010	hypothetical protein, conserved	1953	221	2	5	0,2,3	1	2	2	2	1
LpanUA_13_V6	4401	8300	0	mRNA_LpanUA.13.0020	cis-prenyltransferase-like protein	1182	1182	2	5	0,0,2,3	2	3	3	3	2
LpanUA_13_V6	9201	20500	0	mRNA_LpanUA.13.0070	mitochondrial DNA polymerase I protein B,putative	4260	4260	2	5	0,0,3,2	2	3	3	2	2
LpanUA_13_V6	22401	26500	399	mRNA_LpanUA.13.0080	metallo-peptidase, Clan MA(E), family 32	1512	1512	2	5	0,0,2,3	2	3	3	3	2
LpanUA_13_V6	36701	37300	0	mRNA_LpanUA.13.0100	hypothetical protein, conserved	1056	52	1	3	0,3,0	1	1	-1	-1	1
LpanUA_13_V6	50901	51300	0	-	-	-	-	2	3	2,1,0	-1	0	-1	0	1
LpanUA_13_V6	59801	60200	0	-	-	-	-	1	2	0,2,0	1	-1	-1	-1	1
LpanUA_13_V6	61701	62300	0	-	-	-	-	1	4	0,4,0	1	-1	1	1	1
LpanUA_13_V6	65401	70100	1005	mRNA_LpanUA.13.2690	hypothetical protein, conserved	2331	2331	3	5	0,0,0,0,0,0,1,3,1	6	7	7	7	8
LpanUA_13_V6	78301	79600	0	mRNA_LpanUA.13.2650	hypothetical protein, conserved	996	46	2	3	0,1,2	1	2	-1	-1	2
LpanUA_13_V6	81401	83100	1700	mRNA_LpanUA.13.2640	GENE53	561	561	2	5	0,0,0,0,0,0,0,0,4,1	11	8	8	8	8
LpanUA_13_V6	110701	111300	0	mRNA_LpanUA.13.0240	fatty acid thiokinase (long chain), putative	2010	68	1	5	0,5,0	1	1	1	1	1
LpanUA_13_V6	123801	126100	19	-	-	-	-	2	4	0,3,1	-1	1	1	1	2
LpanUA_13_V6	123801	128300	1293	-	-	-	-	2	4	0,1,3	2	-1	2	1	2
LpanUA_13_V6	127801	131500	0	mRNA_LpanUA.13.0280	hypothetical protein, conserved	1494	1494	2	5	0,0,4,1	3	2	2	2	2
LpanUA_13_V6	179701	180500	800	-	-	-	-	1	3	0,0,0,0,0,3	-1	5	5	5	-1
LpanUA_13_V6	190301	196200	0	mRNA_LpanUA.13.0470	hypothetical protein, conserved	1836	1836	2	5	0,3,2	2	1	1	1	2
LpanUA_13_V6	192101	196100	0	mRNA_LpanUA.13.0470	hypothetical protein, conserved	1836	1836	2	5	0,3,2	2	1	1	1	2
LpanUA_13_V6	198901	199800	0	mRNA_LpanUA.13.0490	lectin, putative	1296	99	1	3	0,3,0	1	1	-1	1	-1
LpanUA_13_V6	204501	205700	0	-	-	-	-	1	4	0,4,0	1	1	-1	1	1
LpanUA_13_V6	211501	212200	0	-	-	-	-	2	4	3,1,0	-1	0	0	0	1
LpanUA_13_V6	211901	212200	0	-	-	-	-	1	2	2,0,0	0	-1	-1	-1	0
LpanUA_13_V6	215801	218000	0	mRNA_LpanUA.13.0520	kinesin, putative	3219	561	2	5	0,4,1	1	1	1	1	2
LpanUA_13_V6	216101	216700	0	mRNA_LpanUA.13.0520	kinesin, putative	3219	261	2	5	0,4,1	1	1	1	1	2
LpanUA_13_V6	220801	221300	0	-	-	-	-	2	4	3,1,0	-1	0	0	0	1
LpanUA_13_V6	224001	225700	0	mRNA_LpanUA.13.0550	ubiquitin-like protein	2583	425	1	5	0,5,0	1	1	1	1	1
LpanUA_13_V6	224701	225700	0	-	-	-	-	1	2	0,2,0	1	-1	-1	-1	1
LpanUA_13_V6	225001	225400	0	-	-	-	-	1	5	5,0,0	0	0	0	0	0
LpanUA_13_V6	229301	229800	61	-	-	-	-	1	1	0,1,0	-1	-1	-1	-1	1
LpanUA_13_V6	231801	232800	0	mRNA_LpanUA.13.0580	hypothetical protein, conserved	6147	18	1	5	0,5,0	1	1	1	1	1
LpanUA_13_V6	250001	250400	0	-	-	-	-	2	2	1,1,0	-1	-1	-1	0	1
LpanUA_13_V6	251601	254200	0	mRNA_LpanUA.13.1590	hypothetical protein, conserved	7872	363	2	4	0,3,1	-1	1	1	1	2
LpanUA_13_V6	261601	263800	0	mRNA_LpanUA.13.1590	hypothetical protein, conserved	7872	109	1	2	0,2,0	1	-1	-1	-1	1
LpanUA_13_V6	261701	265000	0	mRNA_LpanUA.13.1590	hypothetical protein, conserved	7872	9	1	5	0,5,0	1	1	1	1	1
LpanUA_13_V6	263001	263500	0	-	-	-	-	1	5	5,0,0	0	0	0	0	0
LpanUA_13_V6	263001	265100	0	-	-	-	-	1	5	0,5,0	1	1	1	1	1
LpanUA_13_V6	275201	277200	0	mRNA_LpanUA.13.0660	hypothetical protein, conserved	2382	461	1	5	0,5,0	1	1	1	1	1
LpanUA_13_V6	275201	279600	0	mRNA_LpanUA.13.0660	hypothetical protein, conserved	2382	2382	2	5	0,4,1	1	1	1	1	2
LpanUA_13_V6	279301	281700	0	mRNA_LpanUA.13.0670	hypothetical protein, conserved	1026	1026	2	5	0,4,1	1	1	1	1	2
LpanUA_13_V6	284901	286600	0	-	-	-	-	1	2	0,2,0	1	-1	-1	-1	1
LpanUA_13_V6	285101	288100	0	mRNA_LpanUA.13.0690	hypothetical protein, conserved	2058	14	1	5	0,5,0	1	1	1	1	1
LpanUA_13_V6	290001	291000	0	mRNA_LpanUA.13.0690	hypothetical protein, conserved	2058	144	1	2	0,2,0	1	-1	-1	-1	1
LpanUA_13_V6	294501	296600	0	mRNA_LpanUA.13.0720	hypothetical protein, conserved	2559	454	1	5	0,5,0	1	1	1	1	1
LpanUA_13_V6	295501	296300	0	mRNA_LpanUA.13.0720	hypothetical protein, conserved	2559	154	2	2	1,1,0	-1	0	-1	-1	1
LpanUA_13_V6	298701	300900	0	mRNA_LpanUA.13.0720	hypothetical protein, conserved	2559	5	1	4	0,4,0	1	1	1	1	-1
LpanUA_13_V6	299501	300900	0	-	-	-	-	1	3	0,3,0	1	-1	1	1	-1
LpanUA_13_V6	310601	311000	0	-	-	-	-	1	1	1,0,0	-1	-1	-1	0	-1
LpanUA_13_V6	315301	316500	0	mRNA_LpanUA.13.0780	hypothetical protein, conserved	1959	47	1	5	0,5,0	1	1	1	1	1
LpanUA_13_V6	315501	315900	0	-	-	-	-	1	1	0,1,0	-1	-1	-1	-1	1
LpanUA_13_V6	318601	319700	377	mRNA_LpanUA.13.0790	amp deaminase-like protein	5025	262	1	3	0,3,0	1	-1	1	-1	1
LpanUA_13_V6	319101	319600	63	mRNA_LpanUA.13.0790	amp deaminase-like protein	5025	162	1	1	0,1,0	-1	-1	-1	-1	1
LpanUA_13_V6	328901	329800	0	-	-	-	-	2	4	3,1,0	-1	0	0	0	1
LpanUA_13_V6	336001	336700	0	-	-	-	-	1	1	0,1,0	-1	-1	-1	-1	1
LpanUA_13_V6	345801	346700	0	mRNA_LpanUA.13.0860	serine peptidase, clan SB, family S8-likeprotein	5358	178	1	3	0,3,0	1	-1	1	-1	1
LpanUA_13_V6	346001	346600	0	-	-	-	-	2	3	2,1,0	-1	0	-1	0	1
LpanUA_13_V6	346001	347400	0	-	-	-	-	1	5	0,5,0	1	1	1	1	1
LpanUA_13_V6	346101	434800	400	mRNA_LpanUA.13.0900	leucyl-tRNA synthetase, putative	3228	3228	2	4	0,3,1	-1	1	1	1	2
LpanUA_13_V6	352201	353200	0	mRNA_LpanUA.13.0880	NADH-cytochrome b5 reductase, putative	927	87	2	5	0,3,2	2	1	1	1	2
LpanUA_13_V6	354401	357400	0	-	-	-	-	1	5	0,5,0	1	1	1	1	1
LpanUA_13_V6	367101	369300	0	mRNA_LpanUA.13.0920	DNA-directed RNA polymerase ii 8.2 Kdpolypeptide, putative	270	270	1	5	0,5,0	1	1	1	1	1
LpanUA_13_V6	371301	371800	0	mRNA_LpanUA.13.0930	hypothetical protein, conserved	1776	16	1	2	0,2,0	1	-1	-1	-1	1
LpanUA_13_V6	371301	377700	0	mRNA_LpanUA.13.0940	hypothetical protein, conserved	1236	1236	2	5	0,4,1	1	1	1	1	2
LpanUA_13_V6	375301	377600	0	mRNA_LpanUA.13.0954	calmodulin, putative	654	654	2	5	0,4,1	1	1	1	1	2
LpanUA_13_V6	379501	380700	0	mRNA_LpanUA.13.0955	hypothetical protein, conserved	1764	97	1	4	0,4,0	1	-1	1	1	1
LpanUA_13_V6	381401	382200	0	-	-	-	-	1	2	0,2,0	1	-1	-1	-1	1
LpanUA_13_V6	381701	382200	0	-	-	-	-	2	4	3,1,0	-1	0	0	0	1
LpanUA_13_V6	385101	390300	0	mRNA_LpanUA.13.0980	hypothetical protein, conserved	558	558	1	5	0,5,0	1	1	1	1	1
LpanUA_13_V6	392701	395700	0	mRNA_LpanUA.13.1000	40S ribosomal protein S4, putative	822	48	1	3	0,3,0	1	1	-1	-1	1
LpanUA_13_V6	393401	395000	0	-	-	-	-	1	5	5,0,0	0	0	0	0	0
LpanUA_13_V6	396501	396900	0	-	-	-	-	1	1	0,1,0	-1	-1	-1	-1	1
LpanUA_13_V6	399501	401000	0	mRNA_LpanUA.13.1010	hypothetical protein, conserved	1632	221	2	5	0,4,1	1	1	1	1	2
LpanUA_13_V6	404301	406100	0	mRNA_LpanUA.13.1030	hypothetical protein, unknown function	600	45	1	5	0,5,0	1	1	1	1	1
LpanUA_13_V6	405301	406200	0	-	-	-	-	1	2	0,2,0	-1	-1	1	-1	1
LpanUA_13_V6	405301	426800	400	mRNA_LpanUA.13.1060	hypothetical protein, conserved	3216	3216	2	4	0,3,1	-1	1	1	1	2
LpanUA_13_V6	416601	426800	0	mRNA_LpanUA.13.1060	hypothetical protein, conserved	3216	3216	1	5	0,5,0	1	1	1	1	1
LpanUA_13_V6	423901	424600	0	-	-	-	-	1	2	0,2,0	1	-1	-1	-1	1
LpanUA_13_V6	425801	426800	0	-	-	-	-	1	5	5,0,0	0	0	0	0	0
LpanUA_13_V6	426001	426700	0	-	-	-	-	1	5	5,0,0	0	0	0	0	0
LpanUA_13_V6	429501	432100	0	mRNA_LpanUA.13.1090	hypothetical protein, conserved	1407	174	2	5	0,4,1	1	1	1	1	2
LpanUA_13_V6	429701	431500	0	-	-	-	-	2	4	0,3,1	1	1	-1	1	2
LpanUA_13_V6	433201	434900	0	mRNA_LpanUA.13.1090	hypothetical protein, conserved	1407	133	1	3	0,3,0	1	-1	1	-1	1
LpanUA_13_V6	436801	437500	0	mRNA_LpanUA.13.1110	hypothetical protein, conserved	3894	68	1	5	0,5,0	1	1	1	1	1
LpanUA_13_V6	440801	443900	0	mRNA_LpanUA.13.1120	hypothetical protein, conserved	3510	807	2	5	0,4,1	1	1	1	1	2
LpanUA_13_V6	441701	443300	0	mRNA_LpanUA.13.1120	hypothetical protein, conserved	3510	207	1	4	0,4,0	1	1	1	1	-1
LpanUA_13_V6	442201	443900	0	mRNA_LpanUA.13.1120	hypothetical protein, conserved	3510	807	2	5	0,4,1	1	1	1	1	2
LpanUA_13_V6	461901	465000	0	mRNA_LpanUA.13.1170	hypothetical protein, conserved	2349	281	1	4	0,4,0	1	-1	1	1	1
LpanUA_13_V6	463301	464900	0	-	-	-	-	2	3	1,2,0	1	0	-1	-1	1
LpanUA_13_V6	470101	470600	0	-	-	-	-	1	2	2,0,0	-1	-1	0	0	-1
LpanUA_13_V6	470101	472300	0	-	-	-	-	1	5	0,5,0	1	1	1	1	1
LpanUA_13_V6	470201	470500	0	-	-	-	-	1	2	2,0,0	0	-1	-1	-1	0
LpanUA_13_V6	470201	471200	0	-	-	-	-	1	2	0,2,0	1	-1	-1	-1	1
LpanUA_13_V6	470801	472100	0	-	-	-	-	2	4	0,3,1	1	-1	1	1	2
LpanUA_13_V6	482901	484100	0	-	-	-	-	1	5	0,5,0	1	1	1	1	1
LpanUA_13_V6	485101	486000	0	mRNA_LpanUA.13.1230	hypothetical protein, conserved	16791	155	1	3	0,3,0	1	1	-1	-1	1
LpanUA_13_V6	485301	485800	0	-	-	-	-	2	4	2,2,0	1	-1	0	0	1
LpanUA_13_V6	502601	503200	0	mRNA_LpanUA.13.1230	hypothetical protein, conserved	16791	36	1	2	0,2,0	1	-1	-1	-1	1
LpanUA_13_V6	502601	505500	0	mRNA_LpanUA.13.1240	Ran-binding protein 1, putative	477	477	1	5	0,5,0	1	1	1	1	1
LpanUA_13_V6	508001	509600	0	-	-	-	-	1	5	5,0,0	0	0	0	0	0
LpanUA_13_V6	513501	515400	0	mRNA_LpanUA.13.1260	hypothetical protein, conserved	3114	144	1	5	0,5,0	1	1	1	1	1
LpanUA_13_V6	519101	520200	0	-	-	-	-	1	5	0,5,0	1	1	1	1	1
LpanUA_13_V6	519401	520100	0	-	-	-	-	2	3	2,1,0	0	-1	-1	0	1
LpanUA_13_V6	519401	522200	0	mRNA_miscLpanUA.13.1276		946	946	1	4	0,4,0	1	1	1	1	-1
LpanUA_13_V6	525801	527400	0	-	-	-	-	2	5	4,1,0	0	0	0	0	1
LpanUA_13_V6	526201	527300	0	-	-	-	-	1	5	5,0,0	0	0	0	0	0
LpanUA_13_V6	527401	531400	0	mRNA_LpanUA.13.1380	phospholipid-transporting ATPase 1-like protein	3291	3169	1	5	0,0,0,0,5	4	4	4	4	4
LpanUA_13_V6	527401	535400	442	mRNA_LpanUA.13.1380	phospholipid-transporting ATPase 1-like protein	3291	3291	1	3	0,0,0,0,3	-1	4	-1	4	4
LpanUA_13_V6	532301	535400	442	mRNA_LpanUA.13.1390	hypothetical protein, unknown function	1530	1530	1	2	0,0,0,0,2	-1	4	-1	-1	4
LpanUA_13_V6	552101	554000	0	-	-	-	-	1	3	0,3,0	-1	1	-1	1	1
LpanUA_13_V6	552701	554000	0	-	-	-	-	1	5	5,0,0	0	0	0	0	0
LpanUA_13_V6	566701	567500	0	-	-	-	-	1	4	0,4,0	1	1	1	1	-1
LpanUA_13_V6	567401	616800	1666	mRNA_LpanUA.13.1510	dynein heavy chain, putative	13992	13992	3	5	0,0,0,2,2,1	3	5	4	3	4
LpanUA_13_V6	600601	604600	0	mRNA_LpanUA.13.1520	chaperonin TCP20, putative	1617	1617	2	4	0,0,1,3	-1	3	3	3	2
LpanUA_13_V6	606701	610900	0	mRNA_LpanUA.13.1550	hypothetical protein, conserved	1818	1818	2	4	0,0,1,3	3	3	3	-1	2
LpanUA_14_V6	1	18700	482	mRNA_LpanUA.14.0040	j-binding protein, putative	3297	3297	3	4	0,0,0,2,0,0,1,1	6	3	-1	3	7
LpanUA_14_V6	1	28000	482	mRNA_LpanUA.14.0040	j-binding protein, putative	3297	3297	2	4	0,0,0,3,0,1	-1	3	3	3	5
LpanUA_14_V6	2201	12100	0	mRNA_LpanUA.14.0040	j-binding protein, putative	3297	3297	2	4	0,0,1,3	-1	3	3	3	2
LpanUA_14_V6	5401	12200	0	mRNA_LpanUA.14.0040	j-binding protein, putative	3297	3297	2	4	0,0,2,2	2	3	-1	3	2
LpanUA_14_V6	51601	52500	0	-	-	-	-	2	5	0,4,1	1	1	1	1	2
LpanUA_14_V6	71601	75000	464	mRNA_LpanUA.14.0270	hypothetical protein, conserved	2094	2094	2	5	0,3,2	2	1	1	1	2
LpanUA_14_V6	73301	74900	0	mRNA_LpanUA.14.0270	hypothetical protein, conserved	2094	1016	2	5	0,4,1	1	1	1	1	2
LpanUA_14_V6	81201	86100	0	mRNA_LpanUA.14.0310	proteasome alpha 3 subunit, putative	1086	1086	2	4	0,3,1	1	1	-1	1	2
LpanUA_14_V6	83001	86200	0	mRNA_LpanUA.14.0320	amino acid permease, putative	2259	275	1	4	0,4,0	1	1	1	1	-1
LpanUA_14_V6	93701	94600	0	-	-	-	-	2	4	2,2,0	1	0	-1	0	1
LpanUA_14_V6	93701	95000	0	-	-	-	-	1	2	0,2,0	1	-1	-1	-1	1
LpanUA_14_V6	96501	97200	0	-	-	-	-	1	5	0,5,0	1	1	1	1	1
LpanUA_14_V6	100501	102300	0	mRNA_LpanUA.14.0350	threonine synthase, putative	2031	15	1	4	0,4,0	1	1	1	1	-1
LpanUA_14_V6	120601	122300	0	mRNA_LpanUA.14.0380	hypothetical protein, conserved	1824	184	1	5	0,5,0	1	1	1	1	1
LpanUA_14_V6	120601	124300	0	mRNA_LpanUA.14.0380	hypothetical protein, conserved	1824	184	2	5	0,3,2	2	1	1	1	2
LpanUA_14_V6	123701	126100	0	mRNA_LpanUA.14.0400	hypothetical protein, conserved	936	936	2	5	0,0,0,1,4,0	4	4	3	4	4
LpanUA_14_V6	145001	145900	0	mRNA_LpanUA.14.0470	cystathionine beta-lyase-like protein	1542	78	1	5	0,5,0	1	1	1	1	1
LpanUA_14_V6	148701	150000	0	mRNA_LpanUA.14.0480	hypothetical protein, conserved	1893	190	2	5	0,3,2	2	1	1	1	2
LpanUA_14_V6	152501	153000	0	-	-	-	-	1	1	0,1,0	1	-1	-1	-1	-1
LpanUA_14_V6	169301	173300	52	-	-	-	-	1	5	5,0,0	0	0	0	0	0
LpanUA_14_V6	176701	177900	44	-	-	-	-	2	5	0,4,1	1	1	1	1	2
LpanUA_14_V6	190501	192800	428	-	-	-	-	2	5	0,4,1,0	1	1	1	1	2
LpanUA_14_V6	190501	193800	428	-	-	-	-	2	5	0,4,1	1	1	1	1	2
LpanUA_14_V6	195401	195900	0	mRNA_LpanUA.14.0540	hypothetical protein, unknown function	1470	177	1	1	0,1,0	-1	-1	-1	-1	1
LpanUA_14_V6	202001	203100	0	mRNA_LpanUA.14.0560	hypothetical protein, conserved	381	166	2	4	0,3,1	-1	1	1	1	2
LpanUA_14_V6	225001	226100	0	-	-	-	-	2	3	1,2,0	1	-1	0	-1	1
LpanUA_14_V6	225001	232300	0	mRNA_LpanUA.14.0640	beta-ketoacyl-coenzyme A	858	858	2	4	0,3,1	-1	1	1	1	2
LpanUA_14_V6	226401	230700	0	mRNA_LpanUA.14.0640	beta-ketoacyl-coenzyme A	858	858	2	5	0,1,4,0	2	2	1	2	2
LpanUA_14_V6	230501	232200	0	-	-	-	-	2	5	0,4,1	1	1	1	1	2
LpanUA_14_V6	231101	232200	0	-	-	-	-	1	1	0,1,0	1	-1	-1	-1	-1
LpanUA_14_V6	237101	237900	0	-	-	-	-	1	5	5,0,0	0	0	0	0	0
LpanUA_14_V6	237101	240500	0	-	-	-	-	1	5	0,5,0	1	1	1	1	1
LpanUA_14_V6	237101	243100	0	mRNA_LpanUA.14.0680	fatty acid elongase, putative	714	714	1	4	0,4,0	1	1	1	-1	1
LpanUA_14_V6	243801	254200	17	mRNA_LpanUA.14.0700	beta-ketoacyl-coenzyme A	1146	1146	2	4	0,1,3	2	-1	1	2	2
LpanUA_14_V6	245201	245800	0	-	-	-	-	1	1	0,1,0	-1	-1	-1	-1	1
LpanUA_14_V6	245201	246100	0	mRNA_LpanUA.14.0690	beta-ketoacyl-coenzyme A	969	38	1	3	0,3,0	1	-1	1	-1	1
LpanUA_14_V6	245201	249900	0	mRNA_LpanUA.14.0690	beta-ketoacyl-coenzyme A	969	969	2	4	0,3,1	-1	1	1	1	2
LpanUA_14_V6	245501	245900	0	-	-	-	-	1	1	1,0,0	-1	-1	-1	0	-1
LpanUA_14_V6	257101	258700	0	mRNA_LpanUA.14.0710	fatty acid elongase, putative	1224	248	1	3	0,3,0	1	1	-1	-1	1
LpanUA_14_V6	257701	258300	0	-	-	-	-	1	5	5,0,0	0	0	0	0	0
LpanUA_14_V6	270701	273600	0	mRNA_LpanUA.14.0750	hypothetical protein, unknown function	1218	1218	2	5	0,4,1	1	1	1	1	2
LpanUA_14_V6	287001	289100	0	mRNA_LpanUA.14.0770	hypothetical protein, conserved	12552	636	2	5	0,4,1	1	1	1	1	2
LpanUA_14_V6	287001	290000	0	mRNA_LpanUA.14.0770	hypothetical protein, conserved	12552	636	2	5	0,4,1	1	1	1	1	2
LpanUA_14_V6	291601	293800	0	mRNA_LpanUA.14.0785	kinesin, putative	754	695	2	5	0,4,1	1	1	1	1	2
LpanUA_14_V6	300901	302300	0	-	-	-	-	2	4	0,3,1	-1	1	1	1	2
LpanUA_14_V6	308401	309100	0	-	-	-	-	1	5	5,0,0	0	0	0	0	0
LpanUA_14_V6	308401	311000	0	-	-	-	-	1	5	0,5,0	1	1	1	1	1
LpanUA_14_V6	308401	314200	0	mRNA_LpanUA.14.0840	hypothetical protein, conserved	2156	1929	2	5	0,3,2	2	1	1	1	2
LpanUA_14_V6	308401	323400	0	mRNA_LpanUA.14.0850	hypothetical protein, conserved	3186	3186	2	4	0,3,1	-1	1	1	1	2
LpanUA_14_V6	319401	323300	0	mRNA_LpanUA.14.0860	hypothetical protein, conserved	1896	1896	2	5	0,4,1	1	1	1	1	2
LpanUA_14_V6	322701	323300	0	-	-	-	-	1	5	5,0,0	0	0	0	0	0
LpanUA_14_V6	328801	331100	0	-	-	-	-	1	5	0,5,0	1	1	1	1	1
LpanUA_14_V6	338401	339000	0	-	-	-	-	1	1	0,1,0	-1	-1	-1	-1	1
LpanUA_14_V6	346001	348000	0	-	-	-	-	2	5	4,1,0	0	0	0	0	1
LpanUA_14_V6	346901	347900	0	-	-	-	-	1	5	5,0,0	0	0	0	0	0
LpanUA_14_V6	352701	353500	0	mRNA_LpanUA.14.0910	hypothetical protein, conserved	2685	45	2	2	1,1,0	-1	-1	0	-1	1
LpanUA_14_V6	357001	357600	0	-	-	-	-	2	3	2,1,0	-1	0	-1	0	1
LpanUA_14_V6	367901	370700	0	mRNA_LpanUA.14.0960	hypothetical protein, conserved	2358	195	2	5	0,4,1	1	1	1	1	2
LpanUA_14_V6	374701	378800	0	mRNA_LpanUA.14.0980	hypothetical protein, conserved	1344	1344	2	4	0,3,1	-1	1	1	1	2
LpanUA_14_V6	380201	381100	0	-	-	-	-	2	5	3,2,0	1	0	0	0	1
LpanUA_14_V6	380301	380900	0	-	-	-	-	1	4	4,0,0	0	0	0	0	-1
LpanUA_14_V6	384701	385400	0	-	-	-	-	1	3	0,3,0	1	-1	1	1	-1
LpanUA_14_V6	397401	398000	0	-	-	-	-	1	1	0,1,0	1	-1	-1	-1	-1
LpanUA_14_V6	408601	414800	0	mRNA_LpanUA.14.1050	dynein heavy chain, putative	12804	3052	2	4	0,1,3	2	-1	2	1	2
LpanUA_14_V6	411301	414000	0	mRNA_LpanUA.14.1050	dynein heavy chain, putative	12804	352	1	5	0,5,0	1	1	1	1	1
LpanUA_14_V6	411801	413100	0	-	-	-	-	1	5	0,5,0	1	1	1	1	1
LpanUA_14_V6	419401	420000	0	-	-	-	-	1	5	5,0,0	0	0	0	0	0
LpanUA_14_V6	419401	420400	0	mRNA_LpanUA.14.1070	hypothetical protein, conserved	1251	383	1	1	0,1,0	-1	1	-1	-1	-1
LpanUA_14_V6	421701	422400	0	-	-	-	-	1	5	0,5,0	1	1	1	1	1
LpanUA_14_V6	431201	432400	0	mRNA_LpanUA.14.1100.N	kinesin K39, putative	5264	1200	2	4	0,0,0,0,1,3	4	5	5	5	-1
LpanUA_14_V6	433101	435200	0	mRNA_LpanUA.14.1100.N	kinesin K39, putative	5264	2100	1	5	5,0,0	0	0	0	0	0
LpanUA_14_V6	437901	512500	0	mRNA_LpanUA.14.1120.N	kinesin K39, putative	66009	65302	1	5	5,0,0	0	0	0	0	0
LpanUA_14_V6	438101	443200	0	-	-	-	-	1	5	5,0,0	0	0	0	0	0
LpanUA_14_V6	529101	530900	0	mRNA_LpanUA.14.1330	enolase	1290	1272	2	5	0,0,0,4,1,0,0	3	3	3	3	4
LpanUA_14_V6	529801	530900	0	mRNA_LpanUA.14.1330	enolase	1290	572	1	2	0,0,0,0,2,0,0	-1	4	-1	-1	4
LpanUA_14_V6	535201	535900	0	mRNA_LpanUA.14.1340	ras-like small GTPases, putative	2604	77	1	4	0,4,0	1	1	-1	1	1
LpanUA_14_V6	543201	547400	972	-	-	-	-	3	5	0,0,0,1,3,1	5	4	4	4	3
LpanUA_14_V6	543301	546200	416	-	-	-	-	3	5	0,0,0,1,3,1	5	4	4	4	3
LpanUA_14_V6	543901	544400	0	-	-	-	-	1	2	0,0,0,0,2	-1	-1	4	4	-1
LpanUA_14_V6	544001	545600	0	-	-	-	-	3	4	0,0,0,0,2,1,1	6	4	-1	5	4
LpanUA_14_V6	544401	546400	0	-	-	-	-	2	5	0,0,0,0,4,1	5	4	4	4	4
LpanUA_14_V6	546601	547400	470	-	-	-	-	3	4	0,0,0,0,1,2,1	6	5	-1	5	4
LpanUA_14_V6	559701	560600	0	mRNA_LpanUA.14.1420	hypothetical protein, unknown function	621	110	1	5	0,5,0	1	1	1	1	1
LpanUA_14_V6	560101	560500	0	mRNA_LpanUA.14.1420	hypothetical protein, unknown function	621	10	1	2	0,2,0	1	-1	-1	-1	1
LpanUA_14_V6	577701	580700	0	-	-	-	-	1	5	5,0,0	0	0	0	0	0
LpanUA_14_V6	577701	582800	0	mRNA_LpanUA.14.1480	hypothetical protein, conserved	1092	1092	1	5	0,5,0	1	1	1	1	1
LpanUA_14_V6	592401	593800	0	mRNA_LpanUA.14.1510	delta-4 fatty acid desaturase, putative	1245	278	1	5	0,5,0	1	1	1	1	1
LpanUA_14_V6	596601	598400	500	mRNA_LpanUA.14.1530	pteridine transporter	1269	1146	2	3	0,0,2,1	2	3	-1	-1	2
LpanUA_14_V6	598401	600600	29	mRNA_LpanUA.14.1530	pteridine transporter	1269	123	1	5	0,5,0	1	1	1	1	1
LpanUA_14_V6	613201	649200	507	mRNA_LpanUA.14.1620	hypothetical protein, conserved	5256	5256	2	5	0,0,3,2	2	3	3	2	2
LpanUA_14_V6	649201	651800	0	-	-	-	-	1	5	5,0,0	0	0	0	0	0
LpanUA_15_V6	1	17200	4169	mRNA_LpanUA.15.0020	hypothetical protein, conserved	1863	1863	4	5	0,0,0,0,0,1,1,2,1	6	7	8	7	5
LpanUA_15_V6	16901	18200	0	-	-	-	-	1	3	3,0,0	-1	0	-1	0	0
LpanUA_15_V6	33901	35000	0	mRNA_LpanUA.15.0090	heat shock protein HslVU, ATPase subunit HslU,putative	1371	170	1	5	0,5,0	1	1	1	1	1
LpanUA_15_V6	34001	34700	0	mRNA_LpanUA.15.0090	heat shock protein HslVU, ATPase subunit HslU,putative	1371	70	1	4	0,4,0	1	-1	1	1	1
LpanUA_15_V6	60201	61600	0	-	-	-	-	1	5	5,0,0	0	0	0	0	0
LpanUA_15_V6	60201	64300	0	mRNA_LpanUA.15.0141	hypothetical protein, unknown function	545	545	1	5	0,5,0	1	1	1	1	1
LpanUA_15_V6	63901	64300	0	-	-	-	-	1	3	0,3,0	1	-1	-1	1	1
LpanUA_15_V6	63901	64500	0	-	-	-	-	1	2	0,2,0	1	-1	-1	-1	1
LpanUA_15_V6	73801	74400	0	-	-	-	-	1	4	0,4,0	-1	1	1	1	1
LpanUA_15_V6	78801	79300	0	-	-	-	-	1	2	0,2,0	-1	-1	-1	1	1
LpanUA_15_V6	78901	80400	0	mRNA_LpanUA.15.0180	hypothetical protein, conserved	1773	9	1	4	0,4,0	1	1	1	1	-1
LpanUA_15_V6	82201	83200	0	-	-	-	-	1	3	0,3,0	1	-1	-1	1	1
LpanUA_15_V6	101601	102600	0	mRNA_LpanUA.15.0280	hypothetical protein, conserved	5763	118	1	5	0,5,0	1	1	1	1	1
LpanUA_15_V6	114101	114900	0	-	-	-	-	1	5	0,5,0	1	1	1	1	1
LpanUA_15_V6	115501	118200	0	mRNA_LpanUA.15.0320	ribonucleoprotein p18, mitochondrial precursor,putative	564	35	2	4	0,3,1	2	-1	1	1	1
LpanUA_15_V6	117001	118200	0	-	-	-	-	1	4	4,0,0	-1	0	0	0	0
LpanUA_15_V6	147701	149600	0	mRNA_LpanUA.15.0401	60S acidic ribosomal protein, putative	324	78	1	4	0,4,0	-1	1	1	1	1
LpanUA_15_V6	148301	149600	0	-	-	-	-	1	5	5,0,0	0	0	0	0	0
LpanUA_15_V6	158401	159000	0	-	-	-	-	1	2	0,2,0	-1	1	1	-1	-1
LpanUA_15_V6	160201	163800	0	-	-	-	-	1	5	0,5,0	1	1	1	1	1
LpanUA_15_V6	160401	175400	794	mRNA_LpanUA.15.0460.N	hypothetical protein	11427	11191	1	5	0,5,0	1	1	1	1	1
LpanUA_15_V6	168201	175400	0	mRNA_LpanUA.15.0460.N	hypothetical protein	11427	7200	1	5	5,0,0	0	0	0	0	0
LpanUA_15_V6	179201	184100	266	mRNA_LpanUA.15.0470.N	hypothetical protein	8141	4333	2	5	4,1,0	0	0	1	0	0
LpanUA_15_V6	197101	197600	0	-	-	-	-	2	4	3,1,0	-1	0	0	0	1
LpanUA_15_V6	210101	210600	0	-	-	-	-	1	2	0,2,0	-1	1	-1	-1	1
LpanUA_15_V6	222501	226700	0	mRNA_LpanUA.15.0600	hypothetical protein, unknown function	996	996	2	4	0,3,1	-1	1	1	1	2
LpanUA_15_V6	225101	228800	0	mRNA_LpanUA.15.0610	hypothetical protein, conserved	990	990	2	5	0,3,2	2	1	1	1	2
LpanUA_15_V6	228301	228800	0	-	-	-	-	1	1	0,1,0	1	-1	-1	-1	-1
LpanUA_15_V6	236801	238000	0	mRNA_LpanUA.15.0640	hypothetical protein, conserved	3675	203	1	4	0,4,0	1	1	1	1	-1
LpanUA_15_V6	237001	237600	0	-	-	-	-	1	1	0,1,0	-1	-1	-1	-1	1
LpanUA_15_V6	244701	245900	0	-	-	-	-	2	2	0,1,1	1	-1	-1	-1	2
LpanUA_15_V6	251401	251800	0	-	-	-	-	1	2	0,2,0	1	1	-1	-1	-1
LpanUA_15_V6	251501	253400	0	mRNA_LpanUA.15.0670	hypothetical protein, unknown function	2787	257	1	5	0,5,0	1	1	1	1	1
LpanUA_15_V6	251601	252700	0	-	-	-	-	1	2	0,2,0	1	-1	-1	-1	1
LpanUA_15_V6	257101	258600	1500	-	-	-	-	1	5	0,0,0,5	3	3	3	3	3
LpanUA_15_V6	257601	258600	1000	-	-	-	-	2	3	0,0,1,2	2	-1	-1	3	3
LpanUA_15_V6	258601	260500	95	-	-	-	-	2	3	0,2,1	1	-1	-1	2	1
LpanUA_15_V6	258601	269000	95	mRNA_LpanUA.15.0510	hypothetical protein, conserved	4116	4116	2	5	0,4,1	1	1	1	1	2
LpanUA_15_V6	265701	269400	0	mRNA_LpanUA.15.0520	hypothetical protein, unknown function	2112	549	1	5	0,5,0	1	1	1	1	1
LpanUA_15_V6	265701	271500	0	mRNA_LpanUA.15.0520	hypothetical protein, unknown function	2112	2112	1	5	0,5,0	1	1	1	1	1
LpanUA_15_V6	272601	275400	0	-	-	-	-	2	5	0,3,2	2	1	1	1	2
LpanUA_15_V6	273001	273500	0	-	-	-	-	1	2	0,2,0	1	-1	-1	-1	1
LpanUA_15_V6	275101	279800	0	mRNA_LpanUA.15.0530	hypothetical protein, conserved	1425	1425	2	4	0,3,1	1	1	1	-1	2
LpanUA_15_V6	276601	277600	0	-	-	-	-	2	4	0,3,1	-1	1	1	1	2
LpanUA_15_V6	280201	281500	1300	-	-	-	-	1	4	0,0,0,4	3	3	3	3	-1
LpanUA_15_V6	311801	314700	2900	-	-	-	-	2	5	0,0,0,0,0,0,3,2	7	6	7	6	6
LpanUA_15_V6	324601	332900	17	mRNA_LpanUA.15.0810	term=tRNA-Asp;	2025	2025	2	5	0,4,1	1	1	1	1	2
LpanUA_15_V6	330701	331600	0	-	-	-	-	2	4	3,1,0	-1	0	0	0	1
LpanUA_15_V6	334501	342000	0	mRNA_LpanUA.15.0800	hypothetical protein, unknown function	450	450	2	4	0,3,1	-1	1	1	1	2
LpanUA_15_V6	336401	337500	0	-	-	-	-	2	5	0,4,1	1	1	1	1	2
LpanUA_15_V6	341801	342800	0	mRNA_LpanUA.15.0790	protein kinase, putative	2025	8	1	5	0,5,0	1	1	1	1	1
LpanUA_15_V6	346601	348800	0	mRNA_LpanUA.15.0770	hypothetical protein, conserved	1968	452	2	5	0,3,2	2	1	1	1	2
LpanUA_15_V6	357201	358000	0	mRNA_LpanUA.15.0760	hypothetical protein, unknown function	6264	72	1	5	0,5,0	1	1	1	1	1
LpanUA_15_V6	364501	366200	0	mRNA_LpanUA.15.0740	hypothetical protein, conserved	1665	58	1	5	0,5,0	1	1	1	1	1
LpanUA_15_V6	365501	366200	0	mRNA_LpanUA.15.0740	hypothetical protein, conserved	1665	58	2	2	1,1,0	-1	-1	-1	0	1
LpanUA_15_V6	372901	375900	0	mRNA_LpanUA.15.0860	hypothetical protein, conserved	1302	1302	2	5	0,4,1	1	1	1	1	2
LpanUA_15_V6	373001	373600	0	-	-	-	-	1	1	0,1,0	-1	-1	-1	-1	1
LpanUA_15_V6	373201	373600	0	-	-	-	-	1	1	0,1,0	-1	-1	-1	-1	1
LpanUA_15_V6	373201	374200	0	mRNA_LpanUA.15.0860	hypothetical protein, conserved	1302	400	1	5	0,5,0	1	1	1	1	1
LpanUA_15_V6	389401	390300	57	-	-	-	-	1	1	0,1,0	1	-1	-1	-1	-1
LpanUA_15_V6	391601	392900	0	-	-	-	-	1	2	0,2,0	1	-1	-1	-1	1
LpanUA_15_V6	395101	398600	0	mRNA_LpanUA.15.0940	hypothetical protein, conserved	1518	1518	2	4	0,1,3	2	-1	1	2	2
LpanUA_15_V6	395301	395800	0	-	-	-	-	1	1	0,1,0	-1	-1	-1	-1	1
LpanUA_15_V6	406501	407300	0	-	-	-	-	1	5	0,5,0	1	1	1	1	1
LpanUA_15_V6	412001	413300	0	mRNA_LpanUA.15.0980	hypothetical protein, conserved	3690	659	1	5	0,5,0	1	1	1	1	1
LpanUA_15_V6	412101	412600	0	-	-	-	-	1	1	0,1,0	-1	-1	-1	-1	1
LpanUA_15_V6	418201	419100	70	mRNA_LpanUA.15.0990	40S ribosomal protein S3, putative	660	47	1	1	0,1,0	-1	-1	-1	-1	1
LpanUA_15_V6	421401	421900	0	-	-	-	-	2	3	2,1,0	-1	-1	0	0	1
LpanUA_15_V6	421401	429400	46	mRNA_LpanUA.15.1020	hypothetical protein, conserved	2067	2067	2	4	0,3,1	-1	1	1	1	2
LpanUA_15_V6	437401	438000	0	-	-	-	-	1	4	0,4,0	1	-1	1	1	1
LpanUA_15_V6	442401	442800	0	-	-	-	-	1	1	0,1,0	-1	-1	-1	-1	1
LpanUA_15_V6	442401	443700	224	-	-	-	-	2	5	0,4,1	1	1	1	1	2
LpanUA_15_V6	442401	444800	598	mRNA_LpanUA.15.1080	tryparedoxin peroxidase	600	23	2	5	0,4,1	1	1	1	1	2
LpanUA_15_V6	446201	452600	708	mRNA_LpanUA.15.1095	tryparedoxin peroxidase	570	570	1	5	0,5,0	1	1	1	1	1
LpanUA_15_V6	446401	448700	0	-	-	-	-	1	5	0,5,0	1	1	1	1	1
LpanUA_15_V6	449301	452500	109	-	-	-	-	1	5	5,0,0	0	0	0	0	0
LpanUA_15_V6	453901	454500	10	-	-	-	-	1	1	0,1,0	1	-1	-1	-1	-1
LpanUA_15_V6	486301	488100	0	mRNA_LpanUA.15.1160	inositol/phosphatidylinositol phosphatase,putative	2379	390	2	5	0,4,1	1	1	1	1	2
LpanUA_15_V6	486301	490800	86	mRNA_LpanUA.15.1170	hypothetical protein, unknown function	1413	1413	2	5	0,4,1	1	1	1	1	2
LpanUA_15_V6	488901	489700	0	mRNA_LpanUA.15.1170	hypothetical protein, unknown function	1413	296	1	5	0,5,0	1	1	1	1	1
LpanUA_15_V6	501501	505500	0	mRNA_LpanUA.15.1210	hypothetical protein, conserved	1461	1461	2	4	0,3,1	-1	1	1	1	2
LpanUA_15_V6	503901	505300	0	mRNA_LpanUA.15.1210	hypothetical protein, conserved	1461	181	2	4	0,3,1	-1	1	1	1	2
LpanUA_15_V6	510601	512700	0	mRNA_LpanUA.15.1220	hypothetical protein, conserved	5532	172	2	5	0,4,1	1	1	1	1	2
LpanUA_15_V6	520301	520900	0	mRNA_LpanUA.15.1240	cysteine peptidase, Clan CA, family C19,putative	3885	600	2	5	0,2,3	1	2	2	2	1
LpanUA_15_V6	522901	523500	0	-	-	-	-	1	5	0,5,0	1	1	1	1	1
LpanUA_15_V6	537001	540100	0	mRNA_LpanUA.15.1290	hypothetical protein, conserved	1116	1116	2	5	0,3,2	2	1	1	1	2
LpanUA_15_V6	563201	564500	0	mRNA_LpanUA.15.1420	mismatch repair protein MSH3, putative	3021	198	1	4	0,4,0	1	1	1	1	-1
LpanUA_15_V6	564901	570400	0	mRNA_LpanUA.15.1430	glutaminyl-tRNA synthetase, putative	1851	1851	2	5	0,0,4,1	2	3	2	2	2
LpanUA_15_V6	567601	570300	0	mRNA_LpanUA.15.1430	glutaminyl-tRNA synthetase, putative	1851	1851	2	5	0,0,2,3	2	3	3	3	2
LpanUA_15_V6	570901	577400	0	mRNA_LpanUA.15.1450	phosphomevalonate kinase protein, putative	1377	1377	2	4	0,0,3,1	2	-1	3	2	2
LpanUA_15_V6	579001	581900	2152	mRNA_LpanUA.15.1480	cAMP specific phosphodiesterase, putative	2814	2110	2	5	0,0,0,2,3	3	4	4	4	3
LpanUA_15_V6	579101	614700	5025	mRNA_LpanUA.15.1570	condensin subunit 1, putative	3774	3774	2	5	0,0,2,3	2	3	3	3	2
LpanUA_15_V6	579901	581900	2000	mRNA_LpanUA.15.1480	cAMP specific phosphodiesterase, putative	2814	2000	3	4	0,0,0,1,1,2	4	5	5	-1	3
LpanUA_15_V6	584901	587000	2100	mRNA_LpanUA.15.1480.1	cAMP specific phosphodiesterase, putative	2821	2100	2	3	0,0,0,0,1,2	4	5	5	-1	-1
LpanUA_15_V6	610401	614500	0	mRNA_LpanUA.15.1580	hypothetical protein, conserved	1632	1632	2	4	0,0,1,3	3	3	3	-1	2
LpanUA_16_V6	1	38900	1638	mRNA_LpanUA.16.0070	peroxisome assembly protein, putative	2880	2880	2	5	0,0,3,2	2	3	3	2	2
LpanUA_16_V6	21401	28800	499	mRNA_LpanUA.16.0110	hypothetical protein, conserved	2097	2097	2	5	0,0,2,3	2	3	3	3	2
LpanUA_16_V6	29801	32300	0	mRNA_LpanUA.16.0120	hypothetical protein, conserved	2481	2119	2	5	0,0,2,3	2	3	3	3	2
LpanUA_16_V6	79101	81900	2085	-	-	-	-	1	5	0,0,0,5	3	3	3	3	3
LpanUA_16_V6	88001	92000	0	-	-	-	-	1	5	5,0,0	0	0	0	0	0
LpanUA_16_V6	96701	100600	0	mRNA_LpanUA.16.0310	hypothetical protein, conserved	2946	2946	2	4	0,0,2,2	3	-1	2	2	3
LpanUA_16_V6	109901	112500	0	mRNA_LpanUA.16.0330	hypothetical protein, conserved	3789	59	1	5	0,5,0	1	1	1	1	1
LpanUA_16_V6	110001	114600	0	-	-	-	-	1	5	0,5,0	1	1	1	1	1
LpanUA_16_V6	110001	117400	0	mRNA_LpanUA.16.0340	hypothetical protein, conserved	1182	1182	1	4	0,4,0	1	1	1	1	-1
LpanUA_16_V6	113201	114100	0	-	-	-	-	1	3	0,3,0	1	-1	-1	1	1
LpanUA_16_V6	116601	117200	0	-	-	-	-	2	3	2,1,0	-1	-1	0	0	1
LpanUA_16_V6	116701	117100	0	-	-	-	-	1	2	2,0,0	-1	0	-1	0	-1
LpanUA_16_V6	121801	123400	63	mRNA_LpanUA.16.0370	hypothetical protein, conserved	1794	218	1	5	0,5,0	1	1	1	1	1
LpanUA_16_V6	126701	128600	0	mRNA_LpanUA.16.0380	hypothetical protein, conserved	441	441	2	5	0,4,1	1	1	1	1	2
LpanUA_16_V6	152401	153900	0	mRNA_LpanUA.16.0490	hypothetical protein, conserved	555	323	1	3	0,3,0	1	-1	1	-1	1
LpanUA_16_V6	164501	166100	0	-	-	-	-	1	5	0,5,0	1	1	1	1	1
LpanUA_16_V6	165101	166000	0	-	-	-	-	1	2	0,2,0	1	-1	-1	-1	1
LpanUA_16_V6	165401	166000	0	-	-	-	-	2	3	2,1,0	-1	0	-1	0	1
LpanUA_16_V6	178501	179500	0	mRNA_LpanUA.16.0550	dihydroorotate dehydrogenase	942	317	2	5	0,4,1	1	1	1	1	2
LpanUA_16_V6	182301	183100	0	-	-	-	-	1	2	0,2,0	1	-1	-1	-1	1
LpanUA_16_V6	189101	206700	0	mRNA_LpanUA.16.0590	dihydroorotase, putative	1218	1218	1	4	0,4,0	1	1	-1	1	1
LpanUA_16_V6	233001	235000	0	-	-	-	-	1	3	0,3,0	1	-1	1	-1	1
LpanUA_16_V6	233601	234800	0	-	-	-	-	2	3	2,1,0	-1	0	-1	0	1
LpanUA_16_V6	234101	234500	0	-	-	-	-	1	5	5,0,0	0	0	0	0	0
LpanUA_16_V6	255501	257100	0	-	-	-	-	1	3	0,3,0	1	-1	1	1	-1
LpanUA_16_V6	259301	259800	0	mRNA_LpanUA.16.0730	hypothetical protein, conserved	2247	142	1	3	0,3,0	-1	1	-1	1	1
LpanUA_16_V6	262001	263300	41	mRNA_LpanUA.16.0740	hypothetical protein, unknown function	2142	410	1	4	0,4,0	1	1	1	1	-1
LpanUA_16_V6	269801	272700	0	mRNA_LpanUA.16.0760	hypothetical protein, conserved	1671	26	2	5	0,4,1	1	1	1	1	2
LpanUA_16_V6	290201	292300	0	-	-	-	-	1	4	0,4,0	1	1	-1	1	1
LpanUA_16_V6	332301	334300	1012	mRNA_LpanUA.16.0930	flagellar calcium-binding protein, putative	612	535	1	5	0,0,0,5	3	3	3	3	3
LpanUA_16_V6	335001	336100	31	-	-	-	-	2	4	0,3,1	1	1	1	-1	2
LpanUA_16_V6	337601	339600	49	-	-	-	-	2	5	0,4,1	1	1	1	1	2
LpanUA_16_V6	338501	339600	0	-	-	-	-	1	2	0,2,0	1	-1	-1	-1	1
LpanUA_16_V6	360101	361400	0	mRNA_LpanUA.16.1000	protein kinase, putative	1401	66	1	5	0,5,0	1	1	1	1	1
LpanUA_16_V6	362801	364700	1155	mRNA_LpanUA.16.1010	hypothetical protein, conserved	1668	1668	2	4	0,0,0,0,0,3,1	-1	5	5	5	6
LpanUA_16_V6	366001	368000	0	mRNA_LpanUA.16.1020.N	hypothetical protein, conserved	2459	2000	1	5	5,0,0	0	0	0	0	0
LpanUA_16_V6	370801	372800	1479	mRNA_LpanUA.16.1040	hypothetical protein, conserved	2763	1779	2	5	0,0,0,0,3,2	5	4	4	4	5
LpanUA_16_V6	371501	372800	1106	mRNA_LpanUA.16.1040	hypothetical protein, conserved	2763	1079	3	3	0,0,0,0,1,1,1	-1	4	-1	5	6
LpanUA_16_V6	376201	382200	0	mRNA_LpanUA.16.1045	hypothetical protein L. mexicana-like, unknownfunction	3474	3429	1	5	0,5,0	1	1	1	1	1
LpanUA_16_V6	378301	378600	0	-	-	-	-	1	1	0,1,0	-1	-1	-1	-1	1
LpanUA_16_V6	379401	382200	0	mRNA_LpanUA.16.1045	hypothetical protein L. mexicana-like, unknownfunction	3474	2800	1	5	5,0,0	0	0	0	0	0
LpanUA_16_V6	403601	404400	0	mRNA_LpanUA.16.1110	hypothetical protein, conserved	1815	151	1	5	0,5,0	1	1	1	1	1
LpanUA_16_V6	406901	407600	0	-	-	-	-	1	2	0,2,0	1	-1	-1	-1	1
LpanUA_16_V6	409201	411500	0	-	-	-	-	1	5	0,5,0	1	1	1	1	1
LpanUA_16_V6	409601	410100	0	-	-	-	-	1	5	5,0,0	0	0	0	0	0
LpanUA_16_V6	412701	413200	0	-	-	-	-	1	2	0,2,0	-1	-1	-1	1	1
LpanUA_16_V6	412701	413600	0	-	-	-	-	1	5	0,5,0	1	1	1	1	1
LpanUA_16_V6	419901	421000	0	mRNA_LpanUA.16.1120	hypothetical protein, unknown function	7038	775	2	5	0,3,2	2	1	1	1	2
LpanUA_16_V6	425601	426300	0	-	-	-	-	1	5	5,0,0	0	0	0	0	0
LpanUA_16_V6	433701	435000	0	mRNA_LpanUA.16.1170	hypothetical protein, conserved	1836	287	1	4	0,4,0	1	1	1	1	-1
LpanUA_16_V6	436801	437400	0	-	-	-	-	1	2	0,2,0	1	-1	-1	-1	1
LpanUA_16_V6	436801	444700	449	mRNA_LpanUA.16.1200	hypothetical protein, unknown function	1446	1446	2	4	0,3,1	-1	1	1	1	2
LpanUA_16_V6	440301	441500	0	mRNA_LpanUA.16.1200	hypothetical protein, unknown function	1446	440	1	5	0,5,0	1	1	1	1	1
LpanUA_16_V6	440301	444700	0	mRNA_LpanUA.16.1200	hypothetical protein, unknown function	1446	1446	2	5	0,4,1	1	1	1	1	2
LpanUA_16_V6	451601	453400	0	mRNA_LpanUA.16.1230	hypothetical protein, conserved	4092	190	1	4	0,4,0	1	-1	1	1	1
LpanUA_16_V6	452201	453200	0	-	-	-	-	2	3	1,2,0	1	0	-1	-1	1
LpanUA_16_V6	454301	454900	0	mRNA_LpanUA.16.1240.	cyclophilin 13, putative	1050	203	1	5	0,5,0	1	1	1	1	1
LpanUA_16_V6	467001	469600	0	mRNA_LpanUA.16.1280	hypothetical protein, conserved	5430	428	1	2	0,2,0	1	-1	-1	-1	1
LpanUA_16_V6	468401	468800	0	-	-	-	-	1	5	5,0,0	0	0	0	0	0
LpanUA_16_V6	482201	485800	0	mRNA_LpanUA.16.1300	hypothetical protein, conserved	447	447	1	5	0,5,0	1	1	1	1	1
LpanUA_16_V6	482301	484200	0	mRNA_LpanUA.16.1300	hypothetical protein, conserved	447	2	1	5	0,5,0	1	1	1	1	1
LpanUA_16_V6	482801	484100	0	-	-	-	-	1	2	0,2,0	1	-1	-1	-1	1
LpanUA_16_V6	509601	510400	0	-	-	-	-	1	5	5,0,0	0	0	0	0	0
LpanUA_16_V6	509601	511700	88	mRNA_LpanUA.16.1360	cytochrome c, putative	345	68	1	5	0,5,0	1	1	1	1	1
LpanUA_16_V6	509601	515500	1400	mRNA_LpanUA.16.1360	cytochrome c, putative	345	345	2	5	0,4,1	1	1	1	1	2
LpanUA_16_V6	509701	510100	0	-	-	-	-	1	5	5,0,0	0	0	0	0	0
LpanUA_16_V6	512601	513100	317	-	-	-	-	1	5	0,5,0	1	1	1	1	1
LpanUA_16_V6	512801	518300	1435	mRNA_LpanUA.16.1370	cytochrome c, putative	342	342	2	4	0,3,1	-1	1	1	1	2
LpanUA_16_V6	515901	523100	823	mRNA_LpanUA.16.1380	hypothetical protein, conserved	3744	3744	2	2	0,1,1	1	-1	-1	-1	2
LpanUA_16_V6	516601	518300	123	mRNA_LpanUA.16.1380	hypothetical protein, conserved	3744	26	1	4	0,4,0	1	1	1	1	-1
LpanUA_16_V6	548201	550400	0	mRNA_LpanUA.16.1420	hypothetical protein, conserved	327	327	1	5	0,5,0	1	1	1	1	1
LpanUA_16_V6	549001	550700	0	mRNA_LpanUA.16.1430	small GTPase, putative	549	164	1	5	0,5,0	1	1	1	1	1
LpanUA_16_V6	553601	576400	0	mRNA_LpanUA.16.1440	hypothetical protein, conserved	2874	2874	1	5	0,5,0	1	1	1	1	1
LpanUA_16_V6	558601	559500	0	-	-	-	-	1	1	0,1,0	-1	-1	-1	-1	1
LpanUA_16_V6	566101	567700	0	-	-	-	-	2	4	3,1,0	-1	0	0	0	1
LpanUA_16_V6	566301	576400	0	mRNA_LpanUA.16.1470	hypothetical protein, conserved	1077	1077	1	5	0,5,0	1	1	1	1	1
LpanUA_16_V6	569501	576100	0	-	-	-	-	1	1	0,1,0	-1	-1	-1	-1	1
LpanUA_16_V6	572301	576400	0	-	-	-	-	1	5	5,0,0	0	0	0	0	0
LpanUA_16_V6	575901	579200	0	mRNA_LpanUA.16.1480	paraflagellar rod protein 2C	1785	1785	2	5	0,0,0,0,0,4,1	5	5	6	5	5
LpanUA_16_V6	580301	581600	1282	-	-	-	-	2	5	0,0,0,3,2	4	3	3	3	4
LpanUA_16_V6	590901	593800	124	mRNA_LpanUA.16.1510.N	kinesin, putative	9628	2900	1	5	5,0,0	0	0	0	0	0
LpanUA_16_V6	594301	597600	26	mRNA_LpanUA.16.1510.N	kinesin, putative	9628	3300	1	5	5,0,0	0	0	0	0	0
LpanUA_16_V6	597601	599700	0	mRNA_LpanUA.16.1510.N	kinesin, putative	9628	2100	2	4	0,0,0,0,3,0,1	4	4	-1	6	4
LpanUA_16_V6	599701	602600	0	mRNA_LpanUA.16.1510.N	kinesin, putative	9628	296	2	5	0,4,1	1	1	1	2	1
LpanUA_16_V6	600601	600900	0	-	-	-	-	1	1	0,1,0	-1	-1	-1	-1	1
LpanUA_16_V6	600601	601500	0	-	-	-	-	2	4	2,2,0	1	0	0	-1	1
LpanUA_16_V6	600601	602100	0	-	-	-	-	1	4	0,4,0	1	-1	1	1	1
LpanUA_16_V6	600601	603100	16	mRNA_LpanUA.16.1530.N	kinesin, putative	1679	2	2	5	0,4,1	1	1	1	2	1
LpanUA_16_V6	603801	604400	0	mRNA_LpanUA.16.1530.N	kinesin, putative	1679	600	1	5	5,0,0	0	0	0	0	0
LpanUA_16_V6	603801	607900	22	mRNA_LpanUA.16.1530.N	kinesin, putative	1679	977	1	5	0,5,0	1	1	1	1	1
LpanUA_16_V6	634901	636800	0	mRNA_LpanUA.16.1600	DNA polymerase I alpha catalytic subunit,putative	4026	75	1	4	0,4,0	1	1	1	1	-1
LpanUA_16_V6	669801	671800	0	mRNA_LpanUA.16.1710	hypothetical protein, conserved	2076	77	2	4	0,1,3	1	2	-1	2	2
LpanUA_16_V6	682101	688200	0	mRNA_LpanUA.16.1720.N	hypothetical protein, conserved	13319	6100	1	5	5,0,0	0	0	0	0	0
LpanUA_16_V6	688201	690600	0	mRNA_LpanUA.16.1720.N	hypothetical protein, conserved	13319	1934	2	5	0,0,2,3	2	3	3	3	2
LpanUA_16_V6	688201	693800	0	mRNA_LpanUA.16.1720.N	hypothetical protein, conserved	13319	1934	2	5	0,0,2,3	2	3	3	3	2
LpanUA_16_V6	690901	693700	0	-	-	-	-	3	4	0,0,1,2,1	-1	3	4	3	2
LpanUA_17_V6	2001	6900	35	mRNA_LpanUA.17.0006.N		5772	4900	1	5	5,0,0	0	0	0	0	0
LpanUA_17_V6	6901	24300	208	mRNA_LpanUA.17.0020	hypothetical protein, conserved	2325	2325	2	5	0,0,1,4	3	3	3	3	2
LpanUA_17_V6	32501	35400	0	mRNA_LpanUA.17.0010.N	receptor-type adenylate cyclase a	5451	2900	1	5	5,0,0	0	0	0	0	0
LpanUA_17_V6	40001	47500	0	mRNA_LpanUA.17.0100	receptor-type adenylate cyclase, putative	4194	4194	2	4	0,0,0,0,0,0,1,3	6	7	7	7	-1
LpanUA_17_V6	47501	104600	501	-	-	-	-	1	5	5,0,0	0	0	0	0	0
LpanUA_17_V6	119601	120000	0	mRNA_LpanUA.17.0180	peptidase T, putative, metallo-peptidase,ClanMH, family M20B	1272	38	1	3	0,3,0	-1	1	1	1	-1
LpanUA_17_V6	123201	124600	0	mRNA_LpanUA.17.0190	hypothetical protein, conserved	2403	247	1	4	0,4,0	1	1	1	1	-1
LpanUA_17_V6	134701	135300	0	mRNA_LpanUA.17.0220	hypothetical protein, conserved	3732	295	1	4	0,4,0	-1	1	1	1	1
LpanUA_17_V6	139701	144100	0	mRNA_miscLpanUA.17.0225		1448	1448	1	4	0,4,0	1	1	1	1	-1
LpanUA_17_V6	141401	142400	0	mRNA_miscLpanUA.17.0225		1448	525	2	5	4,1,0	0	0	0	0	1
LpanUA_17_V6	141901	142300	0	mRNA_miscLpanUA.17.0225		1448	25	1	5	5,0,0	0	0	0	0	0
LpanUA_17_V6	150201	150700	0	-	-	-	-	1	4	0,4,0	1	-1	1	1	1
LpanUA_17_V6	150501	151300	0	-	-	-	-	1	2	0,2,0	1	-1	-1	-1	1
LpanUA_17_V6	150501	154700	0	mRNA_LpanUA.17.0260	histone H2A, putative	549	549	2	5	0,4,1	1	1	1	1	2
LpanUA_17_V6	153801	154700	0	mRNA_LpanUA.17.0260	histone H2A, putative	549	239	1	1	0,1,0	-1	-1	-1	-1	1
LpanUA_17_V6	159601	166400	192	mRNA_LpanUA.17.0290	hypothetical protein, conserved	4344	4344	2	5	0,2,3	1	2	1	2	2
LpanUA_17_V6	165401	166400	0	mRNA_LpanUA.17.0300	hypothetical protein, conserved	897	61	1	2	2,0,0	0	-1	-1	0	-1
LpanUA_17_V6	165701	166300	0	-	-	-	-	1	5	5,0,0	0	0	0	0	0
LpanUA_17_V6	175501	206700	1600	mRNA_LpanUA.17.0370	protein kinase, putative	3501	3501	2	5	0,3,2	2	1	1	1	2
LpanUA_17_V6	180301	189500	573	mRNA_LpanUA.17.0350	hypothetical protein, unknown function	2454	2454	2	5	0,3,2	2	1	1	1	2
LpanUA_17_V6	180301	201200	1089	mRNA_LpanUA.17.0370	protein kinase, putative	3501	3501	2	4	0,2,2	2	1	1	-1	2
LpanUA_17_V6	180501	180900	0	-	-	-	-	1	5	5,0,0	0	0	0	0	0
LpanUA_17_V6	192901	194600	0	mRNA_LpanUA.17.0370	protein kinase, putative	3501	176	1	5	0,5,0	1	1	1	1	1
LpanUA_17_V6	193201	193600	0	-	-	-	-	1	1	0,1,0	-1	-1	-1	-1	1
LpanUA_17_V6	202301	213300	0	mRNA_LpanUA.17.0390	hypothetical protein, conserved	3468	3468	1	4	0,4,0	1	1	1	1	-1
LpanUA_17_V6	202401	204500	0	-	-	-	-	2	4	3,1,0	-1	0	0	0	1
LpanUA_17_V6	203101	206800	0	mRNA_LpanUA.17.0390	hypothetical protein, conserved	3468	12	1	5	0,5,0	1	1	1	1	1
LpanUA_17_V6	203201	204900	0	-	-	-	-	1	3	3,0,0	-1	0	0	0	-1
LpanUA_17_V6	205401	206700	0	-	-	-	-	1	3	0,3,0	1	-1	-1	1	1
LpanUA_17_V6	210001	210800	0	mRNA_LpanUA.17.0390	hypothetical protein, conserved	3468	256	1	4	0,4,0	1	1	1	1	-1
LpanUA_17_V6	212801	213500	0	mRNA_LpanUA.17.0400	hypothetical protein, conserved	1644	251	1	5	0,5,0	1	1	1	1	1
LpanUA_17_V6	250501	253700	0	-	-	-	-	2	5	0,4,1	1	1	1	1	2
LpanUA_17_V6	250601	251800	0	-	-	-	-	1	4	0,4,0	1	-1	1	1	1
LpanUA_17_V6	251101	251700	0	-	-	-	-	1	2	0,2,0	1	-1	-1	-1	1
LpanUA_17_V6	258901	265900	0	mRNA_LpanUA.17.0470	protein kinase, putative	3546	3546	2	5	0,3,2	2	1	1	1	2
LpanUA_17_V6	264401	266200	0	mRNA_LpanUA.17.0470	protein kinase, putative	3546	116	2	5	0,3,2	2	1	1	1	2
LpanUA_17_V6	271101	273500	0	mRNA_LpanUA.17.0500	hypothetical protein, unknown function	3072	387	2	5	0,4,1	1	1	1	1	2
LpanUA_17_V6	281301	282400	0	-	-	-	-	2	4	0,3,1	1	-1	1	1	2
LpanUA_17_V6	282801	283800	0	mRNA_LpanUA.17.0520	hypothetical protein, conserved	2808	212	1	4	0,4,0	1	1	1	1	-1
LpanUA_17_V6	283001	283700	0	mRNA_LpanUA.17.0520	hypothetical protein, conserved	2808	112	1	1	0,1,0	1	-1	-1	-1	-1
LpanUA_17_V6	301001	301400	0	mRNA_LpanUA.17.0570	bis(5'-nucleosyl)-tetraphosphatase,symmetrical-like protein	1158	36	1	1	0,1,0	-1	-1	-1	-1	1
LpanUA_17_V6	302501	302900	0	mRNA_LpanUA.17.0570	bis(5'-nucleosyl)-tetraphosphatase,symmetrical-like protein	1158	22	1	1	0,1,0	-1	-1	-1	-1	1
LpanUA_17_V6	302501	303500	0	mRNA_LpanUA.17.0580	hypothetical protein, conserved	4875	96	1	5	0,5,0	1	1	1	1	1
LpanUA_17_V6	337601	338200	0	mRNA_LpanUA.17.0660.N	hypothetical protein, conserved	953	575	1	4	4,0,0	0	0	-1	0	0
LpanUA_17_V6	337701	338100	0	mRNA_LpanUA.17.0660.N	hypothetical protein, conserved	953	400	1	5	5,0,0	0	0	0	0	0
LpanUA_17_V6	338201	343600	0	mRNA_LpanUA.17.0670	hypothetical protein, conserved	2145	2145	2	5	0,0,4,1	3	2	2	2	2
LpanUA_17_V6	343801	346000	0	-	-	-	-	2	5	0,4,1	1	1	1	1	2
LpanUA_17_V6	347201	353200	57	mRNA_LpanUA.17.0690	polo-like protein kinase, putative	2097	2097	2	4	0,3,1	1	1	-1	1	2
LpanUA_17_V6	351401	353200	7	mRNA_LpanUA.17.0690	polo-like protein kinase, putative	2097	245	1	4	0,4,0	1	1	1	1	-1
LpanUA_17_V6	367001	368000	0	mRNA_LpanUA.17.0730	protein kinase, putative	5433	1000	2	5	0,4,1	1	1	1	1	2
LpanUA_17_V6	377101	377800	0	-	-	-	-	1	1	0,1,0	1	-1	-1	-1	-1
LpanUA_17_V6	379201	380000	0	mRNA_LpanUA.17.0770	hypothetical protein, conserved	2424	120	1	4	0,4,0	1	-1	1	1	1
LpanUA_17_V6	382301	383000	0	mRNA_LpanUA.17.0770	hypothetical protein, conserved	2424	4	2	2	0,1,1	1	-1	-1	-1	2
LpanUA_17_V6	387001	394900	49	mRNA_LpanUA.17.0790	inosine-5'-monophosphate dehydrogenase	1479	1479	2	4	0,2,2	2	1	1	-1	2
LpanUA_17_V6	389501	394800	0	mRNA_LpanUA.17.0800	ysine decarboxylase-like protein	969	969	2	4	0,3,1	-1	1	1	1	2
LpanUA_17_V6	392301	393100	0	-	-	-	-	1	1	0,1,0	1	-1	-1	-1	-1
LpanUA_17_V6	398201	398700	0	-	-	-	-	2	4	3,1,0	-1	0	0	0	1
LpanUA_17_V6	400601	401700	0	mRNA_LpanUA.17.1010	hypothetical protein, conserved	636	139	1	2	0,2,0	1	-1	-1	-1	1
LpanUA_17_V6	400701	404600	0	mRNA_LpanUA.17.1010	hypothetical protein, conserved	636	636	1	4	0,4,0	1	1	1	1	-1
LpanUA_17_V6	400901	401600	0	mRNA_LpanUA.17.1010	hypothetical protein, conserved	636	39	2	2	1,1,0	-1	-1	-1	0	1
LpanUA_17_V6	402601	403600	0	-	-	-	-	1	4	0,4,0	1	1	-1	1	1
LpanUA_17_V6	409501	410800	0	-	-	-	-	2	5	0,3,2	2	1	1	1	2
LpanUA_17_V6	412701	413900	0	mRNA_LpanUA.17.1040	hypothetical protein, conserved	1740	116	1	5	0,5,0	1	1	1	1	1
LpanUA_17_V6	413101	413900	0	mRNA_LpanUA.17.1040	hypothetical protein, conserved	1740	116	1	5	0,5,0	1	1	1	1	1
LpanUA_17_V6	414901	423600	1481	mRNA_LpanUA.17.1070	META domain containing protein, putative	1335	1335	2	5	0,0,4,1	3	2	2	2	2
LpanUA_17_V6	422201	423700	1500	mRNA_LpanUA.17.1076	excreted/secreted protein 38-like	546	546	1	4	0,0,0,0,4	4	4	-1	4	4
LpanUA_17_V6	426701	428200	0	mRNA_LpanUA.17.0980	hypothetical protein, conserved	339	339	1	4	0,4,0	1	1	1	1	-1
LpanUA_17_V6	435301	436300	0	mRNA_LpanUA.17.0930	hypothetical protein, conserved	1434	254	2	5	0,4,1	1	1	1	1	2
LpanUA_17_V6	445401	446600	0	mRNA_LpanUA.17.0950	formin, putative	4347	207	2	5	0,4,1	1	1	1	1	2
LpanUA_17_V6	455901	457400	1500	-	-	-	-	1	4	0,0,0,0,4	4	4	-1	4	4
LpanUA_17_V6	464801	465700	0	-	-	-	-	1	4	0,4,0	-1	1	1	1	1
LpanUA_17_V6	471601	472500	0	-	-	-	-	1	2	0,2,0	1	-1	-1	-1	1
LpanUA_17_V6	471601	474200	0	-	-	-	-	2	5	0,3,2	2	1	1	1	2
LpanUA_17_V6	471901	472400	0	-	-	-	-	2	4	2,2,0	1	0	-1	0	1
LpanUA_17_V6	503501	507700	0	-	-	-	-	2	5	0,3,2	2	1	1	1	2
LpanUA_17_V6	507201	507900	0	mRNA_LpanUA.17.1140	hypothetical protein, conserved	2496	67	1	5	0,5,0	1	1	1	1	1
LpanUA_17_V6	507301	507700	0	-	-	-	-	1	1	0,1,0	-1	-1	-1	-1	1
LpanUA_17_V6	512001	513900	0	-	-	-	-	2	5	0,4,1	1	1	1	1	2
LpanUA_17_V6	512301	513600	0	-	-	-	-	2	5	0,4,1	1	1	1	1	2
LpanUA_17_V6	520001	521700	88	-	-	-	-	1	5	0,5,0	1	1	1	1	1
LpanUA_17_V6	521701	524300	2597	-	-	-	-	3	5	0,0,0,1,2,2	3	5	5	4	4
LpanUA_17_V6	524301	529300	89	mRNA_LpanUA.17.1170	esterase-like protein	2172	2172	2	4	0,3,1	1	1	-1	1	2
LpanUA_17_V6	527401	529400	0	mRNA_LpanUA.17.1170	esterase-like protein	2172	9	2	5	0,4,1	1	1	1	1	2
LpanUA_17_V6	528501	528900	0	-	-	-	-	1	2	0,2,0	1	-1	-1	-1	1
LpanUA_17_V6	532601	533100	0	-	-	-	-	1	1	0,1,0	-1	-1	-1	-1	1
LpanUA_17_V6	551401	552800	0	mRNA_LpanUA.17.1240	hypothetical protein, conserved	3522	223	1	5	0,5,0	1	1	1	1	1
LpanUA_17_V6	561401	562300	0	-	-	-	-	1	3	0,3,0	-1	1	1	1	-1
LpanUA_17_V6	566901	567900	0	-	-	-	-	1	4	0,4,0	1	-1	1	1	1
LpanUA_17_V6	581601	583200	0	-	-	-	-	1	4	0,4,0	1	1	1	1	-1
LpanUA_17_V6	581601	584500	0	-	-	-	-	2	4	0,3,1	-1	1	1	1	2
LpanUA_17_V6	603801	604400	0	mRNA_LpanUA.17.1410	hypothetical protein, conserved	3321	219	1	3	0,3,0	-1	1	-1	1	1
LpanUA_17_V6	613101	615500	0	mRNA_LpanUA.17.1320	hypothetical protein, conserved	969	167	1	4	0,4,0	-1	1	1	1	1
LpanUA_17_V6	613201	613900	0	-	-	-	-	1	5	5,0,0	0	0	0	0	0
LpanUA_17_V6	614601	615300	0	-	-	-	-	1	5	5,0,0	0	0	0	0	0
LpanUA_17_V6	624201	625400	81	-	-	-	-	1	4	0,4,0	1	1	1	-1	1
LpanUA_17_V6	636101	644600	2423	mRNA_LpanUA.17.1500	hypothetical protein, conserved	2598	2598	2	4	0,0,0,1,3	-1	4	4	4	3
LpanUA_17_V6	636201	656200	2354	mRNA_LpanUA.17.1500	hypothetical protein, conserved	2598	2598	1	4	0,0,0,4	3	3	3	3	-1
LpanUA_17_V6	638401	640600	2200	-	-	-	-	3	5	0,0,0,0,0,0,0,1,3,1	8	8	9	8	7
LpanUA_17_V6	656601	681900	3600	mRNA_LpanUA.17.1590	hypothetical protein, unknown function	1998	1998	2	3	0,0,1,2	-1	3	-1	3	2
LpanUA_17_V6	661201	664000	2606	mRNA_LpanUA.17.ncRNA1		1076	1076	3	5	0,0,0,1,2,2	3	5	5	4	4
LpanUA_17_V6	669601	670200	0	mRNA_LpanUA.17.1580	hypothetical protein, unknown function	1449	110	2	3	0,2,1	1	-1	2	-1	1
LpanUA_17_V6	670101	681900	934	mRNA_LpanUA.17.1590	hypothetical protein, unknown function	1998	1998	3	5	0,0,1,2,2	3	4	4	3	2
LpanUA_17_V6	679101	681900	866	mRNA_LpanUA.17.1620	hypothetical protein, conserved	729	729	3	5	0,0,0,0,2,1,2	4	6	6	5	4
LpanUA_18_V6	1	1500	742	-	-	-	-	3	5	0,0,0,0,0,0,0,2,1,2	7	10	12	8	7
LpanUA_18_V6	1	18800	1673	mRNA_LpanUA.18.0020	hypothetical protein, conserved	3009	3009	3	4	0,0,1,2,1	3	-1	4	3	2
LpanUA_18_V6	1	51300	3140	mRNA_LpanUA.18.0130	hypothetical protein, conserved	4470	4470	2	5	0,0,2,3	2	3	3	3	2
LpanUA_18_V6	61401	70600	612	mRNA_LpanUA.18.0190	hypothetical protein, unknown function	1044	98	2	5	0,1,4	2	2	1	2	2
LpanUA_18_V6	69601	70600	0	-	-	-	-	1	5	5,0,0	0	0	0	0	0
LpanUA_18_V6	69801	70500	0	-	-	-	-	1	5	5,0,0	0	0	0	0	0
LpanUA_18_V6	99801	103400	0	mRNA_LpanUA.18.0240	RNA-binding protein, putative	1218	1218	2	5	0,4,1	1	1	1	1	2
LpanUA_18_V6	112201	115800	381	-	-	-	-	2	5	0,4,1	1	1	1	1	2
LpanUA_18_V6	114201	115900	0	-	-	-	-	1	5	0,5,0	1	1	1	1	1
LpanUA_18_V6	114701	115100	0	-	-	-	-	1	2	0,2,0	-1	-1	-1	1	1
LpanUA_18_V6	139801	142900	573	mRNA_LpanUA.18.0390	tubulin tyrosine ligase protein, putative	1398	1155	2	5	0,3,2	2	1	1	1	2
LpanUA_18_V6	158001	159100	48	-	-	-	-	1	5	0,5,0	1	1	1	1	1
LpanUA_18_V6	173401	175000	35	-	-	-	-	1	4	0,4,0	1	1	1	1	-1
LpanUA_18_V6	173901	175000	35	-	-	-	-	1	5	0,5,0	1	1	1	1	1
LpanUA_18_V6	177501	178900	1400	mRNA_LpanUA.18.0770	citrate synthase, putative	1362	1335	2	3	0,0,0,1,2	4	-1	3	4	-1
LpanUA_18_V6	182701	184100	1400	mRNA_LpanUA.18.0760	citrate synthase, putative	1413	1394	2	4	0,0,0,3,1	-1	3	3	4	3
LpanUA_18_V6	184101	186200	1097	mRNA_LpanUA.18.0760	citrate synthase, putative	1413	19	2	5	3,2,0	1	0	0	0	1
LpanUA_18_V6	186601	188300	232	mRNA_LpanUA.18.0765	citrate synthase, putative	1607	1607	1	5	5,0,0	0	0	0	0	0
LpanUA_18_V6	191801	193700	0	mRNA_LpanUA.18.0750	hypothetical protein, conserved	2691	477	1	4	0,4,0	1	-1	1	1	1
LpanUA_18_V6	192701	193700	0	-	-	-	-	1	5	5,0,0	0	0	0	0	0
LpanUA_18_V6	194601	195200	0	-	-	-	-	1	5	0,5,0	1	1	1	1	1
LpanUA_18_V6	213701	215400	0	-	-	-	-	1	5	0,5,0	1	1	1	1	1
LpanUA_18_V6	214401	215100	0	-	-	-	-	1	4	0,4,0	1	1	1	-1	1
LpanUA_18_V6	222301	222800	0	-	-	-	-	1	5	0,5,0	1	1	1	1	1
LpanUA_18_V6	222501	223200	0	-	-	-	-	2	2	1,1,0	-1	-1	-1	0	1
LpanUA_18_V6	234301	235400	0	-	-	-	-	1	2	0,2,0	1	-1	-1	-1	1
LpanUA_18_V6	240001	241100	0	-	-	-	-	2	5	4,1,0	0	0	0	0	1
LpanUA_18_V6	240301	240900	0	-	-	-	-	1	5	5,0,0	0	0	0	0	0
LpanUA_18_V6	258401	260100	0	mRNA_LpanUA.18.0590	hypothetical protein, conserved	1569	683	1	4	0,4,0	1	1	1	1	-1
LpanUA_18_V6	264201	265600	0	-	-	-	-	1	5	0,5,0	1	1	1	1	1
LpanUA_18_V6	264801	265400	0	-	-	-	-	1	1	0,1,0	-1	-1	-1	-1	1
LpanUA_18_V6	276001	276600	0	-	-	-	-	1	2	0,2,0	1	-1	-1	-1	1
LpanUA_18_V6	283801	286900	0	mRNA_LpanUA.18.0500	phosphatidic acid phosphatase, putative	1494	1494	4	4	0,1,0,0,0,1,0,1,1,0	8	5	-1	1	7
LpanUA_18_V6	283901	286700	0	mRNA_LpanUA.18.0500	phosphatidic acid phosphatase, putative	1494	1494	4	4	0,1,0,0,0,0,1,1,0,1	9	6	-1	1	7
LpanUA_18_V6	285001	286600	0	mRNA_LpanUA.18.0500	phosphatidic acid phosphatase, putative	1494	1211	4	5	0,0,2,0,0,0,0,1,1,1	9	7	2	2	8
LpanUA_18_V6	298001	298600	0	-	-	-	-	1	1	0,1,0	1	-1	-1	-1	-1
LpanUA_18_V6	300201	300800	0	-	-	-	-	1	1	0,1,0	1	-1	-1	-1	-1
LpanUA_18_V6	331801	333300	0	mRNA_LpanUA.18.1750	hypothetical protein, conserved	6045	168	1	4	0,4,0	-1	1	1	1	1
LpanUA_18_V6	356301	357200	0	-	-	-	-	2	3	1,0,2	2	0	-1	-1	2
LpanUA_18_V6	377901	378500	0	-	-	-	-	1	5	5,0,0	0	0	0	0	0
LpanUA_18_V6	378501	388800	567	mRNA_LpanUA.18.1020	hypothetical protein, conserved	3807	3807	2	5	0,0,0,3,2	3	3	4	3	4
LpanUA_18_V6	378601	383300	0	mRNA_LpanUA.18.1020	hypothetical protein, conserved	3807	3807	3	5	0,0,0,1,3,1	3	4	5	4	4
LpanUA_18_V6	383801	388100	531	mRNA_LpanUA.18.1010	mannosyltransferase-II, putative	2058	2058	2	5	0,0,0,2,3	4	3	4	3	4
LpanUA_18_V6	388601	392400	0	-	-	-	-	2	3	1,2,0	0	-1	1	-1	1
LpanUA_18_V6	400701	402000	0	mRNA_LpanUA.18.1040	hypothetical protein, conserved	576	5	2	5	0,4,1	1	1	1	1	2
LpanUA_18_V6	400801	401700	0	-	-	-	-	1	1	0,1,0	1	-1	-1	-1	-1
LpanUA_18_V6	406201	407000	0	mRNA_LpanUA.18.1060	hypothetical protein, conserved	1374	97	2	3	0,2,1	1	-1	1	-1	2
LpanUA_18_V6	415801	416700	0	-	-	-	-	1	1	0,1,0	1	-1	-1	-1	-1
LpanUA_18_V6	431601	432700	53	mRNA_LpanUA.18.1110	hypothetical protein, conserved	4257	370	1	1	1,0,0,0,0	0	-1	-1	-1	-1
LpanUA_18_V6	432001	432700	53	-	-	-	-	1	5	5,0,0	0	0	0	0	0
LpanUA_18_V6	433701	435000	245	-	-	-	-	2	4	0,3,1,0,0,0,0	1	1	1	-1	2
LpanUA_18_V6	435701	437100	0	-	-	-	-	2	5	0,3,2	2	1	1	1	2
LpanUA_18_V6	437101	439800	0	mRNA_LpanUA.18.1160	cysteine peptidase, Clan CA, family C2,putative	2277	2277	2	5	0,0,4,1	3	2	2	2	2
LpanUA_18_V6	437501	438300	0	mRNA_LpanUA.18.1160	cysteine peptidase, Clan CA, family C2,putative	2277	800	2	5	0,0,4,0,1	4	2	2	2	2
LpanUA_18_V6	457701	462900	535	mRNA_LpanUA.18.1230	ras-related protein rab-5, putative	711	711	2	5	0,3,2	2	1	1	1	2
LpanUA_18_V6	476101	479000	0	mRNA_LpanUA.18.1270	hypothetical protein, conserved	609	332	2	5	0,3,2	2	1	1	1	2
LpanUA_18_V6	493601	496100	0	mRNA_LpanUA.18.1310	bifunctional aminoacyl-tRNA synthetase,putative	2160	1664	3	5	0,0,2,1,2	3	2	4	4	2
LpanUA_18_V6	500701	502800	0	mRNA_LpanUA.18.1330	hypothetical protein, conserved	2298	641	2	5	0,3,2	2	1	1	1	2
LpanUA_18_V6	506401	509300	0	mRNA_LpanUA.18.1350	hypothetical protein, conserved	951	951	2	4	0,0,0,2,0,2	3	5	3	-1	5
LpanUA_18_V6	506901	508500	0	mRNA_LpanUA.18.1350	hypothetical protein, conserved	951	816	3	4	0,0,0,0,1,2,0,1	-1	7	4	5	5
LpanUA_18_V6	508501	513100	0	mRNA_LpanUA.18.1360.N	hypothetical protein, conserved	4044	3871	1	4	4,0,0	0	0	0	0	-1
LpanUA_18_V6	519501	520600	0	mRNA_LpanUA.18.1370	hypothetical protein, conserved	1995	114	1	5	0,5,0	1	1	1	1	1
LpanUA_18_V6	524801	526800	0	mRNA_LpanUA.18.1380	hypothetical protein, conserved	3921	160	1	5	0,5,0	1	1	1	1	1
LpanUA_18_V6	524901	525300	0	mRNA_LpanUA.18.1380	hypothetical protein, conserved	3921	60	1	1	0,1,0	-1	-1	-1	-1	1
LpanUA_18_V6	525001	525800	0	-	-	-	-	2	3	2,1,0	-1	0	0	-1	1
LpanUA_18_V6	551901	553800	0	-	-	-	-	2	4	0,3,1	2	1	1	1	-1
LpanUA_18_V6	557101	558700	0	-	-	-	-	1	4	0,4,0	1	1	1	1	-1
LpanUA_18_V6	584801	585400	60	-	-	-	-	2	2	1,1,0	1	-1	-1	0	-1
LpanUA_18_V6	630301	633100	0	mRNA_LpanUA.18.1730.H1A-1.N	P-type H+-ATPase, putative	2820	2576	1	5	5,0,0	0	0	0	0	0
LpanUA_18_V6	635401	638200	0	mRNA_LpanUA.18.1550	P-type H+-ATPase, putative	2784	2755	2	4	0,0,0,1,3	3	-1	4	4	4
LpanUA_18_V6	640101	641700	512	-	-	-	-	2	5	0,3,2	2	1	1	1	2
LpanUA_18_V6	648501	652100	0	mRNA_LpanUA.18.1590	hypothetical protein, conserved	1674	1570	2	4	0,0,3,1	2	3	-1	2	2
LpanUA_18_V6	656501	691100	2478	mRNA_LpanUA.18.1630	kinesin, putative	2376	2376	2	5	0,0,2,3	2	3	3	3	2
LpanUA_18_V6	659201	673100	0	mRNA_LpanUA.18.1630	kinesin, putative	2376	2376	2	4	0,0,2,2	2	3	3	-1	2
LpanUA_18_V6	677201	682700	0	mRNA_LpanUA.18.1700	gamma-glutamylcysteine synthetase, putative	2067	2067	2	4	0,0,2,2	2	3	3	-1	2
LpanUA_18_V6	690001	690700	75	-	-	-	-	2	5	0,0,3,2	2	3	3	2	2
LpanUA_19_V6	1	4900	0	mRNA_LpanUA.19.0320	hypothetical protein, conserved	969	969	2	4	0,0,2,2	2	3	-1	3	2
LpanUA_19_V6	4901	9600	0	-	-	-	-	1	5	5,0,0	0	0	0	0	0
LpanUA_19_V6	9601	12000	837	mRNA_LpanUA.19.0370	40S ribosomal protein S2	807	807	2	4	0,0,2,2	2	3	-1	3	2
LpanUA_19_V6	9601	41600	837	mRNA_LpanUA.19.0480	hypothetical protein, conserved	4458	4279	2	5	0,0,3,2	2	3	3	2	2
LpanUA_19_V6	52501	53300	800	mRNA_LpanUA.19.0510	ADP/ATP translocase 1, putative	966	800	2	4	0,0,0,0,1,3	4	5	5	5	-1
LpanUA_19_V6	52501	54700	927	mRNA_LpanUA.19.0510	ADP/ATP translocase 1, putative	966	901	2	2	0,0,0,1,1	3	-1	4	-1	-1
LpanUA_19_V6	61401	62300	900	mRNA_LpanUA.19.0520	ADP/ATP translocase 1, putative	966	900	1	1	0,0,0,0,1	4	-1	-1	-1	-1
LpanUA_19_V6	88601	89100	0	mRNA_LpanUA.19.0570	C-terminal motor kinesin, putative	2517	119	1	2	0,2,0	1	-1	-1	-1	1
LpanUA_19_V6	88701	89900	0	mRNA_LpanUA.19.0570	C-terminal motor kinesin, putative	2517	19	1	5	0,5,0	1	1	1	1	1
LpanUA_19_V6	102901	107700	0	mRNA_LpanUA.19.0590	sarcalumenin precursor, putative	1881	526	1	4	0,4,0	1	1	1	1	-1
LpanUA_19_V6	105901	107400	0	mRNA_LpanUA.19.0600	hypothetical protein, conserved	519	156	2	4	2,2,0	1	0	-1	0	1
LpanUA_19_V6	106601	107500	0	-	-	-	-	1	5	5,0,0	0	0	0	0	0
LpanUA_19_V6	119201	120500	50	mRNA_LpanUA.19.0640	intraflagellar transport protein component,putative	2019	155	1	5	0,5,0	1	1	1	1	1
LpanUA_19_V6	119201	126900	50	mRNA_LpanUA.19.0650	hypothetical protein, conserved	2355	2355	2	5	0,4,1	1	1	1	1	2
LpanUA_19_V6	126201	129700	0	mRNA_LpanUA.19.0660	hypothetical protein, conserved	1335	1335	1	5	0,5,0	1	1	1	1	1
LpanUA_19_V6	133101	134000	0	-	-	-	-	1	5	0,5,0	1	1	1	1	1
LpanUA_19_V6	140901	143800	0	-	-	-	-	1	3	0,3,0	-1	1	1	1	-1
LpanUA_19_V6	149501	150700	0	-	-	-	-	1	4	0,4,0	1	1	-1	1	1
LpanUA_19_V6	160301	161800	2	-	-	-	-	1	4	0,4,0	1	1	1	1	-1
LpanUA_19_V6	165101	165600	0	-	-	-	-	1	1	0,1,0	1	-1	-1	-1	-1
LpanUA_19_V6	172601	174200	0	mRNA_LpanUA.19.0760	nucleosome assembly protein, putative	1056	42	1	5	0,5,0	1	1	1	1	1
LpanUA_19_V6	173701	174200	0	-	-	-	-	2	2	1,1,0	-1	0	-1	-1	1
LpanUA_19_V6	173701	177300	47	mRNA_LpanUA.19.0770	hypothetical protein, conserved	2853	2853	2	4	0,2,2	1	-1	1	2	2
LpanUA_19_V6	177301	179000	1700	-	-	-	-	3	5	0,0,0,1,3,1	4	4	3	4	5
LpanUA_19_V6	189701	190200	0	-	-	-	-	2	3	1,2,0	1	0	-1	-1	1
LpanUA_19_V6	195301	203400	0	mRNA_LpanUA.19.0850	hypothetical protein, conserved	2142	2142	1	5	0,5,0	1	1	1	1	1
LpanUA_19_V6	195501	199600	0	mRNA_LpanUA.19.0840	hypothetical protein, conserved	1710	1710	1	5	0,5,0	1	1	1	1	1
LpanUA_19_V6	197501	199600	0	-	-	-	-	1	5	0,5,0	1	1	1	1	1
LpanUA_19_V6	197601	198800	0	-	-	-	-	1	4	0,4,0	1	1	-1	1	1
LpanUA_19_V6	197901	198400	0	-	-	-	-	1	4	0,4,0	1	1	-1	1	1
LpanUA_19_V6	201701	203400	0	mRNA_LpanUA.19.0850	hypothetical protein, conserved	2142	682	1	5	0,5,0	1	1	1	1	1
LpanUA_19_V6	202601	203600	0	-	-	-	-	1	2	0,2,0	1	-1	-1	-1	1
LpanUA_19_V6	208301	216600	863	mRNA_LpanUA.19.0890	hypothetical protein, conserved	4170	4170	2	5	0,2,3	2	1	1	2	2
LpanUA_19_V6	215901	216400	0	-	-	-	-	1	2	0,2,0	1	-1	-1	-1	1
LpanUA_19_V6	216401	218000	1494	mRNA_LpanUA.19.0900	hypothetical protein, conserved	1548	1476	3	5	0,0,1,3,1	2	3	4	3	3
LpanUA_19_V6	216501	218900	1542	mRNA_LpanUA.19.0900	hypothetical protein, conserved	1548	1548	3	4	0,1,0,2,1	1	-1	4	3	3
LpanUA_19_V6	217801	224700	510	mRNA_miscLpanUA.19.1935		966	966	3	5	1,3,1	0	1	2	1	1
LpanUA_19_V6	218901	221000	0	mRNA_miscLpanUA.19.1935		966	147	1	5	5,0,0	0	0	0	0	0
LpanUA_19_V6	220801	225900	1462	mRNA_LpanUA.19.0905	hypothetical protein, conserved	1581	1443	2	4	0,0,3,1	-1	2	3	2	2
LpanUA_19_V6	224501	225900	1400	mRNA_LpanUA.19.0905	hypothetical protein, conserved	1581	1400	2	4	0,0,1,3	2	3	-1	3	3
LpanUA_19_V6	225901	229300	83	mRNA_LpanUA.19.0905	hypothetical protein, conserved	1581	138	1	4	0,4,0	1	1	-1	1	1
LpanUA_19_V6	226201	227700	0	-	-	-	-	1	5	5,0,0	0	0	0	0	0
LpanUA_19_V6	226201	231100	0	-	-	-	-	1	5	0,5,0	1	1	1	1	1
LpanUA_19_V6	226201	242300	0	mRNA_LpanUA.19.0870	hypothetical protein, conserved	9126	9126	2	2	0,1,1	-1	-1	1	-1	2
LpanUA_19_V6	241701	244800	0	-	-	-	-	1	5	0,5,0	1	1	1	1	1
LpanUA_19_V6	243401	244300	0	-	-	-	-	2	3	2,1,0	-1	0	-1	0	1
LpanUA_19_V6	254001	255300	0	mRNA_LpanUA.19.0920	hypothetical protein, unknown function	2268	201	1	5	0,5,0	1	1	1	1	1
LpanUA_19_V6	254501	255200	0	mRNA_LpanUA.19.0920	hypothetical protein, unknown function	2268	101	1	3	0,3,0	1	-1	-1	1	1
LpanUA_19_V6	263201	266700	0	mRNA_LpanUA.19.0950	histone H3 variant, putative	438	438	2	5	0,3,2	2	1	1	1	2
LpanUA_19_V6	270701	272400	0	mRNA_LpanUA.19.0970	hypothetical protein, conserved	5808	732	1	5	0,5,0	1	1	1	1	1
LpanUA_19_V6	279801	280700	0	-	-	-	-	1	2	0,2,0	1	-1	-1	-1	1
LpanUA_19_V6	287401	288900	0	-	-	-	-	2	5	0,4,1	1	1	1	1	2
LpanUA_19_V6	289901	292000	54	-	-	-	-	2	5	0,4,1	1	1	1	1	2
LpanUA_19_V6	289901	293100	197	mRNA_LpanUA.19.1000	kinesin, putative	3324	746	2	3	0,2,1	1	-1	1	-1	2
LpanUA_19_V6	293001	294000	1000	mRNA_LpanUA.19.1000	kinesin, putative	3324	1000	1	3	0,0,0,3	-1	3	3	-1	3
LpanUA_19_V6	295501	296600	108	mRNA_LpanUA.19.1000	kinesin, putative	3324	178	2	4	0,3,1	-1	1	1	1	2
LpanUA_19_V6	306801	307600	0	-	-	-	-	1	1	0,1,0	-1	-1	-1	-1	1
LpanUA_19_V6	324301	335500	0	mRNA_LpanUA.19.1100	signal recognition particle protein, putative	2238	2238	2	5	0,4,1	1	1	1	1	2
LpanUA_19_V6	329401	331300	0	mRNA_LpanUA.19.1100	signal recognition particle protein, putative	2238	743	1	5	0,5,0	1	1	1	1	1
LpanUA_19_V6	330801	331300	0	mRNA_LpanUA.19.1110	ABC transporter, putative	1851	52	2	3	2,1,0	0	-1	-1	0	1
LpanUA_19_V6	334001	335700	0	mRNA_LpanUA.19.1120	vps53-like domain protein	2643	175	1	5	0,5,0	1	1	1	1	1
LpanUA_19_V6	338801	344900	0	-	-	-	-	1	5	5,0,0	0	0	0	0	0
LpanUA_19_V6	339001	357000	0	mRNA_LpanUA.19.1140	putative ATG8/AUT7/APG8/PAZ2	411	411	1	5	5,0,0	0	0	0	0	0
LpanUA_19_V6	346301	357000	0	mRNA_LpanUA.19.1140	putative ATG8/AUT7/APG8/PAZ2	411	411	1	5	5,0,0	0	0	0	0	0
LpanUA_19_V6	357001	360100	0	-	-	-	-	2	3	0,0,0,0,0,0,0,1,0,2	-1	9	9	7	-1
LpanUA_19_V6	360101	361400	45	-	-	-	-	2	4	0,3,1	-1	1	1	1	2
LpanUA_19_V6	360101	376500	378	mRNA_LpanUA.19.1190	hypothetical protein, conserved	2688	2688	2	4	0,1,3	2	-1	1	2	2
LpanUA_19_V6	365001	365800	0	mRNA_LpanUA.19.1200	hypothetical protein, conserved	1944	286	1	5	0,5,0	1	1	1	1	1
LpanUA_19_V6	367501	368100	0	-	-	-	-	1	4	0,4,0	1	1	-1	1	1
LpanUA_19_V6	367701	368300	0	-	-	-	-	1	3	0,3,0	1	-1	-1	1	1
LpanUA_19_V6	373801	374400	0	-	-	-	-	2	2	0,1,1	1	-1	-1	-1	2
LpanUA_19_V6	375301	376800	0	-	-	-	-	1	4	0,4,0	-1	1	1	1	1
LpanUA_19_V6	375401	382300	0	mRNA_LpanUA.19.1260	hypothetical protein, conserved	2889	2889	2	5	0,4,1	1	1	1	1	2
LpanUA_19_V6	376101	376500	0	-	-	-	-	1	5	5,0,0	0	0	0	0	0
LpanUA_19_V6	380401	381800	0	-	-	-	-	2	4	0,3,1	1	1	-1	1	2
LpanUA_19_V6	385601	389900	31	mRNA_LpanUA.19.1270	4-coumarate:coa ligase-like protein	1483	80	2	5	0,3,2	1	1	1	2	2
LpanUA_19_V6	386101	387700	0	-	-	-	-	2	5	0,3,2	1	1	1	2	2
LpanUA_19_V6	387701	389100	0	-	-	-	-	2	5	0,0,4,1	2	2	2	3	2
LpanUA_19_V6	389301	390200	0	-	-	-	-	1	3	0,3,0	1	-1	-1	1	1
LpanUA_19_V6	390201	392400	752	mRNA_LpanUA.19.1280	4-coumarate:coa ligase-like protein	1647	1453	2	5	0,0,4,0,1	2	2	2	4	2
LpanUA_19_V6	392401	394200	108	mRNA_LpanUA.19.1280	4-coumarate:coa ligase-like protein	1647	194	1	5	0,5,0	1	1	1	1	1
LpanUA_19_V6	392901	405000	0	mRNA_LpanUA.19.1290	hypothetical protein, conserved	2391	2391	2	4	0,2,2	2	1	1	-1	2
LpanUA_19_V6	393601	394100	0	-	-	-	-	1	5	5,0,0	0	0	0	0	0
LpanUA_19_V6	406901	407900	0	-	-	-	-	1	3	0,3,0	1	-1	1	-1	1
LpanUA_19_V6	407401	407900	0	-	-	-	-	2	2	1,1,0	-1	-1	-1	0	1
LpanUA_19_V6	409501	412100	800	mRNA_LpanUA.19.1055		558	558	3	4	0,0,0,0,0,0,2,1,1	7	6	-1	6	8
LpanUA_19_V6	411801	414000	81	mRNA_LpanUA.19.1330	hypothetical protein, unknown function	3684	589	1	4	0,4,0	1	1	1	1	-1
LpanUA_19_V6	422501	423000	0	-	-	-	-	2	4	2,2,0	1	0	-1	0	1
LpanUA_19_V6	423701	424200	0	-	-	-	-	1	3	0,3,0	-1	1	-1	1	1
LpanUA_19_V6	428701	430400	0	-	-	-	-	1	4	0,4,0	1	1	1	1	-1
LpanUA_19_V6	429801	430200	0	-	-	-	-	1	1	0,1,0	1	-1	-1	-1	-1
LpanUA_19_V6	442901	443700	0	-	-	-	-	1	2	0,2,0	1	-1	-1	-1	1
LpanUA_19_V6	443901	445400	1500	-	-	-	-	2	4	0,0,0,1,3	3	4	4	4	-1
LpanUA_19_V6	453001	454000	0	-	-	-	-	1	4	0,4,0	1	1	-1	1	1
LpanUA_19_V6	455301	457800	0	mRNA_LpanUA.19.1440	proteasome regulatory non-ATP-ase subunit,putative	1239	162	1	5	0,5,0	1	1	1	1	1
LpanUA_19_V6	457201	457800	0	-	-	-	-	1	1	0,1,0	-1	-1	-1	-1	1
LpanUA_19_V6	492401	492900	0	mRNA_LpanUA.19.1415		1092	500	2	4	3,1,0	1	0	0	0	-1
LpanUA_19_V6	509301	510400	0	-	-	-	-	2	5	0,4,1	1	1	1	1	2
LpanUA_19_V6	512101	514700	67	mRNA_LpanUA.19.1450	hypothetical protein, conserved	1137	1137	2	4	0,3,1	-1	1	1	1	2
LpanUA_19_V6	513601	514700	67	-	-	-	-	1	4	0,4,0	1	1	1	1	-1
LpanUA_19_V6	514701	516100	1400	-	-	-	-	2	4	0,0,0,1,3	3	4	4	4	-1
LpanUA_19_V6	532701	535500	417	mRNA_LpanUA.19.1505	hypothetical protein, conserved	852	165	2	5	0,3,2	2	1	1	1	2
LpanUA_19_V6	540701	542300	29	-	-	-	-	1	5	0,5,0	1	1	1	1	1
LpanUA_19_V6	541701	542300	29	-	-	-	-	1	1	0,1,0	-1	-1	-1	-1	1
LpanUA_19_V6	542301	547400	5100	-	-	-	-	2	3	0,0,0,1,2	-1	3	4	-1	4
LpanUA_19_V6	551101	557000	0	mRNA_LpanUA.19.1550.N	glycerol uptake protein, putative	5622	5262	1	5	5,0,0	0	0	0	0	0
LpanUA_19_V6	557001	560500	0	mRNA_LpanUA.19.1560	glycerol uptake protein, putative	2445	2040	1	5	0,0,0,5,0,0,0,0,0,0	3	3	3	3	3
LpanUA_19_V6	559301	560500	0	mRNA_LpanUA.19.1560	glycerol uptake protein, putative	2445	1200	2	5	0,0,0,0,0,4,1	5	5	5	6	5
LpanUA_19_V6	560901	562300	0	mRNA_LpanUA.19.1560	glycerol uptake protein, putative	2445	5	1	4	0,4,0	1	1	1	1	-1
LpanUA_19_V6	592201	594800	2225	-	-	-	-	2	3	0,0,0,2,1,0	3	-1	-1	4	3
LpanUA_19_V6	593201	594800	1600	-	-	-	-	1	5	0,0,0,0,5,0	4	4	4	4	4
LpanUA_19_V6	593401	595400	1931	-	-	-	-	2	5	0,0,0,2,3,0	3	4	4	4	3
LpanUA_19_V6	597401	598000	0	-	-	-	-	2	5	3,2,0	1	0	0	0	1
LpanUA_19_V6	597701	599800	29	-	-	-	-	2	4	0,2,2	2	1	-1	1	2
LpanUA_19_V6	600701	603700	256	mRNA_LpanUA.19.1700	hypothetical protein, conserved	1092	175	2	4	0,3,1	1	1	-1	1	2
LpanUA_19_V6	602301	603200	0	-	-	-	-	1	4	0,4,0	1	1	1	1	-1
LpanUA_19_V6	626201	655400	0	mRNA_LpanUA.19.1800	choline/Carnitine o-acyltransferase-likeprotein	2598	2598	2	5	0,0,3,2	2	3	3	2	2
LpanUA_19_V6	641601	650500	0	mRNA_LpanUA.19.1850	metallo-peptidase, Clan MA(E), Family M41	1797	1797	2	5	0,0,2,3	2	3	3	3	2
LpanUA_19_V6	657001	661100	0	mRNA_LpanUA.19.1900	hypothetical protein, unknown function	786	786	2	4	0,0,2,2,0,0	2	3	3	-1	2
LpanUA_19_V6	665201	676400	11034	mRNA_LpanUA.19.1930	hypothetical protein, conserved	1845	1845	2	5	0,0,4,1	2	2	3	2	2
LpanUA_20_V6	1	1500	1413	mRNA_LpanUA.20.0001	amastin-like protein	585	585	3	5	0,0,0,0,1,3,0,1	5	4	5	5	7
LpanUA_20_V6	1	3000	2913	mRNA_LpanUA.20.0001	amastin-like protein	585	585	2	4	0,0,0,0,0,0,1,0,3	8	6	8	-1	8
LpanUA_20_V6	51901	52600	0	mRNA_LpanUA.20.0200	hypothetical protein, conserved	1476	241	1	5	0,5,0	1	1	1	1	1
LpanUA_20_V6	74401	77600	486	mRNA_LpanUA.20.0040	malate dehydrogenase, putative	1284	1284	2	5	0,0,4,1	2	2	3	2	2
LpanUA_20_V6	80101	91900	868	mRNA_LpanUA.20.0070	hypothetical protein, conserved	2286	2286	2	5	0,0,3,2	2	3	3	2	2
LpanUA_20_V6	82401	82800	400	-	-	-	-	1	1	0,0,0,1,0	-1	-1	-1	-1	3
LpanUA_20_V6	91901	93000	95	-	-	-	-	1	5	5,0,0	0	0	0	0	0
LpanUA_20_V6	93001	124200	3263	mRNA_LpanUA.20.0140	hypothetical protein, conserved	3153	3153	3	4	0,0,1,2,1	-1	3	4	3	2
LpanUA_20_V6	115801	124200	2101	mRNA_LpanUA.20.0160	glucose-6-phosphate 1-dehydrogenase, putative	1689	1689	3	5	0,0,0,1,2,2	4	5	5	4	3
LpanUA_20_V6	122201	124200	1991	-	-	-	-	3	4	0,0,0,0,0,0,0,1,1,2	-1	10	12	8	7
LpanUA_20_V6	124201	169700	34	-	-	-	-	1	5	5,0,0	0	0	0	0	0
LpanUA_20_V6	188901	190100	0	mRNA_LpanUA.20.0350	hypothetical protein, unknown function	1683	145	1	4	0,4,0	1	1	1	1	-1
LpanUA_20_V6	225101	226100	0	mRNA_LpanUA.20.0450	hypothetical protein, conserved	2178	87	1	2	0,2,0	1	-1	1	-1	-1
LpanUA_20_V6	230001	231200	0	mRNA_LpanUA.20.0460	ion transporter, putative	8295	752	1	5	0,5,0	1	1	1	1	1
LpanUA_20_V6	248001	249100	1100	mRNA_LpanUA.20.0481	GENE53-like	564	564	1	3	0,0,0,0,3	-1	4	4	-1	4
LpanUA_20_V6	249101	252200	152	mRNA_LpanUA.20.0482	splicing factor PTSR1 interacting protein	774	436	2	3	0,1,2	2	-1	1	-1	2
LpanUA_20_V6	252101	257100	0	mRNA_LpanUA.20.0484	tuzin-like, putative	585	585	2	4	0,0,0,0,0,0,0,0,1,3	-1	8	12	9	10
LpanUA_20_V6	257001	262500	0	mRNA_LpanUA.20.0485	amastin	534	534	3	4	0,0,0,1,2,1	4	4	-1	3	5
LpanUA_20_V6	257101	259400	0	-	-	-	-	1	5	5,0,0	0	0	0	0	0
LpanUA_20_V6	260901	261700	0	-	-	-	-	1	5	5,0,0	0	0	0	0	0
LpanUA_20_V6	305501	306100	0	mRNA_LpanUA.20.0530	hypothetical protein, conserved	2577	25	1	2	0,2,0	1	1	-1	-1	-1
LpanUA_20_V6	309701	311800	2100	mRNA_LpanUA.20.0540	enoyl-[acyl-carrier-protein] reductase,putative	1236	1236	1	3	0,0,0,3	3	-1	3	-1	3
LpanUA_20_V6	313601	318200	0	mRNA_LpanUA.20.0550	hypothetical protein, conserved	7131	1688	1	5	0,5,0	1	1	1	1	1
LpanUA_20_V6	328201	329400	0	mRNA_LpanUA.20.0570	hypothetical protein, unknown function	3144	293	1	4	0,4,0	1	1	1	1	-1
LpanUA_20_V6	332501	333600	0	-	-	-	-	1	5	5,0,0	0	0	0	0	0
LpanUA_20_V6	341801	342400	0	-	-	-	-	1	5	0,5,0	1	1	1	1	1
LpanUA_20_V6	349601	350000	0	-	-	-	-	1	1	0,1,0	-1	-1	-1	-1	1
LpanUA_20_V6	353001	353800	800	mRNA_LpanUA.20.0610	hypothetical protein, conserved	2535	800	2	4	0,0,0,2,2	3	4	-1	4	3
LpanUA_20_V6	356801	362000	3	mRNA_LpanUA.20.0620.N	hypothetical protein, conserved	8569	5200	1	5	5,0,0	0	0	0	0	0
LpanUA_20_V6	381801	383300	284	-	-	-	-	1	5	0,5,0	1	1	1	1	1
LpanUA_20_V6	382501	383400	284	-	-	-	-	2	3	1,2,0	1	0	-1	-1	1
LpanUA_20_V6	382701	383300	213	-	-	-	-	1	3	3,0,0	-1	0	0	0	-1
LpanUA_20_V6	382901	383300	13	-	-	-	-	1	5	5,0,0	0	0	0	0	0
LpanUA_20_V6	391501	395900	796	mRNA_LpanUA.20.0720	serine/threonine-protein phosphatase PP1,putative	915	223	2	4	0,1,3	2	1	-1	2	2
LpanUA_20_V6	396501	398500	605	mRNA_LpanUA.20.0720	serine/threonine-protein phosphatase PP1,putative	915	92	2	5	0,3,2	2	1	1	1	2
LpanUA_20_V6	397201	399500	116	mRNA_LpanUA.20.0730	serine/threonine-protein phosphatase PP1,putative	906	91	2	4	0,1,3	1	2	-1	2	2
LpanUA_20_V6	400201	402600	430	mRNA_LpanUA.20.0730	serine/threonine-protein phosphatase PP1,putative	906	115	2	5	0,3,2	2	1	1	1	2
LpanUA_20_V6	406801	407500	41	-	-	-	-	1	5	5,0,0	0	0	0	0	0
LpanUA_20_V6	414301	417300	585	mRNA_LpanUA.20.0810.N	translation elongation factor 1-beta, putative	1800	1522	1	5	0,5,0	1	1	1	1	1
LpanUA_20_V6	415401	417400	585	mRNA_LpanUA.20.0810.N	translation elongation factor 1-beta, putative	1800	1622	1	5	5,0,0	0	0	0	0	0
LpanUA_20_V6	415401	421800	656	mRNA_LpanUA.20.0810.N	translation elongation factor 1-beta, putative	1800	1800	1	5	0,5,0	1	1	1	1	1
LpanUA_20_V6	416101	417300	15	mRNA_LpanUA.20.0810.N	translation elongation factor 1-beta, putative	1800	1200	1	5	5,0,0	0	0	0	0	0
LpanUA_20_V6	422401	425300	55	mRNA_LpanUA.20.0840	hypothetical protein, conserved	1641	1641	2	5	0,4,1	1	1	1	1	2
LpanUA_20_V6	434601	452200	1918	mRNA_LpanUA.20.0940	protein kinase, putative	2961	2961	1	5	0,0,0,0,5	4	4	4	4	4
LpanUA_20_V6	434701	438000	1818	mRNA_LpanUA.20.0870	ubiquitin-conjugating enzyme e2, putative	873	873	1	3	0,0,0,0,3	4	-1	-1	4	4
LpanUA_20_V6	438901	440100	0	mRNA_LpanUA.20.0920	hypothetical protein, conserved	1671	83	2	5	0,0,0,3,2	4	3	3	3	4
LpanUA_20_V6	440701	452200	0	mRNA_LpanUA.20.0940	protein kinase, putative	2961	2961	2	4	0,0,0,0,3,1	4	-1	4	4	5
LpanUA_20_V6	450001	451300	0	mRNA_LpanUA.20.0946	tuzin-like, putative	1209	419	1	3	0,0,0,0,0,3	-1	5	-1	5	5
LpanUA_20_V6	452701	454000	327	mRNA_LpanUA.20.0947	amastin-like surface protein, putative	834	503	2	3	0,0,1,2	3	-1	-1	2	3
LpanUA_20_V6	454001	455700	0	-	-	-	-	3	5	0,0,0,0,0,0,0,1,1,3	7	8	9	11	10
LpanUA_20_V6	455701	458200	0	-	-	-	-	1	5	5,0,0	0	0	0	0	0
LpanUA_20_V6	507501	511000	0	-	-	-	-	1	5	5,0,0	0	0	0	0	0
LpanUA_20_V6	511001	514600	1722	mRNA_LpanUA.20.1046	tuzin-like protein	945	945	2	5	0,0,0,0,0,0,0,0,1,4	8	9	10	10	10
LpanUA_20_V6	511301	513000	1338	mRNA_LpanUA.20.1046	tuzin-like protein	945	691	1	2	0,0,0,0,0,0,0,0,0,2	11	13	-1	-1	-1
LpanUA_20_V6	514501	585700	180	-	-	-	-	1	5	5,0,0	0	0	0	0	0
LpanUA_20_V6	585701	586800	1100	-	-	-	-	1	3	0,0,0,0,3	4	4	-1	4	-1
LpanUA_20_V6	629501	634000	0	mRNA_LpanUA.20.1350	hypothetical protein, conserved	2358	1855	2	4	0,3,1	-1	1	1	1	2
LpanUA_20_V6	632801	634100	0	mRNA_LpanUA.20.1360	hypothetical protein, conserved	1482	164	2	4	0,1,3	2	2	-1	1	2
LpanUA_20_V6	679101	681600	0	mRNA_LpanUA.20.1430	d-isomer specific 2-hydroxyacid dehydrogenase-protein	642	642	3	5	0,0,0,2,1,0,2	4	6	3	3	6
LpanUA_20_V6	681601	684700	0	mRNA_LpanUA.20.1431.N	hypothetical protein, conserved	3522	3100	1	5	5,0,0	0	0	0	0	0
LpanUA_20_V6	728601	732400	0	mRNA_LpanUA.20.1442.N	kinesin, putative	5228	3800	1	5	5,0,0	0	0	0	0	0
LpanUA_20_V6	736201	742400	0	mRNA_LpanUA.20.1443.N	ATP dependent DEAD-box helicase, putative	7633	6200	1	5	5,0,0	0	0	0	0	0
LpanUA_20_V6	744301	746800	0	-	-	-	-	1	5	5,0,0	0	0	0	0	0
LpanUA_20_V6	772001	772700	0	-	-	-	-	1	5	0,5,0	1	1	1	1	1
LpanUA_20_V6	809301	809800	0	mRNA_LpanUA.20.1256	amastin-like protein	799	175	1	2	0,2,0	1	-1	-1	-1	1
LpanUA_20_V6	809301	812700	0	mRNA_LpanUA.20.1256	amastin-like protein	799	175	2	5	0,4,1	1	1	1	1	2
LpanUA_20_V6	809301	817300	0	mRNA_LpanUA.20.1256	amastin-like protein	799	175	1	5	0,5,0	1	1	1	1	1
LpanUA_20_V6	811201	812400	0	-	-	-	-	1	5	0,5,0	1	1	1	1	1
LpanUA_20_V6	813401	817300	0	-	-	-	-	1	5	5,0,0	0	0	0	0	0
LpanUA_20_V6	821201	823700	0	mRNA_LpanUA.20.1120.2.DAT	term=LM20C1C4;	3432	2500	1	5	5,0,0	0	0	0	0	0
LpanUA_20_V6	898901	899700	0	-	-	-	-	1	2	0,2,0	1	-1	-1	-1	1
LpanUA_20_V6	899001	899500	0	-	-	-	-	1	2	2,0,0	-1	0	-1	0	-1
LpanUA_20_V6	899001	900100	0	mRNA_LpanUA.20.1640	transcriptional regulator, Sir2 family protein,nicotinic acid mononucleotide 5,6-dimethylbenzimidazole(cobb) protein	732	29	1	4	0,4,0	1	-1	1	1	1
LpanUA_20_V6	955601	956400	0	-	-	-	-	1	4	0,4,0	1	1	-1	1	1
LpanUA_20_V6	990701	991300	0	-	-	-	-	1	2	0,2,0	1	-1	-1	-1	1
LpanUA_20_V6	1020701	1022600	0	mRNA_LpanUA.20.1930	DNAj-like protein	2415	197	2	4	0,1,3	1	2	2	2	-1
LpanUA_20_V6	1088901	1091300	0	mRNA_LpanUA.20.2070.N	hypothetical protein, unknown function	4461	2400	1	5	5,0,0	0	0	0	0	0
LpanUA_20_V6	1091901	1095500	0	mRNA_LpanUA.20.2100	hypothetical protein, unknown function	5739	3600	1	5	5,0,0	0	0	0	0	0
LpanUA_20_V6	1114601	1117600	0	-	-	-	-	1	5	5,0,0	0	0	0	0	0
LpanUA_20_V6	1124001	1125700	0	mRNA_LpanUA.20.2130	hypothetical protein, conserved	1680	84	1	5	5,0,0	0	0	0	0	0
LpanUA_20_V6	1172201	1173200	0	-	-	-	-	1	2	0,2,0	1	-1	-1	-1	1
LpanUA_20_V6	1210901	1211900	1000	mRNA_LpanUA.20.2381	tuzin, putative	870	870	2	5	0,0,0,2,3	3	4	4	4	3
[truncated: 1,892 more rows]
