# Supplementary material for: Genomic Analysis of Colombian Leishmania panamensis strains with different level of virulence
Source: Sci Rep. 2018 Nov 26;8:17336. doi: 10.1038/s41598-018-35778-6 (PMC6255768; doi:10.1038/s41598-018-35778-6)
Supplement: Supplementary file 11 — Dataset 11 [file 41598_2018_35778_MOESM11_ESM.xlsx]

## Sheet: Ka Ks
Genomic Analysis of Colombian Leishmania panamensis strains with different level of virulence
Daniel Alfonso Urrea, Jorge Duitama, Hideo Imamura, Juan F. Álzate, Juanita Gil, Natalia Muñoz, Janny Alexander Villa, Jean-Claude Dujardin, José R. Ramirez-Pineda, Omar Triana-Chavez
Supplementary Table 8. Known virulence genes with larger Ka/Ks within L. panamensis than between species
and virulence genes conserved either within or between species
Gene ID	Function	Ka/Ks	Ka/Ks
		between	L. panamensis
Larger Ka/Ks within L. panamensis than between species
LpanUA.34.5190	alpha-1,2-mannosyltransferase, putative	0.174567	2.94724
LpanUA.29.2220	aminopeptidase, putative,metallo-peptidase, ClanMF, Family M17	0.0803837	0.610916
LpanUA.05.0280	ARP2/3 complex 16kDa subunit, putative	1.01429	1.02453
LpanUA.02.0580	ARP2/3 complex subunit putative	0.940065	1.89912
LpanUA.34.5090	biopterin transporter, putative	0.106629	0.159944
LpanUA.07.0610	cysteine peptidase B (CPB)	0.548481	3.25186
LpanUA.31.0520	cysteine peptidase, Clan CA, family C2,putative	0.268382	0.587087
LpanUA.26.1990	cysteine peptidase, Clan CA, family C48,putative	0.449647	1.03555
LpanUA.14.1320	enolase	0.0870044	3.1638
LpanUA.12.1030	excreted/secreted protein 38	1.1126	4.14954
LpanUA.10.0390	folate/biopterin transporter, putative	0.346457	0.606299
LpanUA.26.0810	glutathione peroxidase-like protein, putative	0.316129	0.957967
LpanUA.10.1670	GP63, leishmanolysin	0.390316	0.904074
LpanUA.31.2260	GP63, leishmanolysin	0.169539	1.35631
LpanUA.33.0340	heat shock protein 83-1	0.451298	0.541558
LpanUA.27.1335	histone H1	0.649867	0.974801
LpanUA.16.0605	histone H3-like, putative	0.707965	1.29794
LpanUA.05.0645	kinesin	0.117499	0.163193
LpanUA.24.1450	kinesin, putative	0.451955	2.11465
LpanUA.05.0540	kinetoplast-associated protein-like protein	0.58693	5.25712
LpanUA.31.2530	metallo-peptidase, Clan MA(E), Family M1	0.427175	0.643536
LpanUA.09.0850	oligopeptidase b	0.141105	0.282211
LpanUA.16.1480	paraflagellar rod protein 2C	0.124174	0.14487
LpanUA.32.3110	phosphatidate cytidylyltransferase-like protein	0.194506	1.01042
LpanUA.18.0500	phosphatidic acid phosphatase, putative	1.68157	2.03827
LpanUA.32.1620	phosphatidylinositol 3-related kinase, putative	0.250615	0.660156
LpanUA.31.3470	phosphoglycan beta 1,3 galactosyltransferase 5	0.267274	0.623639
LpanUA.23.0300	pteridine reductase 1	0.227037	0.982843
LpanUA.13.0860	serine peptidase, clan SB, family S8-likeprotein	0.646018	1.06393
LpanUA.27.2750	serine peptidase, putative	0.224745	0.419524
LpanUA.12.0760	surface antigen protein, putative	0.666496	2.20329
LpanUA.22.1120	translation initiation factor IF-2, putative	0.0887298	0.985886
Conserved between UA946 and M2904 - variable L. panamensis
LpanUA.20.1480	Amastin like protein	0	0.458108
LpanUA.20.1483	Amastin like protein	0	0.376944
LpanUA.09.0180	ATG8/AUT7/APG8/PAZ2, putative	0	0.990931
LpanUA.33.0960	beta-tubulin	0	0.117754
LpanUA.09.1400	Histone H2B	0	0.451087
LpanUA.08.1025	Tuzin like protein	0	1.07899
Variable between species - Conserved L.panamensis
LpanUA.30.0180	2-hydroxy-3-oxopropionate reductase, putative	0.161765	0
LpanUA.29.2893	40S ribosomal protein S19 protein	0.184391	0
LpanUA.24.2285	60S ribosomal protein L12, putative	2.75955	0
LpanUA.04.1250	actin	0.0980168	0
LpanUA.35.0940	ADP-ribosylation factor-like protein	0.148973	0
LpanUA.31.3150	ADP-ribosylation factor, putative	0.197372	0
LpanUA.25.1130	alpha-tubulin	0.339824	0
LpanUA.11.0405	aminopeptidase, putative,metallo-peptidase, ClanMF, Family M17	1.28974	0
LpanUA.30.0280	AUT2/APG4/ATG4 cysteine peptidase, putative	0.486173	0
LpanUA.32.4130	AUT2/APG4/ATG4 cysteine peptidase, putative	0.466866	0
LpanUA.33.1200	calcium-transporting ATPase, putative	0.231636	0
LpanUA.31.2940	calreticulin, putative	0.298691	0
LpanUA.19.1690	cysteine peptidase A (CPA)	1.63085	0
LpanUA.23.0220	endoribonuclease L-PSP (pb5), putative	0.942699	0
LpanUA.10.0380	folate/biopterin transporter, putative	0.955711	0
LpanUA.06.0350	glutamine synthetase, putative	0.0739864	0
LpanUA.28.0595	GP63, leishmanolysin	1.63559	0
LpanUA.26.0910	heat shock 70 protein	0.118029	0
LpanUA.28.3030	heat shock protein 70, putative	0.129687	0
LpanUA.19.0950	histone H3 variant, putative	3.80606	0
LpanUA.33.2820	isocitrate dehydrogenase, putative	0.0778044	0
LpanUA.32.1670	metallo-peptidase, Clan MA(E), Family M41	0.303309	0
LpanUA.19.0760	nucleosome assembly protein, putative	0.0464084	0
LpanUA.23.0050	peroxidoxin	0.297967	0
LpanUA.34.3820	proteasome beta 2 subunit, putative	0.945995	0
LpanUA.14.1530	pteridine transporter	0.644668	0
LpanUA.06.1250	pteridine transporter, putative	0.851038	0
LpanUA.15.0320	ribonucleoprotein p18, mitochondrial precursor,putative	0.124815	0
LpanUA.35.4140	S-adenosylhomocysteine hydrolase	0.236447	0
LpanUA.30.3550	S-adenosylmethionine synthetase	0.087328	0
LpanUA.29.1350	serine peptidase, putative	0.106532	0
LpanUA.04.0630	spermidine synthase, putative	0.453606	0
LpanUA.35.3170	succinyl-CoA ligase [GDP-forming] beta-chain,putative	0.0741127	0
LpanUA.23.0490	trypanothione synthetase, putative	0.905467	0
LpanUA.29.1220	tryparedoxin	0.27836	0
LpanUA.29.1210	tryparedoxin-like protein	1.2221	0
Conserved between and within species
LpanUA.19.1140	putative ATG8/AUT7/APG8/PAZ2	0	0
LpanUA.19.1890	ATG8/AUT7/APG8/PAZ2, putative	0	0
LpanUA.29.0940	ADP ribosylation factor 3, putative	0	0
LpanUA.35.3430	14-3-3 protein-like protein	0	0
