# Supplementary material for: Genomic Analysis of Colombian Leishmania panamensis strains with different level of virulence
Source: Sci Rep. 2018 Nov 26;8:17336. doi: 10.1038/s41598-018-35778-6 (PMC6255768; doi:10.1038/s41598-018-35778-6)
Supplement: Supplementary file 12 — Dataset 12 [file 41598_2018_35778_MOESM12_ESM.xlsx]

## Sheet: Genes
Genomic Analysis of Colombian Leishmania panamensis strains with different level of virulence
Daniel Alfonso Urrea, Jorge Duitama, Hideo Imamura, Juan F. Álzate, Juanita Gil, Natalia Muñoz, Janny Alexander Villa, Jean-Claude Dujardin, José R. Ramirez-Pineda, Omar Triana-Chavez
Supplementary Table 9. Genes predicted by machine learning models as related to virulence
Gene id	Datasets predicted	Chromosome	Start	End	Strand	Gene annotation	Non synonymous (NS) sites	Synonymous sites	NS mutations Between species	Ka/Ks between species	NS mutations L. panamensis	Ka/Ks L. panamensis	UA946 CN	UA1114 CN	UA140 CN	UA1511 CN	UA946 Het SNPs	UA1114 Het SNPs	UA140 Het SNPs	UA1511 Het SNPs
LpanUA.01.0495	102	LpanUA_01_V6	118203	119060	+	flavoprotein subunit-like protein (pseudogene)	634.333	223.667	14	0.987283	5	0.352601	3.15	3.96	3.6	4.86	8	7	9	6
LpanUA.02.0020	118	LpanUA_00_V6	627	929	-	histone H4	230	73	3	0.952174	0	0	5.79	8.36	9.87	6.28	1	1	0	0
LpanUA.02.0160	191	LpanUA_02_V6	95315	97918	-	phosphoglycan beta 1,3 galactosyltransferase	1955.33	648.667	18	0.74642	24.8	0.674361	3.83	3.92	5.59	3.81	31	37	31	28
LpanUA.02.0240	114	LpanUA_02_V6	87471	90218	-	phosphoglycan beta 1,3 galactosyltransferase	2053	695	20.4	0.259624	6.8	0.548095	2.62	3.05	4.24	2.9	12	12	10	10
LpanUA.02.0450	136	LpanUA_02_V6	185886	194447	-	hypothetical protein, unknown function	6301	2261	62	0.517386	7	7.61159	1.94	1.43	2.07	1.65	0	0	4	0
LpanUA.02.0550	199	LpanUA_02_V6	245333	248404	-	Retrotransposable element SLACS	2284	788	18	0.248406	41	0.248164	25.19	24.34	18	12.16	39	35	60	59
LpanUA.02.0555	198	LpanUA_02_V6	251922	253484	-	Retrotransposable element SLACS	1189	374	32.5	0.475483	18	0.6291	27.51	24.92	18.84	12.94	11	11	16	11
LpanUA.04.0110	123	LpanUA_04_V6	27344	28153	+	DNA topoisomerase type IB small subunit	610.333	199.667	4	3.96538	0	0	2.19	2.37	3.81	2.14	1	2	2	5
LpanUA.04.0250	198	LpanUA_04_V6	48630	50375	+	hypothetical protein, conserved in leishmania	1286	460	5	0.357698	6	0.715397	17.09	16.45	17.54	19.2	10	1	6	6
LpanUA.04.0350	106	LpanUA_04_V6	100229	102154	+	beta-fructofuranosidase, putative	1486.33	439.667	4	0.394408	2	0.197204	3.33	3.67	9.06	6.08	6	0	2	1
LpanUA.04.0420	138	LpanUA_04_V6	124455	125530	-	hypothetical protein	814	260	15	0.958231	1	0.31941	5.69	6.21	7.01	6.7	1	1	1	1
LpanUA.04.1300	105	LpanUA_04_V6	230662	231156	-	hypothetical protein, conserved	369.333	125.667	4	4.12428	0	0	1.51	1.53	2.28	1.36	0	0	1	0
LpanUA.05.0380	194	LpanUA_05_V6	122499	123698	+	microtubule-associated protein, putative	917.333	282.667	25	0.481468	5	0.256783	12.6	14.65	11.7	15.54	7	7	8	6
LpanUA.05.0660	111	LpanUA_05_V6	233238	240443	+	hypothetical protein, conserved	5344	1862	141.5	0.66178	1	1.05584	2.02	1.86	1.78	1.83	1	1	1	1
LpanUA.05.1215	125	LpanUA_05_V6	454753	455531	-	excreted/secreted protein 38	583.333	193.667	4	4.02424	1	1.00606	2.16	2.36	2.2	2.35	0	0	0	0
LpanUA.06.0080	138	LpanUA_06_V6	38400	40391	-	ABC transporter, putative	1495	497	9	0.373997	9	2.99197	3.53	4.41	6.03	4.12	6	8	6	6
LpanUA.06.0665	120	LpanUA_06_V6	243563	244144	+		431.667	150.333	10	3.48263	3	3.16602	1.54	0.85	1.41	0.93	2	0	0	1
LpanUA.07.0880	198	LpanUA_07_V6	361898	364505	+	term=transfer RNA-Arg	1938.33	668.667	13	0.49829	46	0.793431	3.33	3.85	4.67	3.98	50	49	42	39
LpanUA.07.0890	115	LpanUA_07_V6	374466	381623	+	hypothetical protein, unknown function	5260.33	1897.67	24	0.2405	7	0.280584	2.77	2.32	2.15	2.71	11	10	14	13
LpanUA.07.0891	134	LpanUA_00_V6	6794	9144	+	hypothetical protein, unknown function	1691.67	657.333	5	0.388571	6	0.333061	4.61	4.73	4.15	5.9	11	11	14	12
LpanUA.07.1250	199	LpanUA_07_V6	563726	564781	+	phosphoglycan beta 1,3 galactosyltransferase 1	814.667	241.333	3	0.444354	23	0.425839	14.19	22.88	23.74	20.87	36	34	29	31
LpanUA.08.0380	101	LpanUA_08_V6	104753	119434	+	hypothetical protein, conserved	10840	3842	138.3	0.592713	4	0.708856	1.94	1.98	1.8	1.97	1	1	2	1
LpanUA.08.0637	184	LpanUA_08_V6	232581	233144	+	amastin-like protein	433.333	130.667	5	0.753846	12.5	0.579882	8.61	3.81	4.83	6.38	22	16	20	18
LpanUA.08.0670	199	LpanUA_00_V6	18271	18858	-	amastin-like protein	453.667	134.333	0	0	51	1.00676	11.69	9.83	9.92	13.19	70	68	68	68
LpanUA.08.0990	195	LpanUA_08_V6	278276	278839	+	amastin-like protein	433.333	130.667	6	0.452308	5.5	0.473846	17.65	10.1	8.89	9.75	6	14	19	19
LpanUA.08.1050	199	LpanUA_19_V6	408400	409065	-	amastin-like protein	513	153	4	1.19298	30.9	0.327964	4.55	4.55	5.07	5.96	85	81	83	82
LpanUA.09.0004	197	LpanUA_09_V6	79	525	-	Hypothetical TATE DNA Transposon (fragment)	338.667	108.333	1	0.969339	23.5	1.1565	33.09	28.61	4.57	2.79	22	26	22	22
LpanUA.09.0600	121	LpanUA_09_V6	337142	337774	-	hypothetical protein, conserved	473.333	159.667	3	3.06658	1	0.337324	1.81	1.77	1.22	1.64	2	1	2	1
LpanUA.09.0640	182	LpanUA_09_V6	354552	354901	-	ubiquitin-fusion protein	264	84	0	0	0	0	28.05	20.92	27.5	42.02	0	0	0	0
LpanUA.09.0770	164	LpanUA_09_V6	259708	260745	+	term=tRNA-Leu	773.333	264.667	4	0.342241	1	0.342241	18.09	11.97	7.71	9.92	4	2	1	2
LpanUA.09.1075	197	LpanUA_09_V6	414178	414648	-	term=tRNA-Arg	353	118	2	0.668555	4	4.05185	21.84	11.69	13.47	11.61	3	4	3	4
LpanUA.10.0400	120	LpanUA_10_V6	159580	162406	+	folate/biopterin transporter, putative	468.667	155.333	5	0.414296	11	0.911451	0.89	0.94	0.86	1.01	13	13	9	9
LpanUA.10.0470	197	LpanUA_10_V6	190370	192124	+	metallo-peptidase, Clan MA(M), Family M8	1349.33	405.667	15	4.50963	100.4	0.647736	7.95	6.13	6.91	5.37	104	103	116	128
LpanUA.10.0480	199	LpanUA_10_V6	193057	194822	+	metallo-peptidase, Clan MA(M), Family M8	1344.33	416.667	18	0.929829	67.8	0.802066	6.23	5.03	4.83	5.33	83	72	62	69
LpanUA.10.0510	196	LpanUA_10_V6	195968	197454	+	metallo-peptidase, Clan MA(M), Family M8	1120.67	346.333	1	0.309042	112.4	0.796705	10.8	9.46	13	8.42	130	144	115	151
LpanUA.10.0520	199	LpanUA_10_V6	198242	199996	+	metallo-peptidase, Clan MA(M), Family M8	1344	411	20	2.03869	86.9	0.662702	5.96	4.44	5.9	4.43	104	90	100	96
LpanUA.10.0540	199	LpanUA_10_V6	214644	215936	+	metallo-peptidase, Clan MA(M), Family M8	971	286	7.5	1.47271	96.4	0.775787	11.85	9.72	11.41	8.4	125	117	125	118
LpanUA.10.1075	132	LpanUA_10_V6	422477	423205	-	hypothetical protein, unknown function	527	202	7	8.13064	2	2.32304	6.59	5.76	4.07	4.67	2	1	0	2
LpanUA.10.1525	187	LpanUA_08_V6	292119	292718	+	metallo-peptidase, Clan MA(M), Family M8	467.667	132.333	20.5	2.32031	41.2	1.49464	2.33	2.05	2.02	2.06	24	24	31	26
LpanUA.11.0465	124	LpanUA_11_V6	225578	226336	+	CMP-sialic acid transporter, putative	549.667	209.333	5	0.952092	3	1.14251	4.08	3.79	3.1	3.55	8	7	7	7
LpanUA.11.0960	199	LpanUA_11_V6	502185	507530	+	ABC transporter, putative	4069	1277	29	0.395707	43.4	0.602677	3.86	4.57	2.2	4.38	61	59	14	59
LpanUA.11.1010	133	LpanUA_11_V6	523144	528597	+	ABC1 transporter, putative	4116	1338	17	0.19056	15.5	0.671817	2.98	3.81	2.86	3.63	17	9	16	18
LpanUA.11.1170	196	LpanUA_06_V6	509692	510681	-	TATE DNA transposons	747.667	242.333	0	0	48.7	1.53249	87.13	100	50.23	36.31	1	1	2	3
LpanUA.12.0410	132	LpanUA_12_V6	166343	167587	+	hypothetical protein, conserved	946.333	298.667	7	6.69463	0	0	2.16	1.86	1.82	2.11	0	0	0	0
LpanUA.12.0665	187	LpanUA_12_V6	336017	336598	+	hypothetical protein. LbrM_07_0665-like	426.333	155.667	2	2.2129	18	0.938903	5.42	5.4	5.17	5.52	14	29	21	15
LpanUA.12.0750	123	LpanUA_12_V6	363358	365748	+	surface antigen protein, putative	1789.67	601.333	17	0.24835	17.4	0.464004	3.37	2.99	2.04	2.71	9	10	16	15
LpanUA.12.0770	125	LpanUA_12_V6	374635	379719	+	hypothetical protein, conserved	3770.67	1314.33	29	0.388787	6	6.3376	1.98	2.01	1.77	2.03	1	1	0	2
LpanUA.13.0190	191	LpanUA_13_V6	97490	98845	-	alpha tubulin	1034.33	321.667	0	0	0	0	24.27	24.83	31.41	29.64	1	1	1	0
LpanUA.13.0620	112	LpanUA_13_V6	250615	251316	-	hypothetical protein, conserved	525	177	6	6.12987	0	0	1.86	2.11	1.97	2.25	0	0	0	0
LpanUA.13.1000	102	LpanUA_13_V6	395653	396474	-	40S ribosomal protein S4, putative	619.333	202.667	0	0	0	0	4.25	3.89	2.32	2.68	6	12	11	9
LpanUA.13.1380	105	LpanUA_13_V6	528232	531522	-	phospholipid-transporting ATPase 1-like protein	2531	760	14	1.05097	4	0.400369	3.81	3.98	3.9	4.14	8	8	6	9
LpanUA.13.2640	143	LpanUA_13_V6	81912	82472	-	GENE53	417	144	6	0.690647	3	0.517986	9.8	10.92	10.33	11.25	0	0	0	0
LpanUA.13.2690	166	LpanUA_13_V6	66172	68502	-	hypothetical protein, conserved	1771.33	559.667	58.5	2.17453	3	2.87234	7.92	8.2	7.89	7.81	0	0	3	2
LpanUA.14.1100	197	LpanUA_14_V6	430622	435885	+	kinesin K39, putative	2549	814	15	0.36847	64.3	0.991962	3.1	2.92	3.05	2.97	70	74	72	72
LpanUA.14.1120	120	LpanUA_14_V6	447199	513207	+	kinesin K39, putative	774	228	7	0.187456	6.5	0.348132	0.22	0.2	0.21	0.22	10	11	11	7
LpanUA.15.0005.SCG1	198	LpanUA_15_V6	815	2641	-	phosphoglycan beta 1,3 galactosyltransferase 1	1387.33	439.667	5	0.528192	47.5	0.547399	14.1	20.55	22.03	19.11	71	77	53	64
LpanUA.15.0010	134	LpanUA_15_V6	5101	5403	-	histone H4	228	75	0	0	0	0	4.56	7.46	6.98	5.52	11	8	6	8
LpanUA.15.0460	131	LpanUA_15_V6	164210	175636	+	hypothetical protein	3245.67	1041.33	65.5	0.518886	12	0.550008	1.91	1.89	1.67	1.91	11	14	17	12
LpanUA.15.0470	192	LpanUA_15_V6	175393	183533	+	hypothetical protein	2891.33	1032.67	12	0.476212	14.9	0.47943	9.67	8.4	10.56	8.9	18	10	13	11
LpanUA.15.1080	120	LpanUA_15_V6	444778	445377	-	tryparedoxin peroxidase	470	130	4	0.553191	5	4.19084	4.15	4.4	4.14	4.69	7	2	2	2
LpanUA.16.1010	137	LpanUA_16_V6	362941	364608	+	hypothetical protein, conserved	1236	432	9	0.786408	12	0.419417	5.66	5.03	5.33	5.39	12	11	6	7
LpanUA.16.1040	133	LpanUA_16_V6	369817	372579	+	hypothetical protein, conserved	2044	719	18	0.452264	13.1	0.309267	4.21	3.72	3.85	3.95	12	10	15	10
LpanUA.16.1510	194	LpanUA_16_V6	590369	599996	-	kinesin, putative	2674.33	883.667	20	0.826063	76.5	0.953868	2.61	2.62	2.69	3.07	102	93	97	95
LpanUA.16.1530	198	LpanUA_16_V6	603099	604777	-	kinesin, putative	778.333	253.667	13	0.706138	29.5	1.47913	3.87	3.98	3.76	5.11	31	30	28	32
LpanUA.16.1720	128	LpanUA_16_V6	676816	690134	+	hypothetical protein, conserved	5507	1717	68.5	0.479939	15.1	1.20717	1.34	2.05	2.08	1.76	13	12	13	13
LpanUA.17.0005	190	LpanUA_17_V6	32	1132	+	TATE DNA transposons	854.667	246.333	5	0.720554	0	0	16.98	22.16	25.58	20.11	3	3	3	3
LpanUA.17.0006	196	LpanUA_17_V6	1327	7098	+		671	193	1	0.871607	32	0.657441	5.66	7.04	5.58	3.46	42	37	29	25
LpanUA.17.0090	197	LpanUA_17_V6	27886	29235	-	elongation factor 1-alpha	1042	308	2	0.197057	1	0.147793	28.12	33.95	31.67	34.48	5	6	4	5
LpanUA.17.0100	199	LpanUA_17_V6	41206	45399	-	receptor-type adenylate cyclase, putative	3139.67	1054.33	22	0.492522	43	0.849403	9.28	9.34	8.78	8.83	46	46	47	46
LpanUA.17.0320	122	LpanUA_17_V6	173939	174373	-	hypothetical protein, conserved	332.333	102.667	3	2.80843	0	0	1.66	1.76	1.64	1.72	0	0	0	0
LpanUA.17.1100	112	LpanUA_17_V6	475092	494897	+	hypothetical protein, conserved	14656	5150	129	0.492713	2	2.12965	1.99	1.87	1.93	1.89	1	1	2	1
LpanUA.17.1620	117	LpanUA_17_V6	679931	680659	+	hypothetical protein, conserved	531	198	7	0.522034	2	0.745763	3.58	5.98	6.61	5.12	6	6	6	4
LpanUA.18.0440	120	LpanUA_18_V6	164293	164706	-	hypothetical protein, conserved	320	94	5	4.45076	0	0	1.78	1.91	1.88	1.91	0	0	0	0
LpanUA.18.1010	152	LpanUA_18_V6	385272	387329	+	mannosyltransferase-II, putative	1525.33	532.667	22	0.548764	5	5.29111	3.88	3.23	4.27	3.34	6	6	6	4
LpanUA.18.1350	125	LpanUA_18_V6	507685	508635	+	hypothetical protein, conserved	715.333	235.667	2	0.6589	5.4	0.494175	5.46	6.37	4.15	4.31	3	8	7	8
LpanUA.19.0250	146	LpanUA_11_V6	16222	18570	+	hypothetical protein, conserved	1822	527	20	0.413204	11.8	0.812634	4.82	5.86	5.93	4.35	12	13	15	12
LpanUA.19.0915	183	LpanUA_19_V6	665240	666292	+	flavoprotein subunit-like protein (pseudogene)	771	282	5	0.609598	18	1.64591	3.66	4.72	5.76	4.19	20	15	19	20
LpanUA.19.1055	199	LpanUA_19_V6	410950	411507	-		395.333	162.667	7.4	1.90304	58.6	1.7994	14.9	13.5	13.09	14.49	97	96	93	93
LpanUA.19.1560	183	LpanUA_19_V6	558461	560905	+	glycerol uptake protein, putative	1844.67	600.333	9	0.366123	19	0.618341	3.44	3.55	3.35	4.05	27	26	27	27
LpanUA.19.1695	124	LpanUA_19_V6	599977	600651	-	hypothetical protein	516.667	158.333	11	1.12366	1	0.928641	5.13	5.7	6.41	5.71	3	3	3	3
LpanUA.19.1905	199	LpanUA_19_V6	662940	663185	+	hypothetical protein, unknown function	184.667	61.3333	0	0	5.5	0.281033	19.28	23.94	25.69	20.23	14	14	15	16
LpanUA.20.0483	199	LpanUA_20_V6	255787	256326	+	amastin	413	127	1	0.307506	57.9	0.611842	14.18	12.04	11.23	10.31	75	89	76	82
LpanUA.20.0484	199	LpanUA_20_V6	256444	257028	+	tuzin-like, putative	436	149	0	0	24	0.820183	18.22	17.78	20.88	18.22	23	15	13	17
LpanUA.20.0485	199	LpanUA_20_V6	259465	259998	+	amastin	413.333	120.667	3	0.437903	69.8	0.749158	8.61	6.36	6.28	6.32	86	86	82	98
LpanUA.20.0620	199	LpanUA_20_V6	356147	364715	-	hypothetical protein, conserved	2556	762	18	0.233313	30.9	0.653331	25.54	33.41	28.86	31.68	15	16	17	14
LpanUA.20.0940	136	LpanUA_20_V6	445111	448071	+	protein kinase, putative	2189.33	771.667	41	0.425033	18	0.488031	3.72	3.87	3.76	3.9	12	12	10	9
LpanUA.20.0946	199	LpanUA_20_V6	450882	452090	+	tuzin-like, putative	888.333	320.667	40	1.11069	24	0.455969	4.8	5.08	4.51	5.26	44	43	45	42
LpanUA.20.0947	124	LpanUA_20_V6	452370	453203	+	amastin-like surface protein, putative	624.333	209.667	1	0.0839562	13	0.335825	2.21	1.74	1.78	1.64	18	11	9	14
LpanUA.20.0950	151	LpanUA_20_V6	1397697	1397999	+	amastin-like surface protein, putative	233.333	69.6667	6	1.79143	7.6	0.515714	3.91	2.99	3.35	3.07	22	17	17	16
LpanUA.20.1046	199	LpanUA_20_V6	512310	513254	+	tuzin-like protein	691.333	253.667	2	2.22378	43	0.928101	12.62	11.44	13.91	11.42	60	52	54	64
LpanUA.20.1120.2.DAT	194	LpanUA_20_V6	820457	823888	-	term=LM20C1C4	638	247	5	1.93574	91.5	0.715636	1.95	1.45	1.68	1.84	127	135	133	136
LpanUA.20.1256	195	LpanUA_20_V6	808677	809475	-	amastin-like protein	572	226	5	0.987762	51.4	1.03614	8.02	5.87	4.99	6.92	22	25	24	16
LpanUA.20.1257	198	LpanUA_20_V6	817516	818409	-		576	219	8	9.21717	8	0.608333	23.99	13.93	12.45	13.29	9	13	12	10
LpanUA.20.1258	197	LpanUA_20_V6	819243	819590	-		250.333	97.6667	0	0	28.5	0.601036	5.18	2.26	2.76	2.25	35	39	43	43
LpanUA.20.1259	199	LpanUA_20_V6	819707	820342	-	amastin-like surface protein, putative	487.667	148.333	2	0.30417	44.9	0.647261	3.94	3.78	3.61	4.21	88	79	87	93
LpanUA.20.1430	102	LpanUA_20_V6	679389	680030	-	d-isomer specific 2-hydroxyacid dehydrogenase-protein	502	140	2	0.185923	1	0.845104	7.31	8.09	4.12	4.04	1	3	2	2
LpanUA.20.1443	197	LpanUA_20_V6	734876	742508	-	ATP dependent DEAD-box helicase, putative	1089.67	344.333	29	0.70492	32.5	0.89304	11.81	15.12	15.34	19.87	3	3	3	3
LpanUA.20.1444	197	LpanUA_20_V6	743109	743609	-	ubiquitin-conjugating enzyme, putative	385.667	115.333	1	0.299049	5	0.373812	11.03	16.02	15.96	20.46	9	9	9	9
LpanUA.20.1481	143	LpanUA_20_V6	824544	825395	-	beta tubulin-like	612.667	239.333	10	0.781284	33.4	1.12478	2.28	2.17	1.9	1.93	14	13	15	16
LpanUA.20.1482	199	LpanUA_20_V6	825660	826064	-		295.333	109.667	3	3.37574	23.5	0.528867	9.19	10.95	11.45	11.39	40	36	23	30
LpanUA.20.2100	133	LpanUA_20_V6	1091813	1097551	-	hypothetical protein, unknown function	1692	507	16	0.684904	18.3	0.818434	1.69	1.27	1.27	1.27	16	18	15	17
LpanUA.20.2120	151	LpanUA_20_V6	1118823	1120916	+	hypothetical protein, conserved	1600.67	493.333	25	0.335005	13.6	0.952633	8.48	7.61	4.92	4.03	10	12	13	9
LpanUA.20.2290	103	LpanUA_20_V6	1177815	1178663	+	hypothetical protein, unknown function	627	222	12	4.2488	1	1.07293	1.81	1.86	1.88	2.22	0	0	0	0
LpanUA.20.2370	196	LpanUA_20_V6	1215827	1216396	+	amastin-like surface protein, putative	436.667	133.333	4	0.203562	20	1.22137	6.82	6.35	9.63	6.07	25	29	23	23
LpanUA.20.2375	198	LpanUA_20_V6	1217866	1218792	+	tuzin-like protein	680	247	3	3.30214	47	0.776003	15.04	13.53	16.73	14.22	78	75	65	78
LpanUA.20.2376	198	LpanUA_20_V6	1219011	1219502	+	tuzin-like, putative	366.333	125.667	1	1.03951	12	1.37216	9.77	9.33	11.43	9.13	20	16	12	17
LpanUA.20.2475	106	LpanUA_20_V6	1244752	1246011	+	ribosomal protein L3, putative	959	301	2	0.104623	0	0	6.69	7.83	6.02	5.85	2	2	1	2
LpanUA.20.2870	132	LpanUA_20_V6	1413507	1414118	+	amastin-like protein	463.667	148.333	1	0.319914	0	0	15.41	15.38	9.19	7.63	0	0	0	0
LpanUA.20.2870.2	175	LpanUA_20_V6	1387221	1393883	+	amastin-like protein	305.667	105.333	3	1.03381	33	1.03381	0.27	0.22	0.22	0.21	28	23	24	22
LpanUA.20.2875	198	LpanUA_20_V6	1394305	1395105	+		586.667	214.333	4	1.46136	34	1.12924	7.78	5.83	6.65	6.28	45	61	47	53
LpanUA.20.3220	177	LpanUA_20_V6	1528477	1529182	+	hypothetical protein, conserved	528	177	13.5	9.05114	1	1.01584	1.9	2.22	2.11	2.27	0	0	0	0
LpanUA.20.4300	185	LpanUA_20_V6	1404887	1405465	+	amastin-like surface protein, putative	440.333	138.667	1	0.954282	16.5	0.314913	5.04	5.02	4.71	5.92	23	29	22	18
LpanUA.20.5920	131	LpanUA_20_V6	2486214	2487587	-	N-acyl-L-amino acid amidohydrolase, putative	1038.33	335.667	8	0.215516	7.4	0.314767	3.91	5.36	5.46	4.64	10	11	10	10
LpanUA.20.5930	106	LpanUA_20_V6	2489237	2490421	-	N-acyl-L-amino acid amidohydrolase, putative	901.667	283.333	1	0.0523722	6.4	0.437194	3.67	5.48	5.57	4.71	6	6	1	5
LpanUA.21.0010.SCG2	199	LpanUA_21_V6	12	1718	-	pyruvate kinase	1293.33	413.667	4	0.42646	35	0.447784	12.44	18.51	20.1	17.05	59	60	40	43
LpanUA.21.0020	145	LpanUA_21_V6	4469	4666	-	histone H4	148	50	1	1.02375	0	0	7.31	10.31	12.44	9.99	5	7	5	6
LpanUA.21.0305	134	LpanUA_21_V6	79165	79761	+		454	143	8	0.419971	6	5.72687	1.78	1.73	1.46	1.34	2	2	6	8
LpanUA.21.1120	114	LpanUA_21_V6	365197	365564	+	hypothetical protein	276.333	89.6667	6	5.89977	0	0	2.08	2.19	2.34	2.43	0	0	0	0
LpanUA.21.1800	103	LpanUA_21_V6	668285	668914	-	hypothetical protein, unknown function	480.333	149.667	18	5.60861	0	0	2	2	2	2	0	0	0	0
LpanUA.21.1880	125	LpanUA_21_V6	682346	683071	-	hypothetical protein, unknown function	563	163	5	4.38667	1	0.877335	1.8	2.18	1.96	2.12	0	2	0	0
LpanUA.21.2120	145	LpanUA_08_V6	437405	440621	+	hypothetical protein, conserved	1384.33	487.667	12	0.704551	15.9	1.36614	3.63	4.4	4.09	3.13	6	12	17	16
LpanUA.22.0010	112	LpanUA_22_V6	7902	10539	-	hypothetical protein, conserved	1798	581	39	0.741314	22	1.18484	2.7	4.39	5.21	3.66	2	0	0	3
LpanUA.22.0755	186	LpanUA_22_V6	321217	325359	+	hypothetical protein, unknown function	3094.67	1048.33	14	0.526952	21.4	0.35191	3.78	2.92	3.21	3.21	30	26	37	36
LpanUA.22.1515	102	LpanUA_22_V6	634977	635681	+		521.667	183.333	6	1.05431	5	1.75719	1.37	2.15	2.1	1.67	2	5	6	7
LpanUA.23.0280	180	LpanUA_23_V6	92674	97368	+	ABC-thiol transporter	3534	1161	21	0.299956	21.2	0.470587	2.57	3.27	2.8	2.91	27	29	32	27
LpanUA.23.0610	102	LpanUA_23_V6	211805	215084	+	hypothetical protein, conserved	2192.67	696.333	32	1.12915	6.5	1.37615	1.92	2.15	2.14	2.39	12	5	8	8
LpanUA.23.0980	137	LpanUA_23_V6	435007	436572	-	sucrose hydrolase-like protein	1223.67	342.333	1	0.0254328	11.5	0.919212	9.65	8.78	2.91	3.08	2	2	6	4
LpanUA.23.1120	194	LpanUA_23_V6	503105	503404	-	orthologous HASP. OHL-like	239.667	60.3333	8	2.01391	13	0.363622	5.39	4.99	5.67	6.31	27	32	32	32
LpanUA.23.1830	106	LpanUA_23_V6	772271	772633	+	histone H4	277	86	3	0.931408	0	0	4.84	8.48	9.26	6.52	0	0	0	0
LpanUA.24.1050	112	LpanUA_24_V6	352788	355727	+	hypothetical protein, unknown function	2189.67	750.333	11	0.418819	7	7.26876	1.94	2.01	1.98	2.07	0	1	1	1
LpanUA.24.2286	112	LpanUA_24_V6	785308	785640	-		246.667	86.3333	5	5.30303	0	0	2.08	2.47	2.63	2.16	0	0	0	0
LpanUA.24.2426	199	LpanUA_24_V6	821516	822060	+	TATE DNA transposons-like	426.667	116.333	0	0	16	0.311607	27.43	35.08	21.86	13.63	29	31	29	28
LpanUA.25.0865	181	LpanUA_25_V6	371995	372837	+	hypothetical protein	625.333	217.667	6	2.08849	14	0.541459	4.16	5.05	5.25	5.02	6	26	29	16
LpanUA.25.1000	137	LpanUA_25_V6	417444	436946	-	hypothetical protein, conserved	14436	5067	142	0.474682	17.5	1.75499	1.91	1.75	1.86	1.91	1	2	9	8
LpanUA.25.2020	180	LpanUA_25_V6	885560	887365	+	metallo-peptidase, Clan MG, Family M24	1392.67	413.333	1	0.0494655	15	0.635984	3.29	5.12	6.64	4.35	19	19	21	20
LpanUA.26.0260	130	LpanUA_26_V6	53859	54995	-	hypothetical protein, unknown function	836.667	300.333	14	15.2288	0	0	1.73	2.55	2.23	2.29	0	0	0	0
LpanUA.26.1691	107	LpanUA_26_V6	591553	592011	-	hypothetical protein	355	104	9	0.659155	0	0	5.95	5.52	5.86	5.98	3	3	3	3
LpanUA.26.1880	136	LpanUA_26_V6	714495	717110	+	hypothetical protein, conserved	1993.67	622.333	11.5	0.422328	14	13.2429	2.39	3.51	2.72	3.9	2	2	2	9
LpanUA.26.2090	153	LpanUA_26_V6	815175	821759	+	hypothetical protein, unknown function	2425.67	835.333	49	0.624973	17	0.975723	2.71	2.9	2.92	3.02	18	17	21	19
LpanUA.26.2610	118	LpanUA_26_V6	1017126	1018259	+	hypothetical protein, unknown function	860.667	273.333	8	0.362952	7	0.741028	4.25	6.16	6.55	5.03	6	6	2	1
LpanUA.26.2650	198	LpanUA_26_V6	1026008	1026463	+	TATE DNA transposons. Partial sequence	356.333	99.6667	1	0.847578	11.5	0.279701	22.67	34.53	24.15	16.3	14	12	7	8
LpanUA.27.0600	143	LpanUA_27_V6	141957	161366	+	cysteine peptidase, Clan CA, family C2,putative	7348.33	2242.67	66.3	0.247667	18	0.686686	3.3	3.89	3.22	2.75	14	12	14	19
LpanUA.27.0770.AAT23.2	101	LpanUA_27_V6	269813	271420	+	amino acid permease, putative	1226	382	10	0.239679	2	0.623165	5.36	6.47	5.74	6.23	0	0	0	1
LpanUA.27.0950	103	LpanUA_27_V6	352307	352669	+	hypothetical protein	283	80	5	4.28311	0	0	1.93	1.14	1.19	1.18	0	0	0	0
LpanUA.27.1430	138	LpanUA_27_V6	522611	523129	+	hypothetical protein, conserved	402	117	7	6.17368	0	0	2.03	1.9	1.91	2.04	0	1	1	1
LpanUA.27.1480	103	LpanUA_27_V6	539892	541082	+	hypothetical protein, unknown function	914.333	276.667	13	3.93365	0	0	1.77	2.25	1.76	1.93	0	0	0	0
LpanUA.27.1960	141	LpanUA_27_V6	763322	768250	-	hypothetical protein, unknown function	3697.33	1231.67	35.5	0.353011	11	3.66435	2.11	1.85	1.89	2.01	13	12	13	11
LpanUA.27.2715	173	LpanUA_27_V6	1034194	1034982	+		580	209	9	0.810776	14	0.560536	1.91	0.63	0.88	0.64	28	21	24	29
LpanUA.27.2740	180	LpanUA_27_V6	1041582	1044368	+	hypothetical protein, conserved	2130.33	656.667	13	0.364291	9	0.184948	3.83	4.38	6.3	4	23	23	23	23
LpanUA.27.2840	108	LpanUA_05_V6	473685	475874	+	metallo-peptidase, Clan MA(E), Family M3	1664.33	525.667	7	0.736965	32	0.842246	2.81	2.74	2.6	2.81	7	7	6	4
LpanUA.28.2850	140	LpanUA_28_V6	1038908	1041166	+	molybdenum cofactor biosynthesis protein,putative	1690	569	11	0.529079	13	4.37692	2.41	2.35	2.4	2.24	6	11	10	2
LpanUA.28.2990	161	LpanUA_28_V6	1075126	1077090	-	heat-shock protein hsp70, putative	1506	459	6	0.457171	2	1.84716	7.59	9.25	11.81	10.31	3	1	3	3
LpanUA.28.3240	199	LpanUA_28_V6	1157572	1158849	-	hypothetical protein, conserved	948.667	329.333	7	0.607519	16.4	0.26358	6.06	8.85	11.3	7.5	36	36	34	28
LpanUA.28.3250	100	LpanUA_28_V6	1159863	1161329	-	hypothetical protein, conserved	1116	351	22.5	0.488042	8	1.25806	3.1	4.14	4.24	3.42	6	4	6	10
LpanUA.29.0120	122	LpanUA_29_V6	27050	35220	-	hypothetical protein, conserved	5428.67	1816.33	58	1.0781	74.6	1.43447	2	2	2	2	0	0	0	0
LpanUA.29.1820	188	LpanUA_29_V6	770772	771167	-	histone H2A, putative	294.667	101.333	2	2.08419	15	0.322398	3.84	4.01	5.82	4.51	27	29	28	29
LpanUA.29.1831	120	LpanUA_29_V6	773272	775059	-	paraflagellar rod protein 1D	1394	394	1	0.0471066	0	0	6.33	8.22	12.4	8.58	0	0	0	0
LpanUA.29.1832	127	LpanUA_29_V6	777256	779043	-	paraflagellar rod protein 1D	1394	394	1	0.0471066	1	0.856485	6.39	8.45	12.64	8.72	0	0	0	0
LpanUA.29.2380	136	LpanUA_29_V6	1014513	1015760	+	hypothetical protein, conserved	961.333	286.667	3	0.298197	1	0.903627	7.81	8.43	12.4	10.69	1	1	0	0
LpanUA.29.2940	199	LpanUA_29_V6	1175945	1178023	+	hypothetical protein, conserved	1557.33	521.667	9	0.231905	30.4	0.431492	3.88	6.51	5.69	5.17	57	53	55	56
LpanUA.30.0980	113	LpanUA_30_V6	273395	273991	+	surface protein amastin, putative	453	144	5	0.397351	3	2.88983	5.9	3.3	5.4	5.56	2	2	3	3
LpanUA.30.1180	107	LpanUA_30_V6	340605	341216	+	hypothetical protein, conserved	459	153	3	3.0303	0	0	3.08	2.03	1.87	2.01	0	0	0	0
LpanUA.30.1520	199	LpanUA_30_V6	469311	469769	+	ama1 protein, putative	361.667	97.3333	4	0.538249	36.3	1.00714	16.43	9.21	8.75	9.64	51	55	53	54
LpanUA.30.2430	102	LpanUA_30_V6	883544	885523	-	heat shock 70-related protein 1, mitochondrialprecursor, putative	1515	465	2	0.306931	1	0.0511551	6.37	5.26	5.44	4.95	1	1	4	9
LpanUA.30.2440	132	LpanUA_30_V6	889904	891856	-	heat shock 70-related protein 1, mitochondrialprecursor, putative	1491.67	461.333	1	0.154637	9.6	0.463911	6.52	5.25	5.24	4.89	3	3	11	11
LpanUA.31.0380	112	LpanUA_31_V6	69028	69942	-	hypothetical protein, unknown function	701.333	213.667	30	1.30568	5	4.61603	3.64	4.43	4.5	4.13	0	0	1	1
LpanUA.31.0430.AAT1.1	114	LpanUA_31_V6	86532	88139	-	amino acid transporter, putative	1225.33	382.667	7	0.198734	1	0.078074	5.66	6.75	6.06	6.47	2	2	4	3
LpanUA.31.0980	147	LpanUA_31_V6	266134	268092	-	hypothetical protein, conserved	1506.33	452.667	87.5	0.956165	12	0.515158	4.31	4.55	4.07	4.7	15	15	16	2
LpanUA.31.1000	120	LpanUA_31_V6	273658	274002	-	hypothetical protein, conserved	266.333	78.6667	4.5	0.531665	4	3.58023	4.47	6.1	5.11	5.79	0	0	0	0
LpanUA.31.1030	148	LpanUA_31_V6	287391	288830	-	amino acid permease, putative	1098	342	3	0.133489	8	0.355972	7.03	7.08	7.3	7.55	12	12	6	12
LpanUA.31.1031	145	LpanUA_31_V6	294052	295491	-	amino acid permease, putative	1099	341	2	0.088652	7	0.310282	6.94	6.99	7.03	7.34	12	12	7	12
LpanUA.31.1110	199	LpanUA_31_V6	312263	314149	-	sodium stibogluconate resistance protein,putative	1433.33	453.667	15	0.527519	38.5	0.658686	9.65	9.36	9.4	7.47	44	44	49	58
LpanUA.31.1840	136	LpanUA_31_V6	694198	695661	-	thiolase protein-like protein	1109.33	354.667	8	0.255769	3	0.319712	7.09	6.19	6.89	6.87	1	5	4	6
LpanUA.31.1990.AAT1.1	173	LpanUA_31_V6	766864	768711	-	amino acid permease	1377.67	449.333	13.5	0.303662	8	2.60924	9.54	8.58	8.99	9.76	7	7	5	5
LpanUA.31.2020.AAT1.3	193	LpanUA_31_V6	758105	759862	-	amino acid permease	1335.67	422.333	6.5	0.124562	10.4	1.26479	10.53	10.39	10.4	11.29	10	11	10	11
LpanUA.31.2120	130	LpanUA_31_V6	827658	829073	-	peptidase m20/m25/m40 family-like protein	1080	336	2	0.0565657	2	0.0888889	6.87	5.69	5.88	5.72	8	8	6	6
LpanUA.31.2130	198	LpanUA_31_V6	829765	830151	-	ubiquitin-fusion protein	296.333	90.6667	0	0	3	0.458943	39.73	34.23	42.3	67.11	8	9	10	6
LpanUA.31.2470	103	LpanUA_31_V6	1017693	1018724	-	3,2-trans-enoyl-CoA isomerase, mitochondrialprecursor, putative	787.667	244.333	6	0.232649	2	0.620398	6.08	5.88	6.09	5.85	2	1	3	1
LpanUA.31.2490	118	LpanUA_31_V6	995712	996743	-	3,2-trans-enoyl-CoA isomerase, mitochondrialprecursor, putative	790.333	241.667	2	0.0873652	1	0.101926	6.18	6.1	6.35	6.09	5	4	1	4
LpanUA.31.2500	144	LpanUA_31_V6	985579	991692	-	hypothetical protein, unknown function	4615.67	1498.33	56.5	0.894682	17	0.613169	4.68	4.27	4.06	4.3	3	3	13	12
LpanUA.31.2860	123	LpanUA_31_V6	1109093	1111507	-	hypothetical protein, conserved	1827.67	587.333	16	0.342781	4	0.321357	6.1	6.07	5.34	5.98	7	6	2	3
LpanUA.31.3020	120	LpanUA_31_V6	1168818	1170878	-	hypothetical protein, unknown function	1525.67	535.333	30	0.70177	7	0.188938	4.37	5.79	5.22	5.43	1	2	7	8
LpanUA.31.3140	105	LpanUA_31_V6	1213960	1215289	-	glutamamyl carboxypeptidase	994.333	334.667	8	2.69259	0	0	2	2	2	2	0	0	0	0
LpanUA.31.3450	144	LpanUA_31_V6	1311947	1312796	-	iron/zinc transporter protein-like protein	632.667	216.333	5	0.427424	4	0.455919	7.59	9.24	9.52	8.04	7	6	3	2
LpanUA.31.3490	196	LpanUA_31_V6	1309089	1310369	-	iron/zinc transporter protein-like protein	956.667	324.333	8	0.387456	7	0.474634	10.59	14.14	15.99	13.03	12	11	12	12
LpanUA.31.3630	196	LpanUA_31_V6	1345202	1345504	+	histone H4	228.333	74.6667	0	0	1	0.0545012	8.62	17.7	19.57	15.15	11	12	5	8
LpanUA.31.S86	117	LpanUA_00_V6	65389	66978	-		1189.33	400.667	10	1.12294	7	1.17909	6.81	5.71	6.06	4.21	1	1	1	2
LpanUA.32.0045	192	LpanUA_32_V6	7	399	+	hypothetical gamma-glutamyltransferase 1 hybridprotein	300	93	3	0.465	7	0.361667	15.31	16.13	11.98	8.72	12	11	7	8
LpanUA.32.1810.CPC2	101	LpanUA_32_V6	626825	627472	-	chromosomal passenger protein, putative	490.333	157.667	4	3.89758	0	0	1.64	1.99	2.01	1.69	0	0	0	0
LpanUA.32.2000	143	LpanUA_32_V6	696526	697113	-	iron superoxide dismutase, putative	464	124	4	0.534483	4.8	6.41379	2.56	2.35	2.32	2.23	4	5	5	4
LpanUA.32.3440	107	LpanUA_32_V6	1226443	1232964	+	hypothetical protein, conserved	4857.67	1664.33	50	0.519121	12	0.822288	2.45	2.84	2.72	2.63	10	8	8	10
LpanUA.32.3650	123	LpanUA_32_V6	1325709	1329701	+	hypothetical protein, conserved	2998.67	994.333	26	0.50714	6	6.02894	2.1	1.89	1.81	2.01	2	0	0	0
LpanUA.32.3900	127	LpanUA_32_V6	1418541	1419629	+	3-hydroxyisobutyryl-coenzyme a hydrolase-likeprotein	814.333	274.667	3	0.505935	0	0	11.88	9.48	10.11	10.66	0	0	0	0
LpanUA.32.3910	130	LpanUA_32_V6	1422827	1423927	+	3-hydroxyisobutyryl-coenzyme a hydrolase-likeprotein	823.667	277.333	3	0.336706	0	0	9.88	7.8	8.53	8.6	2	2	1	1
LpanUA.33.1540	197	LpanUA_33_V6	501935	503881	+	term=transfer RNA-Lys	1471	476	11	0.711897	39.5	0.433281	6.42	6.88	6.69	7.05	74	60	57	65
LpanUA.33.1870	134	LpanUA_33_V6	666147	668849	+	hypothetical protein, conserved	2018.33	684.667	23	0.45895	4	1.3569	7.28	6.36	7.2	7.1	2	3	3	2
LpanUA.33.1880	190	LpanUA_33_V6	669291	670709	+	peptidase M20/M25/M40, putative	1077.67	341.333	5	0.316734	1	0.959799	15.06	14.49	17.47	16.76	1	0	0	0
LpanUA.33.2091	102	LpanUA_33_V6	734655	734990	+		261	75	1	0.870777	0	0	5.28	5.24	6.52	6.21	0	0	0	0
LpanUA.33.3185	125	LpanUA_33_V6	1218985	1219308	+		254.667	69.3333	7	5.77503	0	0	1.9	1.92	1.75	2.05	0	0	0	0
LpanUA.33.3360	112	LpanUA_33_V6	1374061	1376520	+	hypothetical protein, conserved	1853	604	26	0.446048	7	0.570426	4.19	4.66	4.02	4.43	6	7	6	9
LpanUA.34.0050	143	LpanUA_34_V6	1468	1770	-	histone H4, putative	228.667	74.3333	1	0.325073	2	0.162536	5.31	9.75	11.09	7.58	7	7	8	6
LpanUA.34.0060	199	LpanUA_34_V6	2308	3582	-	pyruvate kinase	979.667	295.333	1	0.301463	15	0.376829	6.94	13.33	14.11	12.03	25	25	27	28
LpanUA.34.0520	111	LpanUA_34_V6	143769	145838	+	proteophosphoglycan ppg3, putative	1584.33	482.667	13	0.282889	6	0.228487	2.52	2.84	2.77	2.85	11	11	11	13
LpanUA.34.0530	187	LpanUA_34_V6	169008	176828	+	proteophosphoglycan ppg4	2079.33	653.667	29	0.314364	5	0.0924599	7.92	7.8	8.53	7.59	18	21	22	18
LpanUA.34.1037.2	165	LpanUA_34_V6	426543	429435	+	oligosaccharyl transferase-like protein	1288.67	439.333	21	1.02276	16.8	0.795482	2.43	2.55	2.99	2.76	23	21	20	16
LpanUA.34.1060	185	LpanUA_34_V6	440272	442737	+	oligosaccharyl transferase-like protein	1888	578	15	0.353243	23.3	0.926384	4.02	4.48	4.8	4.62	23	25	25	31
LpanUA.34.1100	197	LpanUA_34_V6	458838	460382	+	NADH-dependent fumarate reductase, putative	1153.67	391.333	8.5	0.213576	7.5	1.69604	17.56	13.63	15.22	15.21	5	4	6	4
LpanUA.34.1800	135	LpanUA_34_V6	688960	689877	+	60S ribosomal protein L5, putative	705.667	212.333	0	0	0	0	7.19	8.14	6.36	6.93	3	6	6	6
LpanUA.34.3401	119	LpanUA_34_V6	1329300	1330052	-	ABC transporter, putative	562.333	190.667	24	1.01719	2	0.678127	5.59	5.72	5.34	6.12	0	0	3	3
LpanUA.34.3402	164	LpanUA_34_V6	1333511	1334260	-	hypothetical protein, conserved	560	190	10	0.376984	6	6.16883	4.67	3.07	3.67	3.39	10	9	9	9
LpanUA.34.3403	199	LpanUA_34_V6	1335452	1337398	-	expression-site associated gene (ESAG3),putative	1474.33	472.667	14	0.345258	63.4	0.941011	6.72	7.37	7.04	7.45	98	98	91	94
LpanUA.34.3410	138	LpanUA_34_V6	1344266	1346482	-	hypothetical protein, conserved	1642.33	574.667	19	1.10804	6	0.524863	5.55	5.17	4.99	5.03	9	9	7	7
LpanUA.34.3420	122	LpanUA_34_V6	1347565	1348845	-	hypothetical protein, conserved	1001	280	2	0.0699301	3	0.839161	5.29	6.44	6.26	6.59	3	3	2	4
LpanUA.34.3440	133	LpanUA_34_V6	1352052	1356020	-	structural maintenance of chromosome (SMC)family protein, putative	3004.33	964.667	17	0.303253	9	0.577965	5.78	5.58	5.65	5.62	6	6	8	6
LpanUA.34.3450	110	LpanUA_34_V6	1362533	1364053	-	hypothetical protein, unknown function	1133.33	387.667	15	0.270046	6	2.05235	5.06	4.45	4.41	4.43	5	5	6	7
LpanUA.34.3460	102	LpanUA_34_V6	1368062	1369267	-	hypothetical protein, unknown function	895	311	11	0.955587	1	1.05299	5.26	5.29	4.95	5.7	3	3	3	3
LpanUA.34.3480	170	LpanUA_34_V6	1371864	1374110	-	hypothetical protein, conserved	1688.33	558.667	17	0.511388	14.4	0.626965	5.21	5.34	5.77	5.74	10	10	22	19
LpanUA.34.3490	116	LpanUA_34_V6	1375867	1376970	-	hypothetical protein, conserved	861.667	242.333	5	0.200884	3	0.168743	5.28	6.08	5.91	6.39	3	3	4	4
LpanUA.34.3590	192	LpanUA_34_V6	1403295	1405157	-	hypothetical protein, conserved	1393.33	469.667	10	0.374535	25	4.21352	3.86	3.24	3.25	3.56	28	28	28	29
LpanUA.34.3655	181	LpanUA_34_V6	1423429	1424163	-	ABC transporter, putative	542.667	192.333	22.5	1.44991	23	0.741065	2.62	2.19	2.13	2.18	29	29	30	32
LpanUA.34.4360	173	LpanUA_34_V6	1662551	1663594	+	hypothetical protein, conserved	796	248	4	0.113294	17.6	0.356066	3.59	3.52	4.13	3.27	17	21	27	20
LpanUA.35.0270	163	LpanUA_35_V6	45564	48101	-	elongation factor 2	1946	592	1	0.0608428	0	0	6.88	9.98	12.25	11.86	9	9	10	8
LpanUA.35.0335	104	LpanUA_35_V6	78471	78911	-	xylulokinase-like, putative	322	119	3	0.277174	8	0.42236	3.46	1.4	1.3	1.03	9	9	9	10
LpanUA.35.1280	131	LpanUA_35_V6	430274	433042	+	endonuclease/exonuclease/phosphatase, putative	2095.33	673.667	27.5	0.431291	10	0.535847	3.71	4.06	4.27	4.29	12	12	13	12
LpanUA.35.1310	165	LpanUA_35_V6	442227	443234	+	hypothetical protein, conserved	747	261	4	1.39759	12	0.465863	2.76	2.81	2.5	2.8	22	22	19	19
LpanUA.35.1330.GPI10	183	LpanUA_35_V6	446352	448220	+	GPI10	1409.33	459.667	18.5	0.446959	18	1.46772	3.55	4.27	3.93	4.41	16	16	28	28
LpanUA.35.1410	157	LpanUA_35_V6	468911	470545	+	hypothetical protein, conserved	1229	406	8	0.220233	7	7.00742	5.71	5.84	5.9	5.96	1	1	3	1
LpanUA.35.3755	194	LpanUA_35_V6	1329857	1330099	-	putative polyubiquitin	185.333	57.6667	0	0	2	0.622302	55.02	48.01	61.32	100	6	6	7	5
LpanUA.35.6670	136	LpanUA_35_V6	2399313	2399645	-	hypothetical protein	253.667	79.3333	7	1.09461	4.5	0.402102	5.47	7.26	6.98	6.41	0	0	5	7
LpanUA.35.6820	152	LpanUA_35_V6	2448535	2450121	-	histidine secretory acid phosphatase, putative	1207.33	379.667	8	0.838579	6.5	4.08807	3.25	3.58	3.84	3.68	7	8	9	8
