# Supplementary material for: Genomic Analysis of Colombian Leishmania panamensis strains with different level of virulence
Source: Sci Rep. 2018 Nov 26;8:17336. doi: 10.1038/s41598-018-35778-6 (PMC6255768; doi:10.1038/s41598-018-35778-6)
Supplement: Supplementary file 13 — Dataset 13 [file 41598_2018_35778_MOESM13_ESM.xlsx]

## Sheet: Loc,SP,TMHMM
Genomic Analysis of Colombian Leishmania panamensis strains with different level of virulence
Daniel Alfonso Urrea, Jorge Duitama, Hideo Imamura, Juan F. Álzate, Juanita Gil, Natalia Muñoz, Janny Alexander Villa, Jean-Claude Dujardin, José R. Ramirez-Pineda, Omar Triana-Chavez
Supplementary Table S10. Prediction of function, structure and cell location of hypothetical proteins possibly involved in virulence according to Machine Learning approaches
	TargetP						SIgnalP											TMHMM
Name	Len	mTP	SP	other	Loc	RC	Cmax	pos	Ymax	pos	Smax	pos	Smean	D	?	Dmaxcut	Networks-used	ExpAA	First60	PredHel	Topology
LpanUA.29.0120	2421	0.063	0.027	0.957	_	1	0.113	25	0.107	70	0.123	50	0.101	0.104	N	0.340	SignalP-noTM	ExpAA=2.36	First60=0.00	PredHel=0	Topology=o
LpanUA.26.2090	1054	0.270	0.033	0.831	_	3	0.132	50	0.119	50	0.151	2	0.107	0.112	N	0.340	SignalP-noTM	ExpAA=0.00	First60=0.00	PredHel=0	Topology=o
LpanUA.23.0610	720	0.294	0.131	0.410	_	5	0.123	24	0.125	24	0.159	13	0.128	0.126	N	0.340	SignalP-noTM	ExpAA=0.03	First60=0.00	PredHel=0	Topology=o
LpanUA.22.0010	817	0.085	0.179	0.908	_	2	0.130	33	0.120	33	0.167	30	0.099	0.111	N	0.340	SignalP-TM	ExpAA=286.62	First60=2.13	PredHel=13	Topology=i59-81o91-113i118-140o150-172i184-206o216-235i358-380o395-414i421-443o458-480i611-633o648-670i789-811o
LpanUA.21.2120	322	0.519	0.290	0.124	M	4	0.269	20	0.326	20	0.670	19	0.390	0.360	Y	0.340	SignalP-noTM	ExpAA=7.55	First60=0.17	PredHel=0	Topology=o
LpanUA.20.0620*	893	0.212	0.081	0.681	_	3	0.117	31	0.129	12	0.190	1	0.125	0.127	N	0.340	SignalP-noTM	ExpAA=0.02	First60=0.00	PredHel=0	Topology=o
LpanUA.16.1720*	1774	0.112	0.100	0.830	_	2	0.111	51	0.113	14	0.136	3	0.112	0.112	N	0.340	SignalP-noTM	ExpAA=0.45	First60=0.00	PredHel=0	Topology=o
LpanUA.15.0470*	1292	0.329	0.046	0.720	_	4	0.147	40	0.116	40	0.126	7	0.094	0.104	N	0.340	SignalP-noTM	ExpAA=0.00	First60=0.00	PredHel=0	Topology=o
LpanUA.15.0460	1327	0.268	0.034	0.820	_	3	0.188	17	0.141	17	0.125	5	0.106	0.122	N	0.340	SignalP-noTM	ExpAA=0.00	First60=0.00	PredHel=0	Topology=o
LpanUA.07.0891*	783	0.126	0.043	0.859	_	2	0.185	30	0.147	30	0.188	29	0.117	0.130	N	0.340	SignalP-noTM	ExpAA=1.47	First60=0.34	PredHel=0	Topology=o
LpanUA.02.0450	2853	0.186	0.058	0.690	_	3	0.115	30	0.133	13	0.215	1	0.131	0.132	N	0.340	SignalP-noTM	ExpAA=0.02	First60=0.00	PredHel=0	Topology=o
LpanUA.04.0250	581	0.483	0.679	0.018	S	5	0.204	31	0.306	31	0.859	3	0.548	0.436	Y	0.340	SignalP-noTM	ExpAA=13.07	First60=0.57	PredHel=0	Topology=o
LpanUA.04.0420*	353	0.407	0.069	0.567	_	5	0.133	59	0.144	59	0.232	50	0.132	0.137	N	0.340	SignalP-noTM	ExpAA=0.00	First60=0.00	PredHel=0	Topology=o
LpanUA.04.1300	164	0.414	0.031	0.676	_	4	0.111	16	0.108	16	0.119	24	0.099	0.103	N	0.340	SignalP-noTM	ExpAA=0.00	First60=0.00	PredHel=0	Topology=o
LpanUA.05.0660	2401	0.073	0.064	0.926	_	1	0.117	28	0.107	52	0.138	26	0.100	0.103	N	0.340	SignalP-noTM	ExpAA=0.07	First60=0.00	PredHel=0	Topology=o
LpanUA.07.0890*	2385	0.021	0.965	0.049	S	1	0.399	24	0.569	24	0.871	14	0.801	0.662	Y	0.340	SignalP-TM	ExpAA=107.98	First60=22.41	PredHel=2	Topology=i7-29o1822-1844i
LpanUA.08.0380	2493	0.038	0.108	0.952	_	1	0.128	29	0.115	29	0.127	28	0.099	0.107	N	0.340	SignalP-noTM	ExpAA=0.03	First60=0.00	PredHel=0	Topology=o
LpanUA.09.0600	210	0.416	0.058	0.367	M	5	0.292	28	0.266	28	0.699	2	0.308	0.289	N	0.340	SignalP-noTM	ExpAA=7.47	First60=0.01	PredHel=0	Topology=o
LpanUA.10.1075	242	0.529	0.080	0.445	M	5	0.137	43	0.128	43	0.251	41	0.109	0.118	N	0.340	SignalP-noTM	ExpAA=0.09	First60=0.01	PredHel=0	Topology=o
LpanUA.19.0250	782	0.072	0.087	0.925	_	1	0.110	54	0.109	23	0.193	3	0.113	0.111	N	0.340	SignalP-noTM	ExpAA=0.00	First60=0.00	PredHel=0	Topology=o
LpanUA.12.0410	414	0.505	0.074	0.361	M	5	0.153	42	0.161	11	0.270	1	0.204	0.184	N	0.340	SignalP-noTM	ExpAA=0.05	First60=0.02	PredHel=0	Topology=o
LpanUA.12.0770	1694	0.290	0.043	0.754	_	3	0.117	47	0.113	12	0.128	1	0.115	0.114	N	0.340	SignalP-noTM	ExpAA=0.00	First60=0.00	PredHel=0	Topology=o
LpanUA.13.2690	776	0.809	0.024	0.272	M	3	0.109	23	0.107	23	0.134	24	0.105	0.106	N	0.340	SignalP-noTM	ExpAA=0.05	First60=0.00	PredHel=0	Topology=o
LpanUA.13.0620	233	0.751	0.259	0.057	M	3	0.137	18	0.236	18	0.595	14	0.416	0.333	N	0.340	SignalP-noTM	ExpAA=0.05	First60=0.04	PredHel=0	Topology=o
LpanUA.16.1010*	555	0.431	0.069	0.541	_	5	0.107	26	0.108	13	0.121	1	0.106	0.107	N	0.340	SignalP-noTM	ExpAA=1.12	First60=0.00	PredHel=0	Topology=o
LpanUA.16.1040*	920	0.712	0.055	0.294	M	3	0.119	69	0.106	42	0.177	64	0.095	0.102	N	0.340	SignalP-TM	ExpAA=19.01	First60=15.21	PredHel=1	Topology=i46-63o
LpanUA.17.0320	144	0.019	0.988	0.026	S	1	0.344	24	0.302	24	0.444	29	0.265	0.287	N	0.340	SignalP-TM	ExpAA=33.08	First60=29.91	PredHel=1	Topology=i7-29o
LpanUA.17.1100	2700	0.079	0.064	0.898	_	1	0.121	35	0.116	11	0.145	2	0.117	0.117	N	0.340	SignalP-noTM	ExpAA=7.37	First60=0.00	PredHel=0	Topology=o
LpanUA.17.1620	242	0.012	0.944	0.514	S	3	0.162	24	0.194	24	0.370	11	0.227	0.207	N	0.340	SignalP-TM	ExpAA=12.90	First60=12.87	PredHel=0	Topology=o
LpanUA.18.0440	137	0.763	0.287	0.050	M	3	0.429	45	0.290	45	0.561	3	0.272	0.280	N	0.340	SignalP-noTM	ExpAA=4.79	First60=4.79	PredHel=0	Topology=o
LpanUA.18.1350	316	0.171	0.324	0.484	_	5	0.144	37	0.184	37	0.352	6	0.240	0.206	N	0.340	SignalP-TM	ExpAA=61.15	First60=17.57	PredHel=0	Topology=o
LpanUA.19.1695*	224	0.335	0.064	0.692	_	4	0.116	52	0.111	52	0.131	8	0.108	0.110	N	0.340	SignalP-noTM	ExpAA=0.01	First60=0.00	PredHel=0	Topology=o
LpanUA.19.1905	81	0.108	0.118	0.732	_	2	0.169	26	0.160	26	0.224	14	0.153	0.157	N	0.340	SignalP-noTM	ExpAA=0.00	First60=0.00	PredHel=0	Topology=o
LpanUA.20.2100.*	699	0.052	0.173	0.893	_	2	0.116	35	0.112	35	0.133	25	0.105	0.108	N	0.340	SignalP-noTM	ExpAA=0.00	First60=0.00	PredHel=0	Topology=o
LpanUA.20.2120	697	0.062	0.174	0.866	_	2	0.121	37	0.109	37	0.117	47	0.101	0.105	N	0.340	SignalP-noTM	ExpAA=0.01	First60=0.00	PredHel=0	Topology=o
LpanUA.20.2290	282	0.086	0.489	0.650	_	5	0.132	18	0.146	18	0.227	41	0.144	0.145	N	0.340	SignalP-noTM	ExpAA=0.13	First60=0.13	PredHel=0	Topology=o
LpanUA.20.3220	233	0.698	0.199	0.125	M	3	0.201	21	0.296	21	0.626	1	0.419	0.362	Y	0.340	SignalP-noTM	ExpAA=24.27	First60=1.25	PredHel=1	Topology=i100-122o
LpanUA.21.1120	121	0.238	0.184	0.496	_	4	0.141	29	0.170	22	0.319	2	0.218	0.196	N	0.340	SignalP-noTM	ExpAA=0.00	First60=0.00	PredHel=0	Topology=o
LpanUA.21.1800	206	0.062	0.898	0.201	S	2	0.249	17	0.298	17	0.448	2	0.322	0.311	N	0.340	SignalP-noTM	ExpAA=80.93	First60=10.93	PredHel=3	Topology=o65-87i118-140o167-189i
LpanUA.21.1880	241	0.219	0.078	0.742	_	3	0.112	22	0.107	22	0.117	21	0.102	0.105	N	0.340	SignalP-noTM	ExpAA=0.04	First60=0.00	PredHel=0	Topology=o
LpanUA.22.0755*	1380	0.127	0.287	0.799	_	3	0.112	52	0.127	31	0.179	27	0.141	0.133	N	0.340	SignalP-TM	ExpAA=39.12	First60=16.73	PredHel=1	Topology=i95-117o
LpanUA.24.1050	979	0.301	0.155	0.477	_	5	0.138	29	0.141	12	0.251	2	0.167	0.155	N	0.340	SignalP-noTM	ExpAA=0.01	First60=0.00	PredHel=0	Topology=o
LpanUA.25.0865	280	0.137	0.139	0.818	_	2	0.125	22	0.115	22	0.146	1	0.103	0.108	N	0.340	SignalP-noTM	ExpAA=0.01	First60=0.00	PredHel=0	Topology=o
LpanUA.25.1000	2520	0.080	0.207	0.576	_	4	0.133	26	0.162	26	0.268	1	0.203	0.184	N	0.340	SignalP-noTM	ExpAA=2.57	First60=0.00	PredHel=0	Topology=o
LpanUA.26.0260	378	0.182	0.041	0.854	_	2	0.116	49	0.112	12	0.129	1	0.107	0.109	N	0.340	SignalP-noTM	ExpAA=0.00	First60=0.00	PredHel=0	Topology=o
LpanUA.26.1691*	152	0.932	0.011	0.077	M	1	0.115	42	0.138	22	0.306	19	0.177	0.159	N	0.340	SignalP-noTM	ExpAA=0.00	First60=0.00	PredHel=0	Topology=o
LpanUA.26.1880	871	0.092	0.083	0.889	_	2	0.122	27	0.110	27	0.119	3	0.101	0.105	N	0.340	SignalP-noTM	ExpAA=0.00	First60=0.00	PredHel=0	Topology=o
LpanUA.26.2610	377	0.019	0.977	0.079	S	1	0.304	18	0.481	18	0.873	10	0.764	0.634	Y	0.340	SignalP-noTM	ExpAA=13.65	First60=13.59	PredHel=0	Topology=o
LpanUA.27.0950	120	0.081	0.107	0.888	_	2	0.115	57	0.139	15	0.204	3	0.177	0.159	N	0.340	SignalP-noTM	ExpAA=0.01	First60=0.00	PredHel=0	Topology=o
LpanUA.27.1430	170	0.102	0.156	0.818	_	2	0.109	26	0.121	16	0.165	12	0.143	0.133	N	0.340	SignalP-noTM	ExpAA=6.81	First60=0.00	PredHel=0	Topology=o
LpanUA.27.1480	396	0.070	0.148	0.854	_	2	0.274	27	0.164	27	0.120	26	0.100	0.129	N	0.340	SignalP-noTM	ExpAA=0.17	First60=0.08	PredHel=0	Topology=o
LpanUA.27.1960	1642	0.366	0.046	0.727	_	4	0.111	45	0.106	69	0.118	54	0.102	0.104	N	0.340	SignalP-noTM	ExpAA=0.88	First60=0.00	PredHel=0	Topology=o
LpanUA.27.2740	928	0.204	0.070	0.816	_	2	0.129	37	0.115	37	0.145	6	0.110	0.112	N	0.340	SignalP-noTM	ExpAA=0.00	First60=0.00	PredHel=0	Topology=o
LpanUA.28.3240	425	0.085	0.042	0.884	_	2	0.107	26	0.141	11	0.224	1	0.144	0.142	N	0.340	SignalP-noTM	ExpAA=0.01	First60=0.00	PredHel=0	Topology=o
LpanUA.28.3250	488	0.137	0.037	0.890	_	2	0.109	16	0.103	63	0.107	38	0.097	0.100	N	0.340	SignalP-noTM	ExpAA=0.00	First60=0.00	PredHel=0	Topology=o
LpanUA.29.2380	415	0.145	0.617	0.267	S	4	0.190	50	0.206	50	0.387	41	0.175	0.194	N	0.340	SignalP-TM	ExpAA=109.00	First60=21.67	PredHel=5	Topology=i25-47o62-84i141-163o178-200i213-235o
LpanUA.29.2940	692	0.230	0.114	0.638	_	3	0.111	57	0.107	69	0.130	63	0.096	0.102	N	0.340	SignalP-TM	ExpAA=19.33	First60=18.64	PredHel=1	Topology=i40-62o
LpanUA.30.1180	203	0.948	0.029	0.058	M	1	0.281	47	0.231	15	0.375	14	0.241	0.236	N	0.340	SignalP-noTM	ExpAA=0.00	First60=0.00	PredHel=0	Topology=o
LpanUA.31.0380	301	0.022	0.373	0.775	_	3	0.143	27	0.121	27	0.149	17	0.105	0.112	N	0.340	SignalP-noTM	ExpAA=0.04	First60=0.00	PredHel=0	Topology=o
LpanUA.31.0980*	652	0.302	0.033	0.750	_	3	0.109	53	0.112	11	0.127	1	0.110	0.111	N	0.340	SignalP-noTM	ExpAA=89.77	First60=0.00	PredHel=4	Topology=o449-467i488-510o525-547i613-635o
LpanUA.31.1000*	114	0.104	0.129	0.886	_	2	0.112	32	0.109	14	0.168	2	0.112	0.111	N	0.340	SignalP-noTM	ExpAA=0.00	First60=0.00	PredHel=0	Topology=o
LpanUA.31.2500	2037	0.381	0.048	0.678	_	4	0.115	26	0.111	26	0.150	3	0.109	0.110	N	0.340	SignalP-noTM	ExpAA=0.00	First60=0.00	PredHel=0	Topology=o
LpanUA.31.2860	804	0.214	0.783	0.012	S	3	0.432	28	0.620	28	0.938	16	0.890	0.766	Y	0.340	SignalP-noTM	ExpAA=27.61	First60=3.93	PredHel=1	Topology=o711-733i
LpanUA.31.3020	686	0.456	0.561	0.052	S	5	0.489	40	0.674	40	0.969	32	0.766	0.724	Y	0.340	SignalP-noTM	ExpAA=44.47	First60=20.59	PredHel=2	Topology=o15-37i236-258o
LpanUA.32.3440	2173	0.109	0.120	0.841	_	2	0.151	19	0.120	19	0.111	19	0.094	0.106	N	0.340	SignalP-noTM	ExpAA=0.01	First60=0.00	PredHel=0	Topology=o
LpanUA.32.3650	1330	0.197	0.067	0.786	_	3	0.116	48	0.150	11	0.276	1	0.149	0.149	N	0.340	SignalP-noTM	ExpAA=0.04	First60=0.00	PredHel=0	Topology=o
LpanUA.33.1870	900	0.327	0.022	0.694	_	4	0.131	40	0.119	16	0.158	1	0.118	0.119	N	0.340	SignalP-noTM	ExpAA=0.06	First60=0.00	PredHel=0	Topology=o
LpanUA.33.3360	819	0.174	0.047	0.874	_	2	0.120	19	0.120	19	0.153	5	0.115	0.117	N	0.340	SignalP-noTM	ExpAA=0.02	First60=0.00	PredHel=0	Topology=o
LpanUA.34.3402	249	0.077	0.070	0.918	_	1	0.141	40	0.118	40	0.118	5	0.098	0.107	N	0.340	SignalP-noTM	ExpAA=0.00	First60=0.00	PredHel=0	Topology=o
LpanUA.34.3410	738	0.401	0.050	0.547	_	5	0.128	34	0.129	34	0.212	41	0.129	0.129	N	0.340	SignalP-noTM	ExpAA=8.92	First60=8.89	PredHel=0	Topology=o
LpanUA.34.3420	426	0.706	0.043	0.245	M	3	0.110	51	0.106	12	0.119	1	0.095	0.100	N	0.340	SignalP-noTM	ExpAA=0.00	First60=0.00	PredHel=0	Topology=o
LpanUA.34.3450	506	0.409	0.027	0.686	_	4	0.125	20	0.144	11	0.228	1	0.159	0.152	N	0.340	SignalP-noTM	ExpAA=0.02	First60=0.00	PredHel=0	Topology=o
LpanUA.34.3460	401	0.211	0.183	0.626	_	3	0.123	23	0.114	27	0.135	22	0.106	0.110	N	0.340	SignalP-noTM	ExpAA=0.46	First60=0.00	PredHel=0	Topology=o
LpanUA.34.3480	748	0.092	0.051	0.931	_	1	0.111	48	0.107	15	0.141	10	0.111	0.109	N	0.340	SignalP-noTM	ExpAA=0.01	First60=0.00	PredHel=0	Topology=o
LpanUA.34.3490	367	0.113	0.106	0.773	_	2	0.135	23	0.144	23	0.246	22	0.154	0.150	N	0.340	SignalP-noTM	ExpAA=0.01	First60=0.00	PredHel=0	Topology=o
LpanUA.34.3590	620	0.141	0.045	0.883	_	2	0.116	33	0.107	70	0.119	1	0.100	0.103	N	0.340	SignalP-noTM	ExpAA=244.87	First60=0.03	PredHel=11	Topology=i79-101o116-138i190-212o227-244i257-276o286-303i324-345o365-387i407-429o479-501i508-530o
LpanUA.34.4360	347	0.066	0.119	0.907	_	2	0.128	30	0.118	60	0.130	44	0.105	0.111	N	0.340	SignalP-noTM	ExpAA=0.00	First60=0.00	PredHel=0	Topology=o
LpanUA.35.1310	335	0.834	0.093	0.134	M	2	0.150	25	0.193	16	0.349	1	0.247	0.222	N	0.340	SignalP-noTM	ExpAA=0.01	First60=0.01	PredHel=0	Topology=o
LpanUA.35.1410	544	0.296	0.096	0.587	_	4	0.116	30	0.111	30	0.127	24	0.105	0.108	N	0.340	SignalP-noTM	ExpAA=0.25	First60=0.00	PredHel=0	Topology=o
LpanUA.35.6670	110	0.718	0.085	0.224	M	3	0.274	45	0.212	45	0.343	44	0.142	0.174	N	0.340	SignalP-noTM	ExpAA=0.01	First60=0.01	PredHel=0	Topology=o
* Duplicated genes
The ID codes are homologous to L. braziliensis 2904 genome
